# Supplementary material for: Custom Design of a Humidifier Chamber for InMeso Crystallization
Source: Cryst Growth Des. 2023 Dec 12;24(1):325–30. doi: 10.1021/acs.cgd.3c01034 (PMC10767699; doi:10.1021/acs.cgd.3c01034)
Supplement: Supplementary file 2 — cg3c01034_si_002.zip [file cg3c01034_si_002.zip]

Archive with 2 entries (2 files):
- 211202-200-Assembly Gryphon with Cover(04-11-2022).stp
- __MACOSX/._211202-200-Assembly Gryphon with Cover(04-11-2022).stp
