# Supplementary material for: Custom Design of a Humidifier Chamber for InMeso Crystallization
Source: Cryst Growth Des. 2023 Dec 12;24(1):325–30. doi: 10.1021/acs.cgd.3c01034 (PMC10767699; doi:10.1021/acs.cgd.3c01034)
Supplement: Supplementary file 2 — cg3c01034_si_002.zip [file cg3c01034_si_002.zip › 211202-200-Assembly Gryphon with Cover(04-11-2022).stp]

ISO-10303-21;
HEADER;
/* Generated by software containing ST-Developer
 * from STEP Tools, Inc. (www.steptools.com) 
 */
/* OPTION: using custom schema-name function */

FILE_DESCRIPTION(
/* description */ (''),
/* implementation_level */ '2;1');

FILE_NAME(
/* name */ '211202-200-Assembly Gryphon with Cover(04-11-2022).stp',
/* time_stamp */ '2022-11-04T14:23:25+01:00',
/* author */ (''),
/* organization */ (''),
/* preprocessor_version */ 'ST-DEVELOPER v18.102',
/* originating_system */ 'SIEMENS PLM Software NX 2027',
/* authorisation */ '');

FILE_SCHEMA (('AUTOMOTIVE_DESIGN { 1 0 10303 214 3 1 1 1 }'));
ENDSEC;

DATA;
#10=CONTEXT_DEPENDENT_SHAPE_REPRESENTATION(#128,#340);
#11=CONTEXT_DEPENDENT_SHAPE_REPRESENTATION(#129,#342);
#12=CONTEXT_DEPENDENT_SHAPE_REPRESENTATION(#130,#343);
#13=CONTEXT_DEPENDENT_SHAPE_REPRESENTATION(#131,#344);
#14=CONTEXT_DEPENDENT_SHAPE_REPRESENTATION(#132,#346);
#15=CONTEXT_DEPENDENT_SHAPE_REPRESENTATION(#133,#347);
#16=CONTEXT_DEPENDENT_SHAPE_REPRESENTATION(#134,#348);
#17=CONTEXT_DEPENDENT_SHAPE_REPRESENTATION(#135,#350);
#18=CONTEXT_DEPENDENT_SHAPE_REPRESENTATION(#136,#351);
#19=CONTEXT_DEPENDENT_SHAPE_REPRESENTATION(#137,#352);
#20=CONTEXT_DEPENDENT_SHAPE_REPRESENTATION(#138,#353);
#21=CONTEXT_DEPENDENT_SHAPE_REPRESENTATION(#139,#354);
#22=CONTEXT_DEPENDENT_SHAPE_REPRESENTATION(#140,#355);
#23=CONTEXT_DEPENDENT_SHAPE_REPRESENTATION(#141,#356);
#24=CONTEXT_DEPENDENT_SHAPE_REPRESENTATION(#142,#357);
#25=CONTEXT_DEPENDENT_SHAPE_REPRESENTATION(#143,#358);
#26=CONTEXT_DEPENDENT_SHAPE_REPRESENTATION(#144,#359);
#27=CONTEXT_DEPENDENT_SHAPE_REPRESENTATION(#145,#360);
#28=CONTEXT_DEPENDENT_SHAPE_REPRESENTATION(#146,#361);
#29=CONTEXT_DEPENDENT_SHAPE_REPRESENTATION(#147,#362);
#30=CONTEXT_DEPENDENT_SHAPE_REPRESENTATION(#148,#363);
#31=CONTEXT_DEPENDENT_SHAPE_REPRESENTATION(#149,#364);
#32=CONTEXT_DEPENDENT_SHAPE_REPRESENTATION(#150,#365);
#33=CONTEXT_DEPENDENT_SHAPE_REPRESENTATION(#151,#366);
#34=CONTEXT_DEPENDENT_SHAPE_REPRESENTATION(#152,#367);
#35=CONTEXT_DEPENDENT_SHAPE_REPRESENTATION(#153,#368);
#36=CONTEXT_DEPENDENT_SHAPE_REPRESENTATION(#154,#369);
#37=CONTEXT_DEPENDENT_SHAPE_REPRESENTATION(#155,#370);
#38=CONTEXT_DEPENDENT_SHAPE_REPRESENTATION(#156,#371);
#39=CONTEXT_DEPENDENT_SHAPE_REPRESENTATION(#157,#372);
#40=CONTEXT_DEPENDENT_SHAPE_REPRESENTATION(#158,#373);
#41=CONTEXT_DEPENDENT_SHAPE_REPRESENTATION(#159,#374);
#42=CONTEXT_DEPENDENT_SHAPE_REPRESENTATION(#160,#375);
#43=CONTEXT_DEPENDENT_SHAPE_REPRESENTATION(#161,#376);
#44=CONTEXT_DEPENDENT_SHAPE_REPRESENTATION(#162,#377);
#45=CONTEXT_DEPENDENT_SHAPE_REPRESENTATION(#163,#378);
#46=CONTEXT_DEPENDENT_SHAPE_REPRESENTATION(#164,#379);
#47=CONTEXT_DEPENDENT_SHAPE_REPRESENTATION(#165,#380);
#48=CONTEXT_DEPENDENT_SHAPE_REPRESENTATION(#166,#381);
#49=CONTEXT_DEPENDENT_SHAPE_REPRESENTATION(#167,#382);
#50=CONTEXT_DEPENDENT_SHAPE_REPRESENTATION(#168,#383);
#51=CONTEXT_DEPENDENT_SHAPE_REPRESENTATION(#169,#384);
#52=CONTEXT_DEPENDENT_SHAPE_REPRESENTATION(#170,#385);
#53=CONTEXT_DEPENDENT_SHAPE_REPRESENTATION(#171,#386);
#54=CONTEXT_DEPENDENT_SHAPE_REPRESENTATION(#172,#387);
#55=CONTEXT_DEPENDENT_SHAPE_REPRESENTATION(#173,#388);
#56=CONTEXT_DEPENDENT_SHAPE_REPRESENTATION(#174,#389);
#57=CONTEXT_DEPENDENT_SHAPE_REPRESENTATION(#175,#390);
#58=CONTEXT_DEPENDENT_SHAPE_REPRESENTATION(#176,#391);
#59=CONTEXT_DEPENDENT_SHAPE_REPRESENTATION(#177,#392);
#60=CONTEXT_DEPENDENT_SHAPE_REPRESENTATION(#178,#393);
#61=CONTEXT_DEPENDENT_SHAPE_REPRESENTATION(#179,#394);
#62=CONTEXT_DEPENDENT_SHAPE_REPRESENTATION(#180,#395);
#63=CONTEXT_DEPENDENT_SHAPE_REPRESENTATION(#181,#396);
#64=CONTEXT_DEPENDENT_SHAPE_REPRESENTATION(#182,#397);
#65=CONTEXT_DEPENDENT_SHAPE_REPRESENTATION(#183,#398);
#66=CONTEXT_DEPENDENT_SHAPE_REPRESENTATION(#184,#399);
#67=CONTEXT_DEPENDENT_SHAPE_REPRESENTATION(#185,#401);
#68=CONTEXT_DEPENDENT_SHAPE_REPRESENTATION(#186,#402);
#69=NEXT_ASSEMBLY_USAGE_OCCURRENCE('1001',' ','DEFAULT CONTEXT18',#420,
#403,$);
#70=NEXT_ASSEMBLY_USAGE_OCCURRENCE('1002',' ','DEFAULT CONTEXT3534',#421,
#404,$);
#71=NEXT_ASSEMBLY_USAGE_OCCURRENCE('1003',' ','DEFAULT CONTEXT3533',#421,
#405,$);
#72=NEXT_ASSEMBLY_USAGE_OCCURRENCE('1004',' ','DEFAULT CONTEXT',#421,#406,
$);
#73=NEXT_ASSEMBLY_USAGE_OCCURRENCE('1005',' ','DEFAULT CONTEXT',#422,#406,
$);
#74=NEXT_ASSEMBLY_USAGE_OCCURRENCE('1006',' ','DEFAULT CONTEXT3533',#422,
#405,$);
#75=NEXT_ASSEMBLY_USAGE_OCCURRENCE('1007',' ','DEFAULT CONTEXT3534',#422,
#404,$);
#76=NEXT_ASSEMBLY_USAGE_OCCURRENCE('1008',' ',
'211202-100-01-AL PROFILE BOIKON 30X30',#423,#418,$);
#77=NEXT_ASSEMBLY_USAGE_OCCURRENCE('1009',' ',
'211202-100-01-AL PROFILE BOIKON 30X30',#423,#418,$);
#78=NEXT_ASSEMBLY_USAGE_OCCURRENCE('1010',' ',
'211202-100-02-AL PROFILE BOIKON 30X30',#423,#417,$);
#79=NEXT_ASSEMBLY_USAGE_OCCURRENCE('1011',' ',
'211202-100-02-AL PROFILE BOIKON 30X30',#423,#417,$);
#80=NEXT_ASSEMBLY_USAGE_OCCURRENCE('1012',' ',
'211202-100-03-AL PROFILE BOIKON 30X30',#423,#416,$);
#81=NEXT_ASSEMBLY_USAGE_OCCURRENCE('1013',' ',
'211202-100-03-AL PROFILE BOIKON 30X30',#423,#416,$);
#82=NEXT_ASSEMBLY_USAGE_OCCURRENCE('1014',' ',
'211202-100-01-AL PROFILE BOIKON 30X30',#423,#418,$);
#83=NEXT_ASSEMBLY_USAGE_OCCURRENCE('1015',' ',
'211202-100-03-AL PROFILE BOIKON 30X30',#423,#416,$);
#84=NEXT_ASSEMBLY_USAGE_OCCURRENCE('1016',' ',
'211202-100-03-AL PROFILE BOIKON 30X30',#423,#416,$);
#85=NEXT_ASSEMBLY_USAGE_OCCURRENCE('1017',' ',
'211202-100-05-PLATE COVER',#423,#415,$);
#86=NEXT_ASSEMBLY_USAGE_OCCURRENCE('1018',' ',
'211202-100-06-PLATE DOOR COVER',#423,#414,$);
#87=NEXT_ASSEMBLY_USAGE_OCCURRENCE('1019',' ',
'211202-100-07-PLATE COVER',#423,#413,$);
#88=NEXT_ASSEMBLY_USAGE_OCCURRENCE('1020',' ',
'211202-100-08-PLATE COVER',#423,#412,$);
#89=NEXT_ASSEMBLY_USAGE_OCCURRENCE('1021',' ',
'140320 SCHARNIER 45X30BOIKON',#423,#422,$);
#90=NEXT_ASSEMBLY_USAGE_OCCURRENCE('1022',' ',
'140320 SCHARNIER 45X30BOIKON',#423,#422,$);
#91=NEXT_ASSEMBLY_USAGE_OCCURRENCE('1023',' ',
'140320 SCHARNIER 45X30BOIKON',#423,#421,$);
#92=NEXT_ASSEMBLY_USAGE_OCCURRENCE('1024',' ',
'140320 SCHARNIER 45X30BOIKON',#423,#421,$);
#93=NEXT_ASSEMBLY_USAGE_OCCURRENCE('1025',' ',
'211202-100-09-PLATE DOOR COVER',#423,#411,$);
#94=NEXT_ASSEMBLY_USAGE_OCCURRENCE('1026',' ',
'140000 BEUGELGREEP, L _ 122BOIKON0',#423,#410,$);
#95=NEXT_ASSEMBLY_USAGE_OCCURRENCE('1027',' ',
'140000 BEUGELGREEP, L _ 122BOIKON0',#423,#410,$);
#96=NEXT_ASSEMBLY_USAGE_OCCURRENCE('1028',' ',
'211202-100-04-AL PROFILE BOIKON 30X30',#423,#409,$);
#97=NEXT_ASSEMBLY_USAGE_OCCURRENCE('1029',' ',
'211202-100-04-AL PROFILE BOIKON 30X30',#423,#409,$);
#98=NEXT_ASSEMBLY_USAGE_OCCURRENCE('1030',' ',
'140405MAGNEETSLUITING PA ZWARTBOIKON',#423,#420,$);
#99=NEXT_ASSEMBLY_USAGE_OCCURRENCE('1031',' ',
'140405MAGNEETSLUITING PA ZWARTBOIKON',#423,#420,$);
#100=NEXT_ASSEMBLY_USAGE_OCCURRENCE('1032',' ',
'140405MAGNEETSLUITING PA ZWARTBOIKON',#423,#420,$);
#101=NEXT_ASSEMBLY_USAGE_OCCURRENCE('1033',' ',
'140405MAGNEETSLUITING PA ZWARTBOIKON',#423,#420,$);
#102=NEXT_ASSEMBLY_USAGE_OCCURRENCE('1034',' ',
'143020 AFDEKKAP 30 X 30BOIKON',#423,#408,$);
#103=NEXT_ASSEMBLY_USAGE_OCCURRENCE('1035',' ',
'143020 AFDEKKAP 30 X 30BOIKON',#423,#408,$);
#104=NEXT_ASSEMBLY_USAGE_OCCURRENCE('1036',' ',
'143020 AFDEKKAP 30 X 30BOIKON',#423,#408,$);
#105=NEXT_ASSEMBLY_USAGE_OCCURRENCE('1037',' ',
'143020 AFDEKKAP 30 X 30BOIKON',#423,#408,$);
#106=NEXT_ASSEMBLY_USAGE_OCCURRENCE('1038',' ',
'143020 AFDEKKAP 30 X 30BOIKON',#423,#408,$);
#107=NEXT_ASSEMBLY_USAGE_OCCURRENCE('1039',' ',
'143020 AFDEKKAP 30 X 30BOIKON',#423,#408,$);
#108=NEXT_ASSEMBLY_USAGE_OCCURRENCE('1040',' ',
'143020 AFDEKKAP 30 X 30BOIKON',#423,#408,$);
#109=NEXT_ASSEMBLY_USAGE_OCCURRENCE('1041',' ',
'143020 AFDEKKAP 30 X 30BOIKON',#423,#408,$);
#110=NEXT_ASSEMBLY_USAGE_OCCURRENCE('1042',' ','DIN7991 M6 X 12',#423,#407,
$);
#111=NEXT_ASSEMBLY_USAGE_OCCURRENCE('1043',' ','DIN7991 M6 X 12',#423,#407,
$);
#112=NEXT_ASSEMBLY_USAGE_OCCURRENCE('1044',' ','DIN7991 M6 X 12',#423,#407,
$);
#113=NEXT_ASSEMBLY_USAGE_OCCURRENCE('1045',' ','DIN7991 M6 X 12',#423,#407,
$);
#114=NEXT_ASSEMBLY_USAGE_OCCURRENCE('1046',' ','DIN7991 M6 X 12',#423,#407,
$);
#115=NEXT_ASSEMBLY_USAGE_OCCURRENCE('1047',' ','DIN7991 M6 X 12',#423,#407,
$);
#116=NEXT_ASSEMBLY_USAGE_OCCURRENCE('1048',' ','DIN7991 M6 X 12',#423,#407,
$);
#117=NEXT_ASSEMBLY_USAGE_OCCURRENCE('1049',' ','DIN7991 M6 X 12',#423,#407,
$);
#118=NEXT_ASSEMBLY_USAGE_OCCURRENCE('1050',' ','DIN7991 M6 X 12',#423,#407,
$);
#119=NEXT_ASSEMBLY_USAGE_OCCURRENCE('1051',' ','DIN7991 M6 X 12',#423,#407,
$);
#120=NEXT_ASSEMBLY_USAGE_OCCURRENCE('1052',' ','DIN7991 M6 X 12',#423,#407,
$);
#121=NEXT_ASSEMBLY_USAGE_OCCURRENCE('1053',' ','DIN7991 M6 X 12',#423,#407,
$);
#122=NEXT_ASSEMBLY_USAGE_OCCURRENCE('1054',' ','DIN7991 M6 X 12',#423,#407,
$);
#123=NEXT_ASSEMBLY_USAGE_OCCURRENCE('1055',' ','DIN7991 M6 X 12',#423,#407,
$);
#124=NEXT_ASSEMBLY_USAGE_OCCURRENCE('1056',' ','DIN7991 M6 X 12',#423,#407,
$);
#125=NEXT_ASSEMBLY_USAGE_OCCURRENCE('1057',' ','DIN7991 M6 X 12',#423,#407,
$);
#126=NEXT_ASSEMBLY_USAGE_OCCURRENCE('1058',' ',
'CRYSTAL GRYPHON SIMPLIFIED MODEL',#424,#419,$);
#127=NEXT_ASSEMBLY_USAGE_OCCURRENCE('1059',' ',
'211202-100-ASSEMBLY COVER',#424,#423,$);
#128=(
REPRESENTATION_RELATIONSHIP(' ',' ',#537,#554)
REPRESENTATION_RELATIONSHIP_WITH_TRANSFORMATION(#187)
SHAPE_REPRESENTATION_RELATIONSHIP()
);
#129=(
REPRESENTATION_RELATIONSHIP(' ',' ',#538,#555)
REPRESENTATION_RELATIONSHIP_WITH_TRANSFORMATION(#188)
SHAPE_REPRESENTATION_RELATIONSHIP()
);
#130=(
REPRESENTATION_RELATIONSHIP(' ',' ',#539,#555)
REPRESENTATION_RELATIONSHIP_WITH_TRANSFORMATION(#189)
SHAPE_REPRESENTATION_RELATIONSHIP()
);
#131=(
REPRESENTATION_RELATIONSHIP(' ',' ',#540,#555)
REPRESENTATION_RELATIONSHIP_WITH_TRANSFORMATION(#190)
SHAPE_REPRESENTATION_RELATIONSHIP()
);
#132=(
REPRESENTATION_RELATIONSHIP(' ',' ',#540,#556)
REPRESENTATION_RELATIONSHIP_WITH_TRANSFORMATION(#191)
SHAPE_REPRESENTATION_RELATIONSHIP()
);
#133=(
REPRESENTATION_RELATIONSHIP(' ',' ',#539,#556)
REPRESENTATION_RELATIONSHIP_WITH_TRANSFORMATION(#192)
SHAPE_REPRESENTATION_RELATIONSHIP()
);
#134=(
REPRESENTATION_RELATIONSHIP(' ',' ',#538,#556)
REPRESENTATION_RELATIONSHIP_WITH_TRANSFORMATION(#193)
SHAPE_REPRESENTATION_RELATIONSHIP()
);
#135=(
REPRESENTATION_RELATIONSHIP(' ',' ',#552,#557)
REPRESENTATION_RELATIONSHIP_WITH_TRANSFORMATION(#194)
SHAPE_REPRESENTATION_RELATIONSHIP()
);
#136=(
REPRESENTATION_RELATIONSHIP(' ',' ',#552,#557)
REPRESENTATION_RELATIONSHIP_WITH_TRANSFORMATION(#195)
SHAPE_REPRESENTATION_RELATIONSHIP()
);
#137=(
REPRESENTATION_RELATIONSHIP(' ',' ',#551,#557)
REPRESENTATION_RELATIONSHIP_WITH_TRANSFORMATION(#196)
SHAPE_REPRESENTATION_RELATIONSHIP()
);
#138=(
REPRESENTATION_RELATIONSHIP(' ',' ',#551,#557)
REPRESENTATION_RELATIONSHIP_WITH_TRANSFORMATION(#197)
SHAPE_REPRESENTATION_RELATIONSHIP()
);
#139=(
REPRESENTATION_RELATIONSHIP(' ',' ',#550,#557)
REPRESENTATION_RELATIONSHIP_WITH_TRANSFORMATION(#198)
SHAPE_REPRESENTATION_RELATIONSHIP()
);
#140=(
REPRESENTATION_RELATIONSHIP(' ',' ',#550,#557)
REPRESENTATION_RELATIONSHIP_WITH_TRANSFORMATION(#199)
SHAPE_REPRESENTATION_RELATIONSHIP()
);
#141=(
REPRESENTATION_RELATIONSHIP(' ',' ',#552,#557)
REPRESENTATION_RELATIONSHIP_WITH_TRANSFORMATION(#200)
SHAPE_REPRESENTATION_RELATIONSHIP()
);
#142=(
REPRESENTATION_RELATIONSHIP(' ',' ',#550,#557)
REPRESENTATION_RELATIONSHIP_WITH_TRANSFORMATION(#201)
SHAPE_REPRESENTATION_RELATIONSHIP()
);
#143=(
REPRESENTATION_RELATIONSHIP(' ',' ',#550,#557)
REPRESENTATION_RELATIONSHIP_WITH_TRANSFORMATION(#202)
SHAPE_REPRESENTATION_RELATIONSHIP()
);
#144=(
REPRESENTATION_RELATIONSHIP(' ',' ',#549,#557)
REPRESENTATION_RELATIONSHIP_WITH_TRANSFORMATION(#203)
SHAPE_REPRESENTATION_RELATIONSHIP()
);
#145=(
REPRESENTATION_RELATIONSHIP(' ',' ',#548,#557)
REPRESENTATION_RELATIONSHIP_WITH_TRANSFORMATION(#204)
SHAPE_REPRESENTATION_RELATIONSHIP()
);
#146=(
REPRESENTATION_RELATIONSHIP(' ',' ',#547,#557)
REPRESENTATION_RELATIONSHIP_WITH_TRANSFORMATION(#205)
SHAPE_REPRESENTATION_RELATIONSHIP()
);
#147=(
REPRESENTATION_RELATIONSHIP(' ',' ',#546,#557)
REPRESENTATION_RELATIONSHIP_WITH_TRANSFORMATION(#206)
SHAPE_REPRESENTATION_RELATIONSHIP()
);
#148=(
REPRESENTATION_RELATIONSHIP(' ',' ',#556,#557)
REPRESENTATION_RELATIONSHIP_WITH_TRANSFORMATION(#207)
SHAPE_REPRESENTATION_RELATIONSHIP()
);
#149=(
REPRESENTATION_RELATIONSHIP(' ',' ',#556,#557)
REPRESENTATION_RELATIONSHIP_WITH_TRANSFORMATION(#208)
SHAPE_REPRESENTATION_RELATIONSHIP()
);
#150=(
REPRESENTATION_RELATIONSHIP(' ',' ',#555,#557)
REPRESENTATION_RELATIONSHIP_WITH_TRANSFORMATION(#209)
SHAPE_REPRESENTATION_RELATIONSHIP()
);
#151=(
REPRESENTATION_RELATIONSHIP(' ',' ',#555,#557)
REPRESENTATION_RELATIONSHIP_WITH_TRANSFORMATION(#210)
SHAPE_REPRESENTATION_RELATIONSHIP()
);
#152=(
REPRESENTATION_RELATIONSHIP(' ',' ',#545,#557)
REPRESENTATION_RELATIONSHIP_WITH_TRANSFORMATION(#211)
SHAPE_REPRESENTATION_RELATIONSHIP()
);
#153=(
REPRESENTATION_RELATIONSHIP(' ',' ',#544,#557)
REPRESENTATION_RELATIONSHIP_WITH_TRANSFORMATION(#212)
SHAPE_REPRESENTATION_RELATIONSHIP()
);
#154=(
REPRESENTATION_RELATIONSHIP(' ',' ',#544,#557)
REPRESENTATION_RELATIONSHIP_WITH_TRANSFORMATION(#213)
SHAPE_REPRESENTATION_RELATIONSHIP()
);
#155=(
REPRESENTATION_RELATIONSHIP(' ',' ',#543,#557)
REPRESENTATION_RELATIONSHIP_WITH_TRANSFORMATION(#214)
SHAPE_REPRESENTATION_RELATIONSHIP()
);
#156=(
REPRESENTATION_RELATIONSHIP(' ',' ',#543,#557)
REPRESENTATION_RELATIONSHIP_WITH_TRANSFORMATION(#215)
SHAPE_REPRESENTATION_RELATIONSHIP()
);
#157=(
REPRESENTATION_RELATIONSHIP(' ',' ',#554,#557)
REPRESENTATION_RELATIONSHIP_WITH_TRANSFORMATION(#216)
SHAPE_REPRESENTATION_RELATIONSHIP()
);
#158=(
REPRESENTATION_RELATIONSHIP(' ',' ',#554,#557)
REPRESENTATION_RELATIONSHIP_WITH_TRANSFORMATION(#217)
SHAPE_REPRESENTATION_RELATIONSHIP()
);
#159=(
REPRESENTATION_RELATIONSHIP(' ',' ',#554,#557)
REPRESENTATION_RELATIONSHIP_WITH_TRANSFORMATION(#218)
SHAPE_REPRESENTATION_RELATIONSHIP()
);
#160=(
REPRESENTATION_RELATIONSHIP(' ',' ',#554,#557)
REPRESENTATION_RELATIONSHIP_WITH_TRANSFORMATION(#219)
SHAPE_REPRESENTATION_RELATIONSHIP()
);
#161=(
REPRESENTATION_RELATIONSHIP(' ',' ',#542,#557)
REPRESENTATION_RELATIONSHIP_WITH_TRANSFORMATION(#220)
SHAPE_REPRESENTATION_RELATIONSHIP()
);
#162=(
REPRESENTATION_RELATIONSHIP(' ',' ',#542,#557)
REPRESENTATION_RELATIONSHIP_WITH_TRANSFORMATION(#221)
SHAPE_REPRESENTATION_RELATIONSHIP()
);
#163=(
REPRESENTATION_RELATIONSHIP(' ',' ',#542,#557)
REPRESENTATION_RELATIONSHIP_WITH_TRANSFORMATION(#222)
SHAPE_REPRESENTATION_RELATIONSHIP()
);
#164=(
REPRESENTATION_RELATIONSHIP(' ',' ',#542,#557)
REPRESENTATION_RELATIONSHIP_WITH_TRANSFORMATION(#223)
SHAPE_REPRESENTATION_RELATIONSHIP()
);
#165=(
REPRESENTATION_RELATIONSHIP(' ',' ',#542,#557)
REPRESENTATION_RELATIONSHIP_WITH_TRANSFORMATION(#224)
SHAPE_REPRESENTATION_RELATIONSHIP()
);
#166=(
REPRESENTATION_RELATIONSHIP(' ',' ',#542,#557)
REPRESENTATION_RELATIONSHIP_WITH_TRANSFORMATION(#225)
SHAPE_REPRESENTATION_RELATIONSHIP()
);
#167=(
REPRESENTATION_RELATIONSHIP(' ',' ',#542,#557)
REPRESENTATION_RELATIONSHIP_WITH_TRANSFORMATION(#226)
SHAPE_REPRESENTATION_RELATIONSHIP()
);
#168=(
REPRESENTATION_RELATIONSHIP(' ',' ',#542,#557)
REPRESENTATION_RELATIONSHIP_WITH_TRANSFORMATION(#227)
SHAPE_REPRESENTATION_RELATIONSHIP()
);
#169=(
REPRESENTATION_RELATIONSHIP(' ',' ',#541,#557)
REPRESENTATION_RELATIONSHIP_WITH_TRANSFORMATION(#228)
SHAPE_REPRESENTATION_RELATIONSHIP()
);
#170=(
REPRESENTATION_RELATIONSHIP(' ',' ',#541,#557)
REPRESENTATION_RELATIONSHIP_WITH_TRANSFORMATION(#229)
SHAPE_REPRESENTATION_RELATIONSHIP()
);
#171=(
REPRESENTATION_RELATIONSHIP(' ',' ',#541,#557)
REPRESENTATION_RELATIONSHIP_WITH_TRANSFORMATION(#230)
SHAPE_REPRESENTATION_RELATIONSHIP()
);
#172=(
REPRESENTATION_RELATIONSHIP(' ',' ',#541,#557)
REPRESENTATION_RELATIONSHIP_WITH_TRANSFORMATION(#231)
SHAPE_REPRESENTATION_RELATIONSHIP()
);
#173=(
REPRESENTATION_RELATIONSHIP(' ',' ',#541,#557)
REPRESENTATION_RELATIONSHIP_WITH_TRANSFORMATION(#232)
SHAPE_REPRESENTATION_RELATIONSHIP()
);
#174=(
REPRESENTATION_RELATIONSHIP(' ',' ',#541,#557)
REPRESENTATION_RELATIONSHIP_WITH_TRANSFORMATION(#233)
SHAPE_REPRESENTATION_RELATIONSHIP()
);
#175=(
REPRESENTATION_RELATIONSHIP(' ',' ',#541,#557)
REPRESENTATION_RELATIONSHIP_WITH_TRANSFORMATION(#234)
SHAPE_REPRESENTATION_RELATIONSHIP()
);
#176=(
REPRESENTATION_RELATIONSHIP(' ',' ',#541,#557)
REPRESENTATION_RELATIONSHIP_WITH_TRANSFORMATION(#235)
SHAPE_REPRESENTATION_RELATIONSHIP()
);
#177=(
REPRESENTATION_RELATIONSHIP(' ',' ',#541,#557)
REPRESENTATION_RELATIONSHIP_WITH_TRANSFORMATION(#236)
SHAPE_REPRESENTATION_RELATIONSHIP()
);
#178=(
REPRESENTATION_RELATIONSHIP(' ',' ',#541,#557)
REPRESENTATION_RELATIONSHIP_WITH_TRANSFORMATION(#237)
SHAPE_REPRESENTATION_RELATIONSHIP()
);
#179=(
REPRESENTATION_RELATIONSHIP(' ',' ',#541,#557)
REPRESENTATION_RELATIONSHIP_WITH_TRANSFORMATION(#238)
SHAPE_REPRESENTATION_RELATIONSHIP()
);
#180=(
REPRESENTATION_RELATIONSHIP(' ',' ',#541,#557)
REPRESENTATION_RELATIONSHIP_WITH_TRANSFORMATION(#239)
SHAPE_REPRESENTATION_RELATIONSHIP()
);
#181=(
REPRESENTATION_RELATIONSHIP(' ',' ',#541,#557)
REPRESENTATION_RELATIONSHIP_WITH_TRANSFORMATION(#240)
SHAPE_REPRESENTATION_RELATIONSHIP()
);
#182=(
REPRESENTATION_RELATIONSHIP(' ',' ',#541,#557)
REPRESENTATION_RELATIONSHIP_WITH_TRANSFORMATION(#241)
SHAPE_REPRESENTATION_RELATIONSHIP()
);
#183=(
REPRESENTATION_RELATIONSHIP(' ',' ',#541,#557)
REPRESENTATION_RELATIONSHIP_WITH_TRANSFORMATION(#242)
SHAPE_REPRESENTATION_RELATIONSHIP()
);
#184=(
REPRESENTATION_RELATIONSHIP(' ',' ',#541,#557)
REPRESENTATION_RELATIONSHIP_WITH_TRANSFORMATION(#243)
SHAPE_REPRESENTATION_RELATIONSHIP()
);
#185=(
REPRESENTATION_RELATIONSHIP(' ',' ',#553,#558)
REPRESENTATION_RELATIONSHIP_WITH_TRANSFORMATION(#244)
SHAPE_REPRESENTATION_RELATIONSHIP()
);
#186=(
REPRESENTATION_RELATIONSHIP(' ',' ',#557,#558)
REPRESENTATION_RELATIONSHIP_WITH_TRANSFORMATION(#245)
SHAPE_REPRESENTATION_RELATIONSHIP()
);
#187=ITEM_DEFINED_TRANSFORMATION(' ',' ',#11767,#12661);
#188=ITEM_DEFINED_TRANSFORMATION(' ',' ',#11767,#12662);
#189=ITEM_DEFINED_TRANSFORMATION(' ',' ',#11767,#12663);
#190=ITEM_DEFINED_TRANSFORMATION(' ',' ',#11767,#12664);
#191=ITEM_DEFINED_TRANSFORMATION(' ',' ',#11767,#12665);
#192=ITEM_DEFINED_TRANSFORMATION(' ',' ',#11767,#12666);
#193=ITEM_DEFINED_TRANSFORMATION(' ',' ',#11767,#12667);
#194=ITEM_DEFINED_TRANSFORMATION(' ',' ',#11767,#12668);
#195=ITEM_DEFINED_TRANSFORMATION(' ',' ',#11767,#12669);
#196=ITEM_DEFINED_TRANSFORMATION(' ',' ',#11767,#12670);
#197=ITEM_DEFINED_TRANSFORMATION(' ',' ',#11767,#12671);
#198=ITEM_DEFINED_TRANSFORMATION(' ',' ',#11767,#12672);
#199=ITEM_DEFINED_TRANSFORMATION(' ',' ',#11767,#12673);
#200=ITEM_DEFINED_TRANSFORMATION(' ',' ',#11767,#12674);
#201=ITEM_DEFINED_TRANSFORMATION(' ',' ',#11767,#12675);
#202=ITEM_DEFINED_TRANSFORMATION(' ',' ',#11767,#12676);
#203=ITEM_DEFINED_TRANSFORMATION(' ',' ',#11767,#12677);
#204=ITEM_DEFINED_TRANSFORMATION(' ',' ',#11767,#12678);
#205=ITEM_DEFINED_TRANSFORMATION(' ',' ',#11767,#12679);
#206=ITEM_DEFINED_TRANSFORMATION(' ',' ',#11767,#12680);
#207=ITEM_DEFINED_TRANSFORMATION(' ',' ',#11767,#12681);
#208=ITEM_DEFINED_TRANSFORMATION(' ',' ',#11767,#12682);
#209=ITEM_DEFINED_TRANSFORMATION(' ',' ',#11767,#12683);
#210=ITEM_DEFINED_TRANSFORMATION(' ',' ',#11767,#12684);
#211=ITEM_DEFINED_TRANSFORMATION(' ',' ',#11767,#12685);
#212=ITEM_DEFINED_TRANSFORMATION(' ',' ',#11767,#12686);
#213=ITEM_DEFINED_TRANSFORMATION(' ',' ',#11767,#12687);
#214=ITEM_DEFINED_TRANSFORMATION(' ',' ',#11767,#12688);
#215=ITEM_DEFINED_TRANSFORMATION(' ',' ',#11767,#12689);
#216=ITEM_DEFINED_TRANSFORMATION(' ',' ',#11767,#12690);
#217=ITEM_DEFINED_TRANSFORMATION(' ',' ',#11767,#12691);
#218=ITEM_DEFINED_TRANSFORMATION(' ',' ',#11767,#12692);
#219=ITEM_DEFINED_TRANSFORMATION(' ',' ',#11767,#12693);
#220=ITEM_DEFINED_TRANSFORMATION(' ',' ',#11767,#12694);
#221=ITEM_DEFINED_TRANSFORMATION(' ',' ',#11767,#12695);
#222=ITEM_DEFINED_TRANSFORMATION(' ',' ',#11767,#12696);
#223=ITEM_DEFINED_TRANSFORMATION(' ',' ',#11767,#12697);
#224=ITEM_DEFINED_TRANSFORMATION(' ',' ',#11767,#12698);
#225=ITEM_DEFINED_TRANSFORMATION(' ',' ',#11767,#12699);
#226=ITEM_DEFINED_TRANSFORMATION(' ',' ',#11767,#12700);
#227=ITEM_DEFINED_TRANSFORMATION(' ',' ',#11767,#12701);
#228=ITEM_DEFINED_TRANSFORMATION(' ',' ',#11767,#12702);
#229=ITEM_DEFINED_TRANSFORMATION(' ',' ',#11767,#12703);
#230=ITEM_DEFINED_TRANSFORMATION(' ',' ',#11767,#12704);
#231=ITEM_DEFINED_TRANSFORMATION(' ',' ',#11767,#12705);
#232=ITEM_DEFINED_TRANSFORMATION(' ',' ',#11767,#12706);
#233=ITEM_DEFINED_TRANSFORMATION(' ',' ',#11767,#12707);
#234=ITEM_DEFINED_TRANSFORMATION(' ',' ',#11767,#12708);
#235=ITEM_DEFINED_TRANSFORMATION(' ',' ',#11767,#12709);
#236=ITEM_DEFINED_TRANSFORMATION(' ',' ',#11767,#12710);
#237=ITEM_DEFINED_TRANSFORMATION(' ',' ',#11767,#12711);
#238=ITEM_DEFINED_TRANSFORMATION(' ',' ',#11767,#12712);
#239=ITEM_DEFINED_TRANSFORMATION(' ',' ',#11767,#12713);
#240=ITEM_DEFINED_TRANSFORMATION(' ',' ',#11767,#12714);
#241=ITEM_DEFINED_TRANSFORMATION(' ',' ',#11767,#12715);
#242=ITEM_DEFINED_TRANSFORMATION(' ',' ',#11767,#12716);
#243=ITEM_DEFINED_TRANSFORMATION(' ',' ',#11767,#12717);
#244=ITEM_DEFINED_TRANSFORMATION(' ',' ',#11767,#12718);
#245=ITEM_DEFINED_TRANSFORMATION(' ',' ',#11767,#12719);
#246=GEOMETRICALLY_BOUNDED_WIREFRAME_SHAPE_REPRESENTATION(
'Default Context3534-None',(#252),#19050);
#247=GEOMETRICALLY_BOUNDED_WIREFRAME_SHAPE_REPRESENTATION(
'Default Context3533-None',(#253),#19049);
#248=GEOMETRICALLY_BOUNDED_WIREFRAME_SHAPE_REPRESENTATION(
'Default Context-None',(#254),#19048);
#249=GEOMETRICALLY_BOUNDED_WIREFRAME_SHAPE_REPRESENTATION(
'Din7991 M6 x 12-MODEL',(#255),#19047);
#250=GEOMETRICALLY_BOUNDED_WIREFRAME_SHAPE_REPRESENTATION(
'211202-100-09-Plate door cover-MODEL',(#256),#19042);
#251=GEOMETRICALLY_BOUNDED_WIREFRAME_SHAPE_REPRESENTATION(
'211202-100-06-Plate door cover-MODEL',(#257),#19037);
#252=GEOMETRIC_CURVE_SET('None',(#17869,#17870,#17871));
#253=GEOMETRIC_CURVE_SET('None',(#17706,#17707,#17708));
#254=GEOMETRIC_CURVE_SET('None',(#17543,#17544,#17545));
#255=GEOMETRIC_CURVE_SET('MODEL',(#1365,#1366));
#256=GEOMETRIC_CURVE_SET('MODEL',(#1243,#1244,#1245,#1246));
#257=GEOMETRIC_CURVE_SET('MODEL',(#1141,#1142,#1143,#1144));
#258=SHAPE_REPRESENTATION_RELATIONSHIP('MODEL',
'relationship between Default Context18-MODEL and Default Context18-MO
DEL',#537,#282);
#259=SHAPE_REPRESENTATION_RELATIONSHIP('None',
'relationship between Default Context3534-None and Default Context3534
-None',#538,#283);
#260=SHAPE_REPRESENTATION_RELATIONSHIP('None',
'relationship between Default Context3534-None and Default Context3534
-None',#538,#246);
#261=SHAPE_REPRESENTATION_RELATIONSHIP('None',
'relationship between Default Context3533-None and Default Context3533
-None',#539,#284);
#262=SHAPE_REPRESENTATION_RELATIONSHIP('None',
'relationship between Default Context3533-None and Default Context3533
-None',#539,#247);
#263=SHAPE_REPRESENTATION_RELATIONSHIP('None',
'relationship between Default Context-None and Default Context-None',#540,
#285);
#264=SHAPE_REPRESENTATION_RELATIONSHIP('None',
'relationship between Default Context-None and Default Context-None',#540,
#248);
#265=SHAPE_REPRESENTATION_RELATIONSHIP('MODEL',
'relationship between Din7991 M6 x 12-MODEL and Din7991 M6 x 12-MODEL',
#541,#286);
#266=SHAPE_REPRESENTATION_RELATIONSHIP('MODEL',
'relationship between Din7991 M6 x 12-MODEL and Din7991 M6 x 12-MODEL',
#541,#249);
#267=SHAPE_REPRESENTATION_RELATIONSHIP('MODEL',
'relationship between 143020 Afdekkap 30 x 30BOIKON-MODEL and 143020 A
fdekkap 30 x 30BOIKON-MODEL',#542,#287);
#268=SHAPE_REPRESENTATION_RELATIONSHIP('MODEL',
'relationship between 211202-100-04-AL profile Boikon 30x30-MODEL and 
211202-100-04-AL profile Boikon 30x30-MODEL',#543,#288);
#269=SHAPE_REPRESENTATION_RELATIONSHIP('MODEL',
'relationship between 140000 Beugelgreep, L = 122BOIKON0-MODEL and 140
000 Beugelgreep, L = 122BOIKON0-MODEL',#544,#289);
#270=SHAPE_REPRESENTATION_RELATIONSHIP('MODEL',
'relationship between 211202-100-09-Plate door cover-MODEL and 211202-
100-09-Plate door cover-MODEL',#545,#290);
#271=SHAPE_REPRESENTATION_RELATIONSHIP('MODEL',
'relationship between 211202-100-09-Plate door cover-MODEL and 211202-
100-09-Plate door cover-MODEL',#545,#250);
#272=SHAPE_REPRESENTATION_RELATIONSHIP('MODEL',
'relationship between 211202-100-08-Plate cover-MODEL and 211202-100-0
8-Plate cover-MODEL',#546,#291);
#273=SHAPE_REPRESENTATION_RELATIONSHIP('MODEL',
'relationship between 211202-100-07-Plate cover-MODEL and 211202-100-0
7-Plate cover-MODEL',#547,#292);
#274=SHAPE_REPRESENTATION_RELATIONSHIP('MODEL',
'relationship between 211202-100-06-Plate door cover-MODEL and 211202-
100-06-Plate door cover-MODEL',#548,#293);
#275=SHAPE_REPRESENTATION_RELATIONSHIP('MODEL',
'relationship between 211202-100-06-Plate door cover-MODEL and 211202-
100-06-Plate door cover-MODEL',#548,#251);
#276=SHAPE_REPRESENTATION_RELATIONSHIP('MODEL',
'relationship between 211202-100-05-Plate cover-MODEL and 211202-100-0
5-Plate cover-MODEL',#549,#294);
#277=SHAPE_REPRESENTATION_RELATIONSHIP('MODEL',
'relationship between 211202-100-03-AL profile Boikon 30x30-MODEL and 
211202-100-03-AL profile Boikon 30x30-MODEL',#550,#295);
#278=SHAPE_REPRESENTATION_RELATIONSHIP('MODEL',
'relationship between 211202-100-02-AL profile Boikon 30x30-MODEL and 
211202-100-02-AL profile Boikon 30x30-MODEL',#551,#296);
#279=SHAPE_REPRESENTATION_RELATIONSHIP('MODEL',
'relationship between 211202-100-01-AL profile Boikon 30x30-MODEL and 
211202-100-01-AL profile Boikon 30x30-MODEL',#552,#297);
#280=SHAPE_REPRESENTATION_RELATIONSHIP('MODEL',
'relationship between Crystal Gryphon simplified model-MODEL and Cryst
al Gryphon simplified model-MODEL',#553,#298);
#281=SHAPE_REPRESENTATION_RELATIONSHIP('MODEL',
'relationship between 140405Magneetsluiting PA zwartBOIKON_MODEL-MODEL
 and 140405Magneetsluiting PA zwartBOIKON_MODEL-MODEL',#554,#299);
#282=ADVANCED_BREP_SHAPE_REPRESENTATION('Default Context18-MODEL',(#1646),
#19051);
#283=ADVANCED_BREP_SHAPE_REPRESENTATION('Default Context3534-None',(#1642),
#19050);
#284=ADVANCED_BREP_SHAPE_REPRESENTATION('Default Context3533-None',(#1641),
#19049);
#285=ADVANCED_BREP_SHAPE_REPRESENTATION('Default Context-None',(#1640),
#19048);
#286=ADVANCED_BREP_SHAPE_REPRESENTATION('Din7991 M6 x 12-MODEL',(#1649),
#19047);
#287=ADVANCED_BREP_SHAPE_REPRESENTATION(
'143020 Afdekkap 30 x 30BOIKON-MODEL',(#1648),#19046);
#288=ADVANCED_BREP_SHAPE_REPRESENTATION(
'211202-100-04-AL profile Boikon 30x30-MODEL',(#1645),#19044);
#289=ADVANCED_BREP_SHAPE_REPRESENTATION(
'140000 Beugelgreep, L = 122BOIKON0-MODEL',(#1644),#19043);
#290=ADVANCED_BREP_SHAPE_REPRESENTATION(
'211202-100-09-Plate door cover-MODEL',(#1643),#19042);
#291=ADVANCED_BREP_SHAPE_REPRESENTATION(
'211202-100-08-Plate cover-MODEL',(#1639),#19039);
#292=ADVANCED_BREP_SHAPE_REPRESENTATION(
'211202-100-07-Plate cover-MODEL',(#1638),#19038);
#293=ADVANCED_BREP_SHAPE_REPRESENTATION(
'211202-100-06-Plate door cover-MODEL',(#1637),#19037);
#294=ADVANCED_BREP_SHAPE_REPRESENTATION(
'211202-100-05-Plate cover-MODEL',(#1636),#19036);
#295=ADVANCED_BREP_SHAPE_REPRESENTATION(
'211202-100-03-AL profile Boikon 30x30-MODEL',(#1635),#19035);
#296=ADVANCED_BREP_SHAPE_REPRESENTATION(
'211202-100-02-AL profile Boikon 30x30-MODEL',(#1634),#19034);
#297=ADVANCED_BREP_SHAPE_REPRESENTATION(
'211202-100-01-AL profile Boikon 30x30-MODEL',(#1633),#19033);
#298=ADVANCED_BREP_SHAPE_REPRESENTATION(
'Crystal Gryphon simplified model-MODEL',(#1623,#1624,#1625,#1626,#1627,
#1628,#1629,#1630,#1631,#1632),#19031);
#299=ADVANCED_BREP_SHAPE_REPRESENTATION(
'140405Magneetsluiting PA zwartBOIKON_MODEL-MODEL',(#1647),#19045);
#300=SHAPE_DEFINITION_REPRESENTATION(#322,#537);
#301=SHAPE_DEFINITION_REPRESENTATION(#323,#538);
#302=SHAPE_DEFINITION_REPRESENTATION(#324,#539);
#303=SHAPE_DEFINITION_REPRESENTATION(#325,#540);
#304=SHAPE_DEFINITION_REPRESENTATION(#326,#541);
#305=SHAPE_DEFINITION_REPRESENTATION(#327,#542);
#306=SHAPE_DEFINITION_REPRESENTATION(#328,#543);
#307=SHAPE_DEFINITION_REPRESENTATION(#329,#544);
#308=SHAPE_DEFINITION_REPRESENTATION(#330,#545);
#309=SHAPE_DEFINITION_REPRESENTATION(#331,#546);
#310=SHAPE_DEFINITION_REPRESENTATION(#332,#547);
#311=SHAPE_DEFINITION_REPRESENTATION(#333,#548);
#312=SHAPE_DEFINITION_REPRESENTATION(#334,#549);
#313=SHAPE_DEFINITION_REPRESENTATION(#335,#550);
#314=SHAPE_DEFINITION_REPRESENTATION(#336,#551);
#315=SHAPE_DEFINITION_REPRESENTATION(#337,#552);
#316=SHAPE_DEFINITION_REPRESENTATION(#338,#553);
#317=SHAPE_DEFINITION_REPRESENTATION(#339,#554);
#318=SHAPE_DEFINITION_REPRESENTATION(#341,#555);
#319=SHAPE_DEFINITION_REPRESENTATION(#345,#556);
#320=SHAPE_DEFINITION_REPRESENTATION(#349,#557);
#321=SHAPE_DEFINITION_REPRESENTATION(#400,#558);
#322=PRODUCT_DEFINITION_SHAPE('','',#403);
#323=PRODUCT_DEFINITION_SHAPE('','',#404);
#324=PRODUCT_DEFINITION_SHAPE('','',#405);
#325=PRODUCT_DEFINITION_SHAPE('','',#406);
#326=PRODUCT_DEFINITION_SHAPE('','',#407);
#327=PRODUCT_DEFINITION_SHAPE('','',#408);
#328=PRODUCT_DEFINITION_SHAPE('','',#409);
#329=PRODUCT_DEFINITION_SHAPE('','',#410);
#330=PRODUCT_DEFINITION_SHAPE('','',#411);
#331=PRODUCT_DEFINITION_SHAPE('','',#412);
#332=PRODUCT_DEFINITION_SHAPE('','',#413);
#333=PRODUCT_DEFINITION_SHAPE('','',#414);
#334=PRODUCT_DEFINITION_SHAPE('','',#415);
#335=PRODUCT_DEFINITION_SHAPE('','',#416);
#336=PRODUCT_DEFINITION_SHAPE('','',#417);
#337=PRODUCT_DEFINITION_SHAPE('','',#418);
#338=PRODUCT_DEFINITION_SHAPE('','',#419);
#339=PRODUCT_DEFINITION_SHAPE('','',#420);
#340=PRODUCT_DEFINITION_SHAPE(' ','NAUO PRDDFN',#69);
#341=PRODUCT_DEFINITION_SHAPE('','',#421);
#342=PRODUCT_DEFINITION_SHAPE(' ','NAUO PRDDFN',#70);
#343=PRODUCT_DEFINITION_SHAPE(' ','NAUO PRDDFN',#71);
#344=PRODUCT_DEFINITION_SHAPE(' ','NAUO PRDDFN',#72);
#345=PRODUCT_DEFINITION_SHAPE('','',#422);
#346=PRODUCT_DEFINITION_SHAPE(' ','NAUO PRDDFN',#73);
#347=PRODUCT_DEFINITION_SHAPE(' ','NAUO PRDDFN',#74);
#348=PRODUCT_DEFINITION_SHAPE(' ','NAUO PRDDFN',#75);
#349=PRODUCT_DEFINITION_SHAPE('','',#423);
#350=PRODUCT_DEFINITION_SHAPE(' ','NAUO PRDDFN',#76);
#351=PRODUCT_DEFINITION_SHAPE(' ','NAUO PRDDFN',#77);
#352=PRODUCT_DEFINITION_SHAPE(' ','NAUO PRDDFN',#78);
#353=PRODUCT_DEFINITION_SHAPE(' ','NAUO PRDDFN',#79);
#354=PRODUCT_DEFINITION_SHAPE(' ','NAUO PRDDFN',#80);
#355=PRODUCT_DEFINITION_SHAPE(' ','NAUO PRDDFN',#81);
#356=PRODUCT_DEFINITION_SHAPE(' ','NAUO PRDDFN',#82);
#357=PRODUCT_DEFINITION_SHAPE(' ','NAUO PRDDFN',#83);
#358=PRODUCT_DEFINITION_SHAPE(' ','NAUO PRDDFN',#84);
#359=PRODUCT_DEFINITION_SHAPE(' ','NAUO PRDDFN',#85);
#360=PRODUCT_DEFINITION_SHAPE(' ','NAUO PRDDFN',#86);
#361=PRODUCT_DEFINITION_SHAPE(' ','NAUO PRDDFN',#87);
#362=PRODUCT_DEFINITION_SHAPE(' ','NAUO PRDDFN',#88);
#363=PRODUCT_DEFINITION_SHAPE(' ','NAUO PRDDFN',#89);
#364=PRODUCT_DEFINITION_SHAPE(' ','NAUO PRDDFN',#90);
#365=PRODUCT_DEFINITION_SHAPE(' ','NAUO PRDDFN',#91);
#366=PRODUCT_DEFINITION_SHAPE(' ','NAUO PRDDFN',#92);
#367=PRODUCT_DEFINITION_SHAPE(' ','NAUO PRDDFN',#93);
#368=PRODUCT_DEFINITION_SHAPE(' ','NAUO PRDDFN',#94);
#369=PRODUCT_DEFINITION_SHAPE(' ','NAUO PRDDFN',#95);
#370=PRODUCT_DEFINITION_SHAPE(' ','NAUO PRDDFN',#96);
#371=PRODUCT_DEFINITION_SHAPE(' ','NAUO PRDDFN',#97);
#372=PRODUCT_DEFINITION_SHAPE(' ','NAUO PRDDFN',#98);
#373=PRODUCT_DEFINITION_SHAPE(' ','NAUO PRDDFN',#99);
#374=PRODUCT_DEFINITION_SHAPE(' ','NAUO PRDDFN',#100);
#375=PRODUCT_DEFINITION_SHAPE(' ','NAUO PRDDFN',#101);
#376=PRODUCT_DEFINITION_SHAPE(' ','NAUO PRDDFN',#102);
#377=PRODUCT_DEFINITION_SHAPE(' ','NAUO PRDDFN',#103);
#378=PRODUCT_DEFINITION_SHAPE(' ','NAUO PRDDFN',#104);
#379=PRODUCT_DEFINITION_SHAPE(' ','NAUO PRDDFN',#105);
#380=PRODUCT_DEFINITION_SHAPE(' ','NAUO PRDDFN',#106);
#381=PRODUCT_DEFINITION_SHAPE(' ','NAUO PRDDFN',#107);
#382=PRODUCT_DEFINITION_SHAPE(' ','NAUO PRDDFN',#108);
#383=PRODUCT_DEFINITION_SHAPE(' ','NAUO PRDDFN',#109);
#384=PRODUCT_DEFINITION_SHAPE(' ','NAUO PRDDFN',#110);
#385=PRODUCT_DEFINITION_SHAPE(' ','NAUO PRDDFN',#111);
#386=PRODUCT_DEFINITION_SHAPE(' ','NAUO PRDDFN',#112);
#387=PRODUCT_DEFINITION_SHAPE(' ','NAUO PRDDFN',#113);
#388=PRODUCT_DEFINITION_SHAPE(' ','NAUO PRDDFN',#114);
#389=PRODUCT_DEFINITION_SHAPE(' ','NAUO PRDDFN',#115);
#390=PRODUCT_DEFINITION_SHAPE(' ','NAUO PRDDFN',#116);
#391=PRODUCT_DEFINITION_SHAPE(' ','NAUO PRDDFN',#117);
#392=PRODUCT_DEFINITION_SHAPE(' ','NAUO PRDDFN',#118);
#393=PRODUCT_DEFINITION_SHAPE(' ','NAUO PRDDFN',#119);
#394=PRODUCT_DEFINITION_SHAPE(' ','NAUO PRDDFN',#120);
#395=PRODUCT_DEFINITION_SHAPE(' ','NAUO PRDDFN',#121);
#396=PRODUCT_DEFINITION_SHAPE(' ','NAUO PRDDFN',#122);
#397=PRODUCT_DEFINITION_SHAPE(' ','NAUO PRDDFN',#123);
#398=PRODUCT_DEFINITION_SHAPE(' ','NAUO PRDDFN',#124);
#399=PRODUCT_DEFINITION_SHAPE(' ','NAUO PRDDFN',#125);
#400=PRODUCT_DEFINITION_SHAPE('','',#424);
#401=PRODUCT_DEFINITION_SHAPE(' ','NAUO PRDDFN',#126);
#402=PRODUCT_DEFINITION_SHAPE(' ','NAUO PRDDFN',#127);
#403=PRODUCT_DEFINITION(' ','',#447,#425);
#404=PRODUCT_DEFINITION(' ','',#448,#426);
#405=PRODUCT_DEFINITION(' ','',#449,#427);
#406=PRODUCT_DEFINITION(' ','',#450,#428);
#407=PRODUCT_DEFINITION(' ','',#451,#429);
#408=PRODUCT_DEFINITION(' ','',#452,#430);
#409=PRODUCT_DEFINITION(' ','',#453,#431);
#410=PRODUCT_DEFINITION(' ','',#454,#432);
#411=PRODUCT_DEFINITION(' ','',#455,#433);
#412=PRODUCT_DEFINITION(' ','',#456,#434);
#413=PRODUCT_DEFINITION(' ','',#457,#435);
#414=PRODUCT_DEFINITION(' ','',#458,#436);
#415=PRODUCT_DEFINITION(' ','',#459,#437);
#416=PRODUCT_DEFINITION(' ','',#460,#438);
#417=PRODUCT_DEFINITION(' ','',#461,#439);
#418=PRODUCT_DEFINITION(' ','',#462,#440);
#419=PRODUCT_DEFINITION(' ','',#463,#441);
#420=PRODUCT_DEFINITION(' ','',#464,#442);
#421=PRODUCT_DEFINITION(' ','',#465,#443);
#422=PRODUCT_DEFINITION(' ','',#466,#444);
#423=PRODUCT_DEFINITION(' ','',#467,#445);
#424=PRODUCT_DEFINITION(' ','',#468,#446);
#425=PRODUCT_DEFINITION_CONTEXT('part definition',#536,'design');
#426=PRODUCT_DEFINITION_CONTEXT('part definition',#536,'design');
#427=PRODUCT_DEFINITION_CONTEXT('part definition',#536,'design');
#428=PRODUCT_DEFINITION_CONTEXT('part definition',#536,'design');
#429=PRODUCT_DEFINITION_CONTEXT('part definition',#536,'design');
#430=PRODUCT_DEFINITION_CONTEXT('part definition',#536,'design');
#431=PRODUCT_DEFINITION_CONTEXT('part definition',#536,'design');
#432=PRODUCT_DEFINITION_CONTEXT('part definition',#536,'design');
#433=PRODUCT_DEFINITION_CONTEXT('part definition',#536,'design');
#434=PRODUCT_DEFINITION_CONTEXT('part definition',#536,'design');
#435=PRODUCT_DEFINITION_CONTEXT('part definition',#536,'design');
#436=PRODUCT_DEFINITION_CONTEXT('part definition',#536,'design');
#437=PRODUCT_DEFINITION_CONTEXT('part definition',#536,'design');
#438=PRODUCT_DEFINITION_CONTEXT('part definition',#536,'design');
#439=PRODUCT_DEFINITION_CONTEXT('part definition',#536,'design');
#440=PRODUCT_DEFINITION_CONTEXT('part definition',#536,'design');
#441=PRODUCT_DEFINITION_CONTEXT('part definition',#536,'design');
#442=PRODUCT_DEFINITION_CONTEXT('part definition',#536,'design');
#443=PRODUCT_DEFINITION_CONTEXT('part definition',#536,'design');
#444=PRODUCT_DEFINITION_CONTEXT('part definition',#536,'design');
#445=PRODUCT_DEFINITION_CONTEXT('part definition',#536,'design');
#446=PRODUCT_DEFINITION_CONTEXT('part definition',#536,'design');
#447=PRODUCT_DEFINITION_FORMATION_WITH_SPECIFIED_SOURCE(' ',' ',#491,
 .NOT_KNOWN.);
#448=PRODUCT_DEFINITION_FORMATION_WITH_SPECIFIED_SOURCE(' ',' ',#492,
 .NOT_KNOWN.);
#449=PRODUCT_DEFINITION_FORMATION_WITH_SPECIFIED_SOURCE(' ',' ',#493,
 .NOT_KNOWN.);
#450=PRODUCT_DEFINITION_FORMATION_WITH_SPECIFIED_SOURCE(' ',' ',#494,
 .NOT_KNOWN.);
#451=PRODUCT_DEFINITION_FORMATION_WITH_SPECIFIED_SOURCE(' ',' ',#495,
 .NOT_KNOWN.);
#452=PRODUCT_DEFINITION_FORMATION_WITH_SPECIFIED_SOURCE(' ',' ',#496,
 .NOT_KNOWN.);
#453=PRODUCT_DEFINITION_FORMATION_WITH_SPECIFIED_SOURCE(' ',' ',#497,
 .NOT_KNOWN.);
#454=PRODUCT_DEFINITION_FORMATION_WITH_SPECIFIED_SOURCE(' ',' ',#498,
 .NOT_KNOWN.);
#455=PRODUCT_DEFINITION_FORMATION_WITH_SPECIFIED_SOURCE(' ',' ',#499,
 .NOT_KNOWN.);
#456=PRODUCT_DEFINITION_FORMATION_WITH_SPECIFIED_SOURCE(' ',' ',#500,
 .NOT_KNOWN.);
#457=PRODUCT_DEFINITION_FORMATION_WITH_SPECIFIED_SOURCE(' ',' ',#501,
 .NOT_KNOWN.);
#458=PRODUCT_DEFINITION_FORMATION_WITH_SPECIFIED_SOURCE(' ',' ',#502,
 .NOT_KNOWN.);
#459=PRODUCT_DEFINITION_FORMATION_WITH_SPECIFIED_SOURCE(' ',' ',#503,
 .NOT_KNOWN.);
#460=PRODUCT_DEFINITION_FORMATION_WITH_SPECIFIED_SOURCE(' ',' ',#504,
 .NOT_KNOWN.);
#461=PRODUCT_DEFINITION_FORMATION_WITH_SPECIFIED_SOURCE(' ',' ',#505,
 .NOT_KNOWN.);
#462=PRODUCT_DEFINITION_FORMATION_WITH_SPECIFIED_SOURCE(' ',' ',#506,
 .NOT_KNOWN.);
#463=PRODUCT_DEFINITION_FORMATION_WITH_SPECIFIED_SOURCE(' ',' ',#507,
 .NOT_KNOWN.);
#464=PRODUCT_DEFINITION_FORMATION_WITH_SPECIFIED_SOURCE(' ',' ',#508,
 .NOT_KNOWN.);
#465=PRODUCT_DEFINITION_FORMATION_WITH_SPECIFIED_SOURCE(' ',' ',#509,
 .NOT_KNOWN.);
#466=PRODUCT_DEFINITION_FORMATION_WITH_SPECIFIED_SOURCE(' ',' ',#510,
 .NOT_KNOWN.);
#467=PRODUCT_DEFINITION_FORMATION_WITH_SPECIFIED_SOURCE(' ',' ',#511,
 .NOT_KNOWN.);
#468=PRODUCT_DEFINITION_FORMATION_WITH_SPECIFIED_SOURCE(' ',' ',#512,
 .NOT_KNOWN.);
#469=PRODUCT_RELATED_PRODUCT_CATEGORY('part','',(#491));
#470=PRODUCT_RELATED_PRODUCT_CATEGORY('part','',(#492));
#471=PRODUCT_RELATED_PRODUCT_CATEGORY('part','',(#493));
#472=PRODUCT_RELATED_PRODUCT_CATEGORY('part','',(#494));
#473=PRODUCT_RELATED_PRODUCT_CATEGORY('part','',(#495));
#474=PRODUCT_RELATED_PRODUCT_CATEGORY('part','',(#496));
#475=PRODUCT_RELATED_PRODUCT_CATEGORY('part','',(#497));
#476=PRODUCT_RELATED_PRODUCT_CATEGORY('part','',(#498));
#477=PRODUCT_RELATED_PRODUCT_CATEGORY('part','',(#499));
#478=PRODUCT_RELATED_PRODUCT_CATEGORY('part','',(#500));
#479=PRODUCT_RELATED_PRODUCT_CATEGORY('part','',(#501));
#480=PRODUCT_RELATED_PRODUCT_CATEGORY('part','',(#502));
#481=PRODUCT_RELATED_PRODUCT_CATEGORY('part','',(#503));
#482=PRODUCT_RELATED_PRODUCT_CATEGORY('part','',(#504));
#483=PRODUCT_RELATED_PRODUCT_CATEGORY('part','',(#505));
#484=PRODUCT_RELATED_PRODUCT_CATEGORY('part','',(#506));
#485=PRODUCT_RELATED_PRODUCT_CATEGORY('part','',(#507));
#486=PRODUCT_RELATED_PRODUCT_CATEGORY('part','',(#508));
#487=PRODUCT_RELATED_PRODUCT_CATEGORY('part','',(#509));
#488=PRODUCT_RELATED_PRODUCT_CATEGORY('part','',(#510));
#489=PRODUCT_RELATED_PRODUCT_CATEGORY('part','',(#511));
#490=PRODUCT_RELATED_PRODUCT_CATEGORY('part','',(#512));
#491=PRODUCT('Default Context18','Default Context18',' ',(#513));
#492=PRODUCT('Default Context3534','Default Context3534',' ',(#514));
#493=PRODUCT('Default Context3533','Default Context3533',' ',(#515));
#494=PRODUCT('Default Context','Default Context',' ',(#516));
#495=PRODUCT('Din7991 M6 x 12','Din7991 M6 x 12',' ',(#517));
#496=PRODUCT('143020 Afdekkap 30 x 30BOIKON',
'143020 Afdekkap 30 x 30BOIKON',' ',(#518));
#497=PRODUCT('211202-100-04-AL profile Boikon 30x30',
'211202-100-04-AL profile Boikon 30x30',' ',(#519));
#498=PRODUCT('140000 Beugelgreep, L = 122BOIKON0',
'140000 Beugelgreep, L = 122BOIKON0',' ',(#520));
#499=PRODUCT('211202-100-09-Plate door cover',
'211202-100-09-Plate door cover',' ',(#521));
#500=PRODUCT('211202-100-08-Plate cover','211202-100-08-Plate cover',
' ',(#522));
#501=PRODUCT('211202-100-07-Plate cover','211202-100-07-Plate cover',
' ',(#523));
#502=PRODUCT('211202-100-06-Plate door cover',
'211202-100-06-Plate door cover',' ',(#524));
#503=PRODUCT('211202-100-05-Plate cover','211202-100-05-Plate cover',
' ',(#525));
#504=PRODUCT('211202-100-03-AL profile Boikon 30x30',
'211202-100-03-AL profile Boikon 30x30',' ',(#526));
#505=PRODUCT('211202-100-02-AL profile Boikon 30x30',
'211202-100-02-AL profile Boikon 30x30',' ',(#527));
#506=PRODUCT('211202-100-01-AL profile Boikon 30x30',
'211202-100-01-AL profile Boikon 30x30',' ',(#528));
#507=PRODUCT('Crystal Gryphon simplified model',
'Crystal Gryphon simplified model',' ',(#529));
#508=PRODUCT('140405Magneetsluiting PA zwartBOIKON_MODEL',
'140405Magneetsluiting PA zwartBOIKON_MODEL',' ',(#530));
#509=PRODUCT('140320 Scharnier 45x30BOIKON_MODEL',
'140320 Scharnier 45x30BOIKON_MODEL',' ',(#531));
#510=PRODUCT('140320 Scharnier 45x30BOIKON',
'140320 Scharnier 45x30BOIKON',' ',(#532));
#511=PRODUCT('211202-100-Assembly Cover_MODEL',
'211202-100-Assembly Cover_MODEL',' ',(#533));
#512=PRODUCT('211202-200-Assembly Gryphon with Cover',
'211202-200-Assembly Gryphon with Cover',' ',(#534));
#513=PRODUCT_CONTEXT(' ',#536,'mechanical');
#514=PRODUCT_CONTEXT(' ',#536,'mechanical');
#515=PRODUCT_CONTEXT(' ',#536,'mechanical');
#516=PRODUCT_CONTEXT(' ',#536,'mechanical');
#517=PRODUCT_CONTEXT(' ',#536,'mechanical');
#518=PRODUCT_CONTEXT(' ',#536,'mechanical');
#519=PRODUCT_CONTEXT(' ',#536,'mechanical');
#520=PRODUCT_CONTEXT(' ',#536,'mechanical');
#521=PRODUCT_CONTEXT(' ',#536,'mechanical');
#522=PRODUCT_CONTEXT(' ',#536,'mechanical');
#523=PRODUCT_CONTEXT(' ',#536,'mechanical');
#524=PRODUCT_CONTEXT(' ',#536,'mechanical');
#525=PRODUCT_CONTEXT(' ',#536,'mechanical');
#526=PRODUCT_CONTEXT(' ',#536,'mechanical');
#527=PRODUCT_CONTEXT(' ',#536,'mechanical');
#528=PRODUCT_CONTEXT(' ',#536,'mechanical');
#529=PRODUCT_CONTEXT(' ',#536,'mechanical');
#530=PRODUCT_CONTEXT(' ',#536,'mechanical');
#531=PRODUCT_CONTEXT(' ',#536,'mechanical');
#532=PRODUCT_CONTEXT(' ',#536,'mechanical');
#533=PRODUCT_CONTEXT(' ',#536,'mechanical');
#534=PRODUCT_CONTEXT(' ',#536,'mechanical');
#535=APPLICATION_PROTOCOL_DEFINITION('international standard',
'automotive_design',2010,#536);
#536=APPLICATION_CONTEXT(
'core data for automotive mechanical design processes');
#537=SHAPE_REPRESENTATION('Default Context18-MODEL',(#11767),#19051);
#538=SHAPE_REPRESENTATION('Default Context3534-None',(#11767),#19050);
#539=SHAPE_REPRESENTATION('Default Context3533-None',(#11767),#19049);
#540=SHAPE_REPRESENTATION('Default Context-None',(#11767),#19048);
#541=SHAPE_REPRESENTATION('Din7991 M6 x 12-MODEL',(#11767),#19047);
#542=SHAPE_REPRESENTATION('143020 Afdekkap 30 x 30BOIKON-MODEL',(#11767),
#19046);
#543=SHAPE_REPRESENTATION('211202-100-04-AL profile Boikon 30x30-MODEL',
(#11767),#19044);
#544=SHAPE_REPRESENTATION('140000 Beugelgreep, L = 122BOIKON0-MODEL',(#11767),
#19043);
#545=SHAPE_REPRESENTATION('211202-100-09-Plate door cover-MODEL',(#11767),
#19042);
#546=SHAPE_REPRESENTATION('211202-100-08-Plate cover-MODEL',(#11767),#19039);
#547=SHAPE_REPRESENTATION('211202-100-07-Plate cover-MODEL',(#11767),#19038);
#548=SHAPE_REPRESENTATION('211202-100-06-Plate door cover-MODEL',(#11767),
#19037);
#549=SHAPE_REPRESENTATION('211202-100-05-Plate cover-MODEL',(#11767),#19036);
#550=SHAPE_REPRESENTATION('211202-100-03-AL profile Boikon 30x30-MODEL',
(#11767),#19035);
#551=SHAPE_REPRESENTATION('211202-100-02-AL profile Boikon 30x30-MODEL',
(#11767),#19034);
#552=SHAPE_REPRESENTATION('211202-100-01-AL profile Boikon 30x30-MODEL',
(#11767),#19033);
#553=SHAPE_REPRESENTATION('Crystal Gryphon simplified model-MODEL',(#11767),
#19031);
#554=SHAPE_REPRESENTATION(
'140405Magneetsluiting PA zwartBOIKON_MODEL-MODEL',(#11767,#12661),#19045);
#555=SHAPE_REPRESENTATION('140320 Scharnier 45x30BOIKON_MODEL-MODEL',(#11767,
#12662,#12663,#12664),#19041);
#556=SHAPE_REPRESENTATION('140320 Scharnier 45x30BOIKON-None',(#11767,#12665,
#12666,#12667),#19040);
#557=SHAPE_REPRESENTATION('211202-100-Assembly Cover_MODEL-MODEL',(#11767,
#12668,#12669,#12670,#12671,#12672,#12673,#12674,#12675,#12676,#12677,#12678,
#12679,#12680,#12681,#12682,#12683,#12684,#12685,#12686,#12687,#12688,#12689,
#12690,#12691,#12692,#12693,#12694,#12695,#12696,#12697,#12698,#12699,#12700,
#12701,#12702,#12703,#12704,#12705,#12706,#12707,#12708,#12709,#12710,#12711,
#12712,#12713,#12714,#12715,#12716,#12717),#19032);
#558=SHAPE_REPRESENTATION('211202-200-Assembly Gryphon with Cover-none',
(#11767,#12718,#12719),#19030);
#559=B_SPLINE_CURVE_WITH_KNOTS('',3,(#18837,#18838,#18839,#18840,#18841,
#18842,#18843),.UNSPECIFIED.,.F.,.F.,(4,3,4),(0.,0.535664674912187,1.),
 .UNSPECIFIED.);
#560=B_SPLINE_CURVE_WITH_KNOTS('',3,(#18848,#18849,#18850,#18851),
 .UNSPECIFIED.,.F.,.F.,(4,4),(0.,1.),.UNSPECIFIED.);
#561=B_SPLINE_CURVE_WITH_KNOTS('',3,(#18855,#18856,#18857,#18858,#18859,
#18860,#18861),.UNSPECIFIED.,.F.,.F.,(4,3,4),(0.,0.535664674912188,1.),
 .UNSPECIFIED.);
#562=B_SPLINE_CURVE_WITH_KNOTS('',3,(#18867,#18868,#18869,#18870,#18871,
#18872,#18873),.UNSPECIFIED.,.F.,.F.,(4,3,4),(0.,0.535664674912187,1.),
 .UNSPECIFIED.);
#563=B_SPLINE_CURVE_WITH_KNOTS('',3,(#18877,#18878,#18879,#18880,#18881,
#18882,#18883),.UNSPECIFIED.,.F.,.F.,(4,3,4),(0.,0.535664674912188,1.),
 .UNSPECIFIED.);
#564=B_SPLINE_CURVE_WITH_KNOTS('',3,(#18892,#18893,#18894,#18895),
 .UNSPECIFIED.,.F.,.F.,(4,4),(0.,1.),.UNSPECIFIED.);
#565=B_SPLINE_CURVE_WITH_KNOTS('',3,(#18909,#18910,#18911,#18912),
 .UNSPECIFIED.,.F.,.F.,(4,4),(0.,1.),.UNSPECIFIED.);
#566=B_SPLINE_CURVE_WITH_KNOTS('',3,(#18918,#18919,#18920,#18921),
 .UNSPECIFIED.,.F.,.F.,(4,4),(0.,1.),.UNSPECIFIED.);
#567=B_SPLINE_CURVE_WITH_KNOTS('',3,(#18925,#18926,#18927,#18928),
 .UNSPECIFIED.,.F.,.F.,(4,4),(0.,1.),.UNSPECIFIED.);
#568=B_SPLINE_CURVE_WITH_KNOTS('',3,(#18932,#18933,#18934,#18935),
 .UNSPECIFIED.,.F.,.F.,(4,4),(0.,1.),.UNSPECIFIED.);
#569=B_SPLINE_CURVE_WITH_KNOTS('',3,(#18939,#18940,#18941,#18942),
 .UNSPECIFIED.,.F.,.F.,(4,4),(0.,1.),.UNSPECIFIED.);
#570=B_SPLINE_CURVE_WITH_KNOTS('',3,(#18944,#18945,#18946,#18947),
 .UNSPECIFIED.,.F.,.F.,(4,4),(0.,1.),.UNSPECIFIED.);
#571=SPHERICAL_SURFACE('',#12598,3.);
#572=SPHERICAL_SURFACE('',#12604,3.);
#573=SPHERICAL_SURFACE('',#12612,3.);
#574=SPHERICAL_SURFACE('',#12618,3.);
#575=DRAUGHTING_PRE_DEFINED_COLOUR('red');
#576=ELLIPSE('',#12402,4.01527935017339,3.99999999999999);
#577=ELLIPSE('',#12405,4.0152793501734,4.);
#578=ELLIPSE('',#12432,4.01527935017339,4.00000000000001);
#579=ELLIPSE('',#12435,4.01527935017342,4.);
#580=TOROIDAL_SURFACE('',#12372,23.,4.);
#581=TOROIDAL_SURFACE('',#12391,9.,4.);
#582=TOROIDAL_SURFACE('',#12397,9.,4.);
#583=TOROIDAL_SURFACE('',#12401,9.,4.);
#584=TOROIDAL_SURFACE('',#12409,9.,4.);
#585=TOROIDAL_SURFACE('',#12417,23.,4.);
#586=TOROIDAL_SURFACE('',#12422,23.,4.);
#587=TOROIDAL_SURFACE('',#12430,23.,4.);
#588=VERTEX_LOOP('',#7646);
#589=VERTEX_LOOP('',#7649);
#590=POINT_STYLE('',#599,POSITIVE_LENGTH_MEASURE(3.),#1618);
#591=POINT_STYLE('',#600,POSITIVE_LENGTH_MEASURE(3.),#1618);
#592=POINT_STYLE('',#601,POSITIVE_LENGTH_MEASURE(3.),#1618);
#593=POINT_STYLE('',#602,POSITIVE_LENGTH_MEASURE(3.),#1618);
#594=POINT_STYLE('',#603,POSITIVE_LENGTH_MEASURE(3.),#1618);
#595=POINT_STYLE('',#604,POSITIVE_LENGTH_MEASURE(3.),#1618);
#596=POINT_STYLE('',#605,POSITIVE_LENGTH_MEASURE(3.),#1618);
#597=POINT_STYLE('',#606,POSITIVE_LENGTH_MEASURE(3.),#1618);
#598=POINT_STYLE('',#607,POSITIVE_LENGTH_MEASURE(3.),#1618);
#599=PRE_DEFINED_POINT_MARKER_SYMBOL('plus');
#600=PRE_DEFINED_POINT_MARKER_SYMBOL('plus');
#601=PRE_DEFINED_POINT_MARKER_SYMBOL('plus');
#602=PRE_DEFINED_POINT_MARKER_SYMBOL('plus');
#603=PRE_DEFINED_POINT_MARKER_SYMBOL('plus');
#604=PRE_DEFINED_POINT_MARKER_SYMBOL('plus');
#605=PRE_DEFINED_POINT_MARKER_SYMBOL('plus');
#606=PRE_DEFINED_POINT_MARKER_SYMBOL('plus');
#607=PRE_DEFINED_POINT_MARKER_SYMBOL('plus');
#608=CONICAL_SURFACE('',#12097,0.,45.);
#609=CONICAL_SURFACE('',#12098,0.,45.);
#610=CONICAL_SURFACE('',#12102,0.,45.);
#611=CONICAL_SURFACE('',#12103,0.,45.);
#612=CONICAL_SURFACE('',#12229,7.15000000000001,45.0000624495155);
#613=CONICAL_SURFACE('',#12234,7.15,45.0000624495155);
#614=CONICAL_SURFACE('',#12273,7.15,45.0000624495155);
#615=CONICAL_SURFACE('',#12278,7.15000000000001,45.0000624495156);
#616=CONICAL_SURFACE('',#12344,0.,45.);
#617=CONICAL_SURFACE('',#12345,0.,45.);
#618=CONICAL_SURFACE('',#12349,0.,45.);
#619=CONICAL_SURFACE('',#12350,0.,45.);
#620=CONICAL_SURFACE('',#12356,3.10000000000003,60.0000832660208);
#621=CONICAL_SURFACE('',#12360,3.09999999999997,60.0000832660204);
#622=CONICAL_SURFACE('',#12515,2.5,45.0000624495155);
#623=CONICAL_SURFACE('',#12630,1.40007440278484,60.);
#624=CONICAL_SURFACE('',#12632,1.40007440278484,60.);
#625=CONICAL_SURFACE('',#12634,1.40007440278484,60.);
#626=CONICAL_SURFACE('',#12636,1.40007440278484,60.);
#627=CONICAL_SURFACE('',#12638,1.40007440278484,60.);
#628=CONICAL_SURFACE('',#12644,1.40007440278484,60.);
#629=CONICAL_SURFACE('',#12646,3.,45.);
#630=CONICAL_SURFACE('',#12650,2.35,45.0000000000001);
#631=CONICAL_SURFACE('',#12659,2.3094010767585,76.9999999999999);
#632=CURVE_STYLE('',#642,POSITIVE_LENGTH_MEASURE(0.18),#1618);
#633=CURVE_STYLE('',#643,POSITIVE_LENGTH_MEASURE(0.18),#1618);
#634=CURVE_STYLE('',#644,POSITIVE_LENGTH_MEASURE(0.18),#1618);
#635=CURVE_STYLE('',#645,POSITIVE_LENGTH_MEASURE(0.18),#1618);
#636=CURVE_STYLE('',#646,POSITIVE_LENGTH_MEASURE(0.18),#1618);
#637=CURVE_STYLE('',#647,POSITIVE_LENGTH_MEASURE(0.18),#1618);
#638=CURVE_STYLE('',#648,POSITIVE_LENGTH_MEASURE(0.18),#1618);
#639=CURVE_STYLE('',#649,POSITIVE_LENGTH_MEASURE(0.18),#1618);
#640=CURVE_STYLE('',#650,POSITIVE_LENGTH_MEASURE(0.18),#1621);
#641=CURVE_STYLE('',#651,POSITIVE_LENGTH_MEASURE(0.18),#1621);
#642=DRAUGHTING_PRE_DEFINED_CURVE_FONT('dashed');
#643=DRAUGHTING_PRE_DEFINED_CURVE_FONT('dashed');
#644=DRAUGHTING_PRE_DEFINED_CURVE_FONT('dashed');
#645=DRAUGHTING_PRE_DEFINED_CURVE_FONT('dashed');
#646=DRAUGHTING_PRE_DEFINED_CURVE_FONT('dashed');
#647=DRAUGHTING_PRE_DEFINED_CURVE_FONT('dashed');
#648=DRAUGHTING_PRE_DEFINED_CURVE_FONT('dashed');
#649=DRAUGHTING_PRE_DEFINED_CURVE_FONT('dashed');
#650=DRAUGHTING_PRE_DEFINED_CURVE_FONT('dashed');
#651=DRAUGHTING_PRE_DEFINED_CURVE_FONT('dashed');
#652=CYLINDRICAL_SURFACE('',#11843,1.99999999999999);
#653=CYLINDRICAL_SURFACE('',#11846,2.00000000000003);
#654=CYLINDRICAL_SURFACE('',#11849,2.00000000000002);
#655=CYLINDRICAL_SURFACE('',#11852,2.00000000000002);
#656=CYLINDRICAL_SURFACE('',#11860,3.40000000000003);
#657=CYLINDRICAL_SURFACE('',#11866,3.00000000000006);
#658=CYLINDRICAL_SURFACE('',#11878,2.99999999999994);
#659=CYLINDRICAL_SURFACE('',#11890,3.00000000000006);
#660=CYLINDRICAL_SURFACE('',#11902,2.99999999999999);
#661=CYLINDRICAL_SURFACE('',#11916,1.99999999999999);
#662=CYLINDRICAL_SURFACE('',#11919,2.00000000000003);
#663=CYLINDRICAL_SURFACE('',#11922,2.00000000000002);
#664=CYLINDRICAL_SURFACE('',#11925,2.00000000000002);
#665=CYLINDRICAL_SURFACE('',#11933,3.40000000000003);
#666=CYLINDRICAL_SURFACE('',#11939,3.00000000000006);
#667=CYLINDRICAL_SURFACE('',#11951,2.99999999999994);
#668=CYLINDRICAL_SURFACE('',#11963,3.00000000000006);
#669=CYLINDRICAL_SURFACE('',#11975,2.99999999999999);
#670=CYLINDRICAL_SURFACE('',#11989,1.99999999999999);
#671=CYLINDRICAL_SURFACE('',#11992,2.00000000000003);
#672=CYLINDRICAL_SURFACE('',#11995,2.00000000000002);
#673=CYLINDRICAL_SURFACE('',#11998,2.00000000000002);
#674=CYLINDRICAL_SURFACE('',#12006,3.40000000000003);
#675=CYLINDRICAL_SURFACE('',#12012,3.00000000000006);
#676=CYLINDRICAL_SURFACE('',#12024,2.99999999999994);
#677=CYLINDRICAL_SURFACE('',#12036,3.00000000000006);
#678=CYLINDRICAL_SURFACE('',#12048,2.99999999999999);
#679=CYLINDRICAL_SURFACE('',#12092,3.25);
#680=CYLINDRICAL_SURFACE('',#12093,3.25);
#681=CYLINDRICAL_SURFACE('',#12096,2.1);
#682=CYLINDRICAL_SURFACE('',#12101,2.1);
#683=CYLINDRICAL_SURFACE('',#12104,3.25);
#684=CYLINDRICAL_SURFACE('',#12105,3.25);
#685=CYLINDRICAL_SURFACE('',#12106,3.25);
#686=CYLINDRICAL_SURFACE('',#12107,3.25);
#687=CYLINDRICAL_SURFACE('',#12130,3.5);
#688=CYLINDRICAL_SURFACE('',#12131,3.5);
#689=CYLINDRICAL_SURFACE('',#12132,3.5);
#690=CYLINDRICAL_SURFACE('',#12133,3.5);
#691=CYLINDRICAL_SURFACE('',#12190,3.25);
#692=CYLINDRICAL_SURFACE('',#12191,3.25);
#693=CYLINDRICAL_SURFACE('',#12192,3.25);
#694=CYLINDRICAL_SURFACE('',#12193,3.25);
#695=CYLINDRICAL_SURFACE('',#12194,3.25);
#696=CYLINDRICAL_SURFACE('',#12195,3.25);
#697=CYLINDRICAL_SURFACE('',#12196,3.25);
#698=CYLINDRICAL_SURFACE('',#12197,3.25);
#699=CYLINDRICAL_SURFACE('',#12198,3.25);
#700=CYLINDRICAL_SURFACE('',#12199,3.25);
#701=CYLINDRICAL_SURFACE('',#12202,4.);
#702=CYLINDRICAL_SURFACE('',#12203,4.);
#703=CYLINDRICAL_SURFACE('',#12207,4.);
#704=CYLINDRICAL_SURFACE('',#12208,4.);
#705=CYLINDRICAL_SURFACE('',#12209,4.);
#706=CYLINDRICAL_SURFACE('',#12210,4.);
#707=CYLINDRICAL_SURFACE('',#12211,4.);
#708=CYLINDRICAL_SURFACE('',#12215,4.);
#709=CYLINDRICAL_SURFACE('',#12216,4.);
#710=CYLINDRICAL_SURFACE('',#12219,4.);
#711=CYLINDRICAL_SURFACE('',#12222,3.);
#712=CYLINDRICAL_SURFACE('',#12231,3.15000000000001);
#713=CYLINDRICAL_SURFACE('',#12236,3.15);
#714=CYLINDRICAL_SURFACE('',#12243,3.);
#715=CYLINDRICAL_SURFACE('',#12246,5.99999999999996);
#716=CYLINDRICAL_SURFACE('',#12260,5.99999999999996);
#717=CYLINDRICAL_SURFACE('',#12266,3.);
#718=CYLINDRICAL_SURFACE('',#12275,3.15);
#719=CYLINDRICAL_SURFACE('',#12280,3.15000000000001);
#720=CYLINDRICAL_SURFACE('',#12287,3.);
#721=CYLINDRICAL_SURFACE('',#12290,5.99999999999994);
#722=CYLINDRICAL_SURFACE('',#12304,5.99999999999994);
#723=CYLINDRICAL_SURFACE('',#12311,3.);
#724=CYLINDRICAL_SURFACE('',#12339,3.25);
#725=CYLINDRICAL_SURFACE('',#12340,3.25);
#726=CYLINDRICAL_SURFACE('',#12343,2.1);
#727=CYLINDRICAL_SURFACE('',#12348,2.1);
#728=CYLINDRICAL_SURFACE('',#12351,3.25);
#729=CYLINDRICAL_SURFACE('',#12352,3.25);
#730=CYLINDRICAL_SURFACE('',#12353,3.25);
#731=CYLINDRICAL_SURFACE('',#12354,3.25);
#732=CYLINDRICAL_SURFACE('',#12358,3.1);
#733=CYLINDRICAL_SURFACE('',#12362,3.09999999999999);
#734=CYLINDRICAL_SURFACE('',#12369,4.);
#735=CYLINDRICAL_SURFACE('',#12374,27.);
#736=CYLINDRICAL_SURFACE('',#12377,27.);
#737=CYLINDRICAL_SURFACE('',#12380,4.);
#738=CYLINDRICAL_SURFACE('',#12383,5.);
#739=CYLINDRICAL_SURFACE('',#12387,4.);
#740=CYLINDRICAL_SURFACE('',#12393,4.99999999999999);
#741=CYLINDRICAL_SURFACE('',#12399,4.);
#742=CYLINDRICAL_SURFACE('',#12403,4.);
#743=CYLINDRICAL_SURFACE('',#12407,4.);
#744=CYLINDRICAL_SURFACE('',#12415,4.);
#745=CYLINDRICAL_SURFACE('',#12419,4.);
#746=CYLINDRICAL_SURFACE('',#12424,4.);
#747=CYLINDRICAL_SURFACE('',#12428,4.);
#748=CYLINDRICAL_SURFACE('',#12433,4.);
#749=CYLINDRICAL_SURFACE('',#12436,4.);
#750=CYLINDRICAL_SURFACE('',#12441,1.99999999999999);
#751=CYLINDRICAL_SURFACE('',#12444,2.00000000000003);
#752=CYLINDRICAL_SURFACE('',#12447,2.00000000000002);
#753=CYLINDRICAL_SURFACE('',#12450,2.00000000000002);
#754=CYLINDRICAL_SURFACE('',#12458,3.40000000000003);
#755=CYLINDRICAL_SURFACE('',#12464,3.00000000000006);
#756=CYLINDRICAL_SURFACE('',#12476,2.99999999999994);
#757=CYLINDRICAL_SURFACE('',#12488,3.00000000000006);
#758=CYLINDRICAL_SURFACE('',#12500,2.99999999999999);
#759=CYLINDRICAL_SURFACE('',#12517,2.0095);
#760=CYLINDRICAL_SURFACE('',#12528,7.84999999999999);
#761=CYLINDRICAL_SURFACE('',#12538,3.1);
#762=CYLINDRICAL_SURFACE('',#12542,3.09999999999999);
#763=CYLINDRICAL_SURFACE('',#12545,2.00000000000033);
#764=CYLINDRICAL_SURFACE('',#12560,3.10000000000001);
#765=CYLINDRICAL_SURFACE('',#12564,3.09999999999999);
#766=CYLINDRICAL_SURFACE('',#12568,2.00000000000033);
#767=CYLINDRICAL_SURFACE('',#12588,2.00000000000033);
#768=CYLINDRICAL_SURFACE('',#12591,2.00000000000033);
#769=CYLINDRICAL_SURFACE('',#12595,3.);
#770=CYLINDRICAL_SURFACE('',#12601,3.);
#771=CYLINDRICAL_SURFACE('',#12606,3.);
#772=CYLINDRICAL_SURFACE('',#12610,3.);
#773=CYLINDRICAL_SURFACE('',#12613,3.);
#774=CYLINDRICAL_SURFACE('',#12616,3.);
#775=CYLINDRICAL_SURFACE('',#12620,3.);
#776=CYLINDRICAL_SURFACE('',#12623,3.);
#777=CYLINDRICAL_SURFACE('',#12641,6.);
#778=CYLINDRICAL_SURFACE('',#12651,3.);
#779=FACE_BOUND('',#3266,.T.);
#780=FACE_BOUND('',#3267,.T.);
#781=FACE_BOUND('',#3268,.T.);
#782=FACE_BOUND('',#3269,.T.);
#783=FACE_BOUND('',#3270,.T.);
#784=FACE_BOUND('',#3271,.T.);
#785=FACE_BOUND('',#3272,.T.);
#786=FACE_BOUND('',#3273,.T.);
#787=FACE_BOUND('',#3274,.T.);
#788=FACE_BOUND('',#3275,.T.);
#789=FACE_BOUND('',#3276,.T.);
#790=FACE_BOUND('',#3277,.T.);
#791=FACE_BOUND('',#3278,.T.);
#792=FACE_BOUND('',#3279,.T.);
#793=FACE_BOUND('',#3280,.T.);
#794=FACE_BOUND('',#3281,.T.);
#795=FACE_BOUND('',#3282,.T.);
#796=FACE_BOUND('',#3283,.T.);
#797=FACE_BOUND('',#3284,.T.);
#798=FACE_BOUND('',#3285,.T.);
#799=FACE_BOUND('',#3286,.T.);
#800=FACE_BOUND('',#3287,.T.);
#801=FACE_BOUND('',#3336,.T.);
#802=FACE_BOUND('',#3337,.T.);
#803=FACE_BOUND('',#3338,.T.);
#804=FACE_BOUND('',#3339,.T.);
#805=FACE_BOUND('',#3340,.T.);
#806=FACE_BOUND('',#3341,.T.);
#807=FACE_BOUND('',#3342,.T.);
#808=FACE_BOUND('',#3343,.T.);
#809=FACE_BOUND('',#3344,.T.);
#810=FACE_BOUND('',#3345,.T.);
#811=FACE_BOUND('',#3346,.T.);
#812=FACE_BOUND('',#3347,.T.);
#813=FACE_BOUND('',#3348,.T.);
#814=FACE_BOUND('',#3349,.T.);
#815=FACE_BOUND('',#3350,.T.);
#816=FACE_BOUND('',#3351,.T.);
#817=FACE_BOUND('',#3352,.T.);
#818=FACE_BOUND('',#3353,.T.);
#819=FACE_BOUND('',#3354,.T.);
#820=FACE_BOUND('',#3355,.T.);
#821=FACE_BOUND('',#3356,.T.);
#822=FACE_BOUND('',#3357,.T.);
#823=FACE_BOUND('',#3406,.T.);
#824=FACE_BOUND('',#3407,.T.);
#825=FACE_BOUND('',#3408,.T.);
#826=FACE_BOUND('',#3409,.T.);
#827=FACE_BOUND('',#3410,.T.);
#828=FACE_BOUND('',#3411,.T.);
#829=FACE_BOUND('',#3412,.T.);
#830=FACE_BOUND('',#3413,.T.);
#831=FACE_BOUND('',#3414,.T.);
#832=FACE_BOUND('',#3415,.T.);
#833=FACE_BOUND('',#3416,.T.);
#834=FACE_BOUND('',#3417,.T.);
#835=FACE_BOUND('',#3418,.T.);
#836=FACE_BOUND('',#3419,.T.);
#837=FACE_BOUND('',#3420,.T.);
#838=FACE_BOUND('',#3421,.T.);
#839=FACE_BOUND('',#3422,.T.);
#840=FACE_BOUND('',#3423,.T.);
#841=FACE_BOUND('',#3424,.T.);
#842=FACE_BOUND('',#3425,.T.);
#843=FACE_BOUND('',#3426,.T.);
#844=FACE_BOUND('',#3427,.T.);
#845=FACE_BOUND('',#3486,.T.);
#846=FACE_BOUND('',#3487,.T.);
#847=FACE_BOUND('',#3488,.T.);
#848=FACE_BOUND('',#3489,.T.);
#849=FACE_BOUND('',#3490,.T.);
#850=FACE_BOUND('',#3491,.T.);
#851=FACE_BOUND('',#3492,.T.);
#852=FACE_BOUND('',#3493,.T.);
#853=FACE_BOUND('',#3494,.T.);
#854=FACE_BOUND('',#3495,.T.);
#855=FACE_BOUND('',#3496,.T.);
#856=FACE_BOUND('',#3497,.T.);
#857=FACE_BOUND('',#3498,.T.);
#858=FACE_BOUND('',#3499,.T.);
#859=FACE_BOUND('',#3500,.T.);
#860=FACE_BOUND('',#3501,.T.);
#861=FACE_BOUND('',#3502,.T.);
#862=FACE_BOUND('',#3503,.T.);
#863=FACE_BOUND('',#3504,.T.);
#864=FACE_BOUND('',#3505,.T.);
#865=FACE_BOUND('',#3506,.T.);
#866=FACE_BOUND('',#3507,.T.);
#867=FACE_BOUND('',#3508,.T.);
#868=FACE_BOUND('',#3509,.T.);
#869=FACE_BOUND('',#3510,.T.);
#870=FACE_BOUND('',#3511,.T.);
#871=FACE_BOUND('',#3512,.T.);
#872=FACE_BOUND('',#3513,.T.);
#873=FACE_BOUND('',#3514,.T.);
#874=FACE_BOUND('',#3515,.T.);
#875=FACE_BOUND('',#3516,.T.);
#876=FACE_BOUND('',#3517,.T.);
#877=FACE_BOUND('',#3518,.T.);
#878=FACE_BOUND('',#3519,.T.);
#879=FACE_BOUND('',#3520,.T.);
#880=FACE_BOUND('',#3521,.T.);
#881=FACE_BOUND('',#3522,.T.);
#882=FACE_BOUND('',#3523,.T.);
#883=FACE_BOUND('',#3524,.T.);
#884=FACE_BOUND('',#3525,.T.);
#885=FACE_BOUND('',#3526,.T.);
#886=FACE_BOUND('',#3527,.T.);
#887=FACE_BOUND('',#3546,.T.);
#888=FACE_BOUND('',#3547,.T.);
#889=FACE_BOUND('',#3548,.T.);
#890=FACE_BOUND('',#3549,.T.);
#891=FACE_BOUND('',#3550,.T.);
#892=FACE_BOUND('',#3551,.T.);
#893=FACE_BOUND('',#3552,.T.);
#894=FACE_BOUND('',#3553,.T.);
#895=FACE_BOUND('',#3554,.T.);
#896=FACE_BOUND('',#3555,.T.);
#897=FACE_BOUND('',#3556,.T.);
#898=FACE_BOUND('',#3565,.T.);
#899=FACE_BOUND('',#3566,.T.);
#900=FACE_BOUND('',#3567,.T.);
#901=FACE_BOUND('',#3568,.T.);
#902=FACE_BOUND('',#3569,.T.);
#903=FACE_BOUND('',#3570,.T.);
#904=FACE_BOUND('',#3571,.T.);
#905=FACE_BOUND('',#3572,.T.);
#906=FACE_BOUND('',#3573,.T.);
#907=FACE_BOUND('',#3574,.T.);
#908=FACE_BOUND('',#3575,.T.);
#909=FACE_BOUND('',#3582,.T.);
#910=FACE_BOUND('',#3583,.T.);
#911=FACE_BOUND('',#3584,.T.);
#912=FACE_BOUND('',#3585,.T.);
#913=FACE_BOUND('',#3586,.T.);
#914=FACE_BOUND('',#3587,.T.);
#915=FACE_BOUND('',#3588,.T.);
#916=FACE_BOUND('',#3589,.T.);
#917=FACE_BOUND('',#3590,.T.);
#918=FACE_BOUND('',#3591,.T.);
#919=FACE_BOUND('',#3592,.T.);
#920=FACE_BOUND('',#3593,.T.);
#921=FACE_BOUND('',#3594,.T.);
#922=FACE_BOUND('',#3595,.T.);
#923=FACE_BOUND('',#3596,.T.);
#924=FACE_BOUND('',#3597,.T.);
#925=FACE_BOUND('',#3598,.T.);
#926=FACE_BOUND('',#3599,.T.);
#927=FACE_BOUND('',#3600,.T.);
#928=FACE_BOUND('',#3601,.T.);
#929=FACE_BOUND('',#3622,.T.);
#930=FACE_BOUND('',#3623,.T.);
#931=FACE_BOUND('',#3628,.T.);
#932=FACE_BOUND('',#3629,.T.);
#933=FACE_BOUND('',#3630,.T.);
#934=FACE_BOUND('',#3631,.T.);
#935=FACE_BOUND('',#3632,.T.);
#936=FACE_BOUND('',#3633,.T.);
#937=FACE_BOUND('',#3634,.T.);
#938=FACE_BOUND('',#3635,.T.);
#939=FACE_BOUND('',#3636,.T.);
#940=FACE_BOUND('',#3637,.T.);
#941=FACE_BOUND('',#3638,.T.);
#942=FACE_BOUND('',#3642,.T.);
#943=FACE_BOUND('',#3643,.T.);
#944=FACE_BOUND('',#3650,.T.);
#945=FACE_BOUND('',#3651,.T.);
#946=FACE_BOUND('',#3653,.T.);
#947=FACE_BOUND('',#3654,.T.);
#948=FACE_BOUND('',#3657,.T.);
#949=FACE_BOUND('',#3658,.T.);
#950=FACE_BOUND('',#3660,.T.);
#951=FACE_BOUND('',#3661,.T.);
#952=FACE_BOUND('',#3663,.T.);
#953=FACE_BOUND('',#3664,.T.);
#954=FACE_BOUND('',#3665,.T.);
#955=FACE_BOUND('',#3666,.T.);
#956=FACE_BOUND('',#3667,.T.);
#957=FACE_BOUND('',#3672,.T.);
#958=FACE_BOUND('',#3673,.T.);
#959=FACE_BOUND('',#3674,.T.);
#960=FACE_BOUND('',#3675,.T.);
#961=FACE_BOUND('',#3676,.T.);
#962=FACE_BOUND('',#3677,.T.);
#963=FACE_BOUND('',#3678,.T.);
#964=FACE_BOUND('',#3679,.T.);
#965=FACE_BOUND('',#3680,.T.);
#966=FACE_BOUND('',#3681,.T.);
#967=FACE_BOUND('',#3682,.T.);
#968=FACE_BOUND('',#3686,.T.);
#969=FACE_BOUND('',#3687,.T.);
#970=FACE_BOUND('',#3694,.T.);
#971=FACE_BOUND('',#3695,.T.);
#972=FACE_BOUND('',#3697,.T.);
#973=FACE_BOUND('',#3698,.T.);
#974=FACE_BOUND('',#3701,.T.);
#975=FACE_BOUND('',#3702,.T.);
#976=FACE_BOUND('',#3704,.T.);
#977=FACE_BOUND('',#3705,.T.);
#978=FACE_BOUND('',#3707,.T.);
#979=FACE_BOUND('',#3708,.T.);
#980=FACE_BOUND('',#3709,.T.);
#981=FACE_BOUND('',#3711,.T.);
#982=FACE_BOUND('',#3712,.T.);
#983=FACE_BOUND('',#3718,.T.);
#984=FACE_BOUND('',#3719,.T.);
#985=FACE_BOUND('',#3720,.T.);
#986=FACE_BOUND('',#3721,.T.);
#987=FACE_BOUND('',#3722,.T.);
#988=FACE_BOUND('',#3723,.T.);
#989=FACE_BOUND('',#3724,.T.);
#990=FACE_BOUND('',#3725,.T.);
#991=FACE_BOUND('',#3726,.T.);
#992=FACE_BOUND('',#3727,.T.);
#993=FACE_BOUND('',#3728,.T.);
#994=FACE_BOUND('',#3729,.T.);
#995=FACE_BOUND('',#3730,.T.);
#996=FACE_BOUND('',#3731,.T.);
#997=FACE_BOUND('',#3732,.T.);
#998=FACE_BOUND('',#3733,.T.);
#999=FACE_BOUND('',#3734,.T.);
#1000=FACE_BOUND('',#3735,.T.);
#1001=FACE_BOUND('',#3736,.T.);
#1002=FACE_BOUND('',#3737,.T.);
#1003=FACE_BOUND('',#3738,.T.);
#1004=FACE_BOUND('',#3739,.T.);
#1005=FACE_BOUND('',#3740,.T.);
#1006=FACE_BOUND('',#3741,.T.);
#1007=FACE_BOUND('',#3742,.T.);
#1008=FACE_BOUND('',#3743,.T.);
#1009=FACE_BOUND('',#3744,.T.);
#1010=FACE_BOUND('',#3745,.T.);
#1011=FACE_BOUND('',#3746,.T.);
#1012=FACE_BOUND('',#3747,.T.);
#1013=FACE_BOUND('',#3748,.T.);
#1014=FACE_BOUND('',#3749,.T.);
#1015=FACE_BOUND('',#3750,.T.);
#1016=FACE_BOUND('',#3751,.T.);
#1017=FACE_BOUND('',#3752,.T.);
#1018=FACE_BOUND('',#3753,.T.);
#1019=FACE_BOUND('',#3754,.T.);
#1020=FACE_BOUND('',#3755,.T.);
#1021=FACE_BOUND('',#3756,.T.);
#1022=FACE_BOUND('',#3757,.T.);
#1023=FACE_BOUND('',#3758,.T.);
#1024=FACE_BOUND('',#3759,.T.);
#1025=FACE_BOUND('',#588,.T.);
#1026=FACE_BOUND('',#3760,.T.);
#1027=FACE_BOUND('',#3761,.T.);
#1028=FACE_BOUND('',#3762,.T.);
#1029=FACE_BOUND('',#589,.T.);
#1030=FACE_BOUND('',#3763,.T.);
#1031=FACE_BOUND('',#3764,.T.);
#1032=FACE_BOUND('',#3765,.T.);
#1033=FACE_BOUND('',#3787,.T.);
#1034=FACE_BOUND('',#3788,.T.);
#1035=FACE_BOUND('',#3802,.T.);
#1036=FACE_BOUND('',#3803,.T.);
#1037=FACE_BOUND('',#3804,.T.);
#1038=FACE_BOUND('',#3805,.T.);
#1039=FACE_BOUND('',#3806,.T.);
#1040=FACE_BOUND('',#3807,.T.);
#1041=FACE_BOUND('',#3808,.T.);
#1042=FACE_BOUND('',#3809,.T.);
#1043=FACE_BOUND('',#3810,.T.);
#1044=FACE_BOUND('',#3811,.T.);
#1045=FACE_BOUND('',#3812,.T.);
#1046=FACE_BOUND('',#3813,.T.);
#1047=FACE_BOUND('',#3814,.T.);
#1048=FACE_BOUND('',#3815,.T.);
#1049=FACE_BOUND('',#3816,.T.);
#1050=FACE_BOUND('',#3817,.T.);
#1051=FACE_BOUND('',#3818,.T.);
#1052=FACE_BOUND('',#3819,.T.);
#1053=FACE_BOUND('',#3820,.T.);
#1054=FACE_BOUND('',#3821,.T.);
#1055=FACE_BOUND('',#3822,.T.);
#1056=FACE_BOUND('',#3823,.T.);
#1057=FACE_BOUND('',#3824,.T.);
#1058=FACE_BOUND('',#3825,.T.);
#1059=FACE_BOUND('',#3875,.T.);
#1060=FACE_BOUND('',#3876,.T.);
#1061=FACE_BOUND('',#3877,.T.);
#1062=FACE_BOUND('',#3878,.T.);
#1063=FACE_BOUND('',#3884,.T.);
#1064=FACE_BOUND('',#3885,.T.);
#1065=FACE_BOUND('',#3886,.T.);
#1066=FACE_BOUND('',#3887,.T.);
#1067=FACE_BOUND('',#3915,.T.);
#1068=FACE_BOUND('',#3916,.T.);
#1069=FACE_BOUND('',#3930,.T.);
#1070=FACE_BOUND('',#3931,.T.);
#1071=FACE_BOUND('',#3936,.T.);
#1072=FACE_BOUND('',#3937,.T.);
#1073=FACE_BOUND('',#3938,.T.);
#1074=FACE_BOUND('',#3939,.T.);
#1075=FACE_BOUND('',#3963,.T.);
#1076=FACE_BOUND('',#3964,.T.);
#1077=FACE_BOUND('',#3965,.T.);
#1078=FACE_BOUND('',#3966,.T.);
#1079=FACE_BOUND('',#3968,.T.);
#1080=FACE_BOUND('',#3969,.T.);
#1081=FACE_BOUND('',#3971,.T.);
#1082=FACE_BOUND('',#3972,.T.);
#1083=FACE_BOUND('',#3973,.T.);
#1084=FACE_BOUND('',#3974,.T.);
#1085=FACE_BOUND('',#3981,.T.);
#1086=FACE_BOUND('',#3982,.T.);
#1087=CIRCLE('',#11841,1.99999999999999);
#1088=CIRCLE('',#11842,2.);
#1089=CIRCLE('',#11844,2.00000000000003);
#1090=CIRCLE('',#11845,2.00000000000001);
#1091=CIRCLE('',#11847,2.00000000000002);
#1092=CIRCLE('',#11848,2.00000000000002);
#1093=CIRCLE('',#11850,2.00000000000002);
#1094=CIRCLE('',#11851,1.99999999999999);
#1095=CIRCLE('',#11853,3.40000000000003);
#1096=CIRCLE('',#11854,3.00000000000006);
#1097=CIRCLE('',#11855,2.99999999999994);
#1098=CIRCLE('',#11856,3.00000000000006);
#1099=CIRCLE('',#11857,2.99999999999999);
#1100=CIRCLE('',#11859,3.39999999999997);
#1101=CIRCLE('',#11861,3.00000000000003);
#1102=CIRCLE('',#11862,2.99999999999996);
#1103=CIRCLE('',#11863,3.00000000000004);
#1104=CIRCLE('',#11864,2.99999999999997);
#1105=CIRCLE('',#11914,1.99999999999999);
#1106=CIRCLE('',#11915,2.);
#1107=CIRCLE('',#11917,2.00000000000003);
#1108=CIRCLE('',#11918,2.00000000000001);
#1109=CIRCLE('',#11920,2.00000000000002);
#1110=CIRCLE('',#11921,2.00000000000002);
#1111=CIRCLE('',#11923,2.00000000000002);
#1112=CIRCLE('',#11924,1.99999999999999);
#1113=CIRCLE('',#11926,3.40000000000003);
#1114=CIRCLE('',#11927,3.00000000000006);
#1115=CIRCLE('',#11928,2.99999999999994);
#1116=CIRCLE('',#11929,3.00000000000006);
#1117=CIRCLE('',#11930,2.99999999999999);
#1118=CIRCLE('',#11932,3.39999999999997);
#1119=CIRCLE('',#11934,3.00000000000003);
#1120=CIRCLE('',#11935,2.99999999999996);
#1121=CIRCLE('',#11936,3.00000000000004);
#1122=CIRCLE('',#11937,2.99999999999997);
#1123=CIRCLE('',#11987,1.99999999999999);
#1124=CIRCLE('',#11988,2.);
#1125=CIRCLE('',#11990,2.00000000000003);
#1126=CIRCLE('',#11991,2.00000000000001);
#1127=CIRCLE('',#11993,2.00000000000002);
#1128=CIRCLE('',#11994,2.00000000000002);
#1129=CIRCLE('',#11996,2.00000000000002);
#1130=CIRCLE('',#11997,1.99999999999999);
#1131=CIRCLE('',#11999,3.40000000000003);
#1132=CIRCLE('',#12000,3.00000000000006);
#1133=CIRCLE('',#12001,2.99999999999994);
#1134=CIRCLE('',#12002,3.00000000000006);
#1135=CIRCLE('',#12003,2.99999999999999);
#1136=CIRCLE('',#12005,3.39999999999997);
#1137=CIRCLE('',#12007,3.00000000000003);
#1138=CIRCLE('',#12008,2.99999999999996);
#1139=CIRCLE('',#12009,3.00000000000004);
#1140=CIRCLE('',#12010,2.99999999999997);
#1141=CIRCLE('',#12066,2.5);
#1142=CIRCLE('',#12067,2.5);
#1143=CIRCLE('',#12068,2.5);
#1144=CIRCLE('',#12069,2.5);
#1145=CIRCLE('',#12074,3.25);
#1146=CIRCLE('',#12075,3.25);
#1147=CIRCLE('',#12076,3.25);
#1148=CIRCLE('',#12077,3.25);
#1149=CIRCLE('',#12078,2.5);
#1150=CIRCLE('',#12079,2.5);
#1151=CIRCLE('',#12080,3.25);
#1152=CIRCLE('',#12081,3.25);
#1153=CIRCLE('',#12083,3.25);
#1154=CIRCLE('',#12084,3.25);
#1155=CIRCLE('',#12085,3.25);
#1156=CIRCLE('',#12086,3.25);
#1157=CIRCLE('',#12087,2.5);
#1158=CIRCLE('',#12088,2.5);
#1159=CIRCLE('',#12089,3.25);
#1160=CIRCLE('',#12090,3.25);
#1161=CIRCLE('',#12094,2.1);
#1162=CIRCLE('',#12095,2.1);
#1163=CIRCLE('',#12099,2.1);
#1164=CIRCLE('',#12100,2.1);
#1165=CIRCLE('',#12112,3.5);
#1166=CIRCLE('',#12113,3.5);
#1167=CIRCLE('',#12114,3.5);
#1168=CIRCLE('',#12115,3.5);
#1169=CIRCLE('',#12117,3.5);
#1170=CIRCLE('',#12118,3.5);
#1171=CIRCLE('',#12119,3.5);
#1172=CIRCLE('',#12120,3.5);
#1173=CIRCLE('',#12134,3.25);
#1174=CIRCLE('',#12135,3.25);
#1175=CIRCLE('',#12136,3.25);
#1176=CIRCLE('',#12137,3.25);
#1177=CIRCLE('',#12138,3.25);
#1178=CIRCLE('',#12139,3.25);
#1179=CIRCLE('',#12140,3.25);
#1180=CIRCLE('',#12141,3.25);
#1181=CIRCLE('',#12142,3.25);
#1182=CIRCLE('',#12143,3.25);
#1183=CIRCLE('',#12144,4.);
#1184=CIRCLE('',#12145,4.);
#1185=CIRCLE('',#12146,4.);
#1186=CIRCLE('',#12147,4.);
#1187=CIRCLE('',#12148,4.);
#1188=CIRCLE('',#12149,4.);
#1189=CIRCLE('',#12150,4.);
#1190=CIRCLE('',#12151,4.);
#1191=CIRCLE('',#12152,4.);
#1192=CIRCLE('',#12153,4.);
#1193=CIRCLE('',#12163,4.);
#1194=CIRCLE('',#12164,4.);
#1195=CIRCLE('',#12165,4.);
#1196=CIRCLE('',#12166,4.);
#1197=CIRCLE('',#12167,4.);
#1198=CIRCLE('',#12168,4.);
#1199=CIRCLE('',#12169,4.);
#1200=CIRCLE('',#12170,4.);
#1201=CIRCLE('',#12171,4.);
#1202=CIRCLE('',#12172,4.);
#1203=CIRCLE('',#12173,3.25);
#1204=CIRCLE('',#12174,3.25);
#1205=CIRCLE('',#12175,3.25);
#1206=CIRCLE('',#12176,3.25);
#1207=CIRCLE('',#12177,3.25);
#1208=CIRCLE('',#12178,3.25);
#1209=CIRCLE('',#12179,3.25);
#1210=CIRCLE('',#12180,3.25);
#1211=CIRCLE('',#12181,3.25);
#1212=CIRCLE('',#12182,3.25);
#1213=CIRCLE('',#12220,3.);
#1214=CIRCLE('',#12221,3.);
#1215=CIRCLE('',#12227,3.15000000000001);
#1216=CIRCLE('',#12228,6.15000000000001);
#1217=CIRCLE('',#12230,3.15000000000001);
#1218=CIRCLE('',#12232,3.15);
#1219=CIRCLE('',#12233,6.15);
#1220=CIRCLE('',#12235,3.15);
#1221=CIRCLE('',#12241,3.);
#1222=CIRCLE('',#12242,3.);
#1223=CIRCLE('',#12244,5.99999999999994);
#1224=CIRCLE('',#12245,5.99999999999996);
#1225=CIRCLE('',#12257,5.99999999999996);
#1226=CIRCLE('',#12259,5.99999999999996);
#1227=CIRCLE('',#12264,3.);
#1228=CIRCLE('',#12265,3.);
#1229=CIRCLE('',#12271,3.15);
#1230=CIRCLE('',#12272,6.15);
#1231=CIRCLE('',#12274,3.15);
#1232=CIRCLE('',#12276,3.15000000000001);
#1233=CIRCLE('',#12277,6.15000000000001);
#1234=CIRCLE('',#12279,3.15000000000001);
#1235=CIRCLE('',#12285,3.);
#1236=CIRCLE('',#12286,3.);
#1237=CIRCLE('',#12288,5.99999999999996);
#1238=CIRCLE('',#12289,5.99999999999996);
#1239=CIRCLE('',#12301,5.99999999999996);
#1240=CIRCLE('',#12303,5.99999999999996);
#1241=CIRCLE('',#12308,3.);
#1242=CIRCLE('',#12310,3.);
#1243=CIRCLE('',#12313,2.5);
#1244=CIRCLE('',#12314,2.5);
#1245=CIRCLE('',#12315,2.5);
#1246=CIRCLE('',#12316,2.5);
#1247=CIRCLE('',#12321,3.25);
#1248=CIRCLE('',#12322,3.25);
#1249=CIRCLE('',#12323,3.25);
#1250=CIRCLE('',#12324,3.25);
#1251=CIRCLE('',#12325,2.5);
#1252=CIRCLE('',#12326,2.5);
#1253=CIRCLE('',#12327,3.25);
#1254=CIRCLE('',#12328,3.25);
#1255=CIRCLE('',#12330,3.25);
#1256=CIRCLE('',#12331,3.25);
#1257=CIRCLE('',#12332,3.25);
#1258=CIRCLE('',#12333,3.25);
#1259=CIRCLE('',#12334,2.5);
#1260=CIRCLE('',#12335,2.5);
#1261=CIRCLE('',#12336,3.25);
#1262=CIRCLE('',#12337,3.25);
#1263=CIRCLE('',#12341,2.1);
#1264=CIRCLE('',#12342,2.1);
#1265=CIRCLE('',#12346,2.1);
#1266=CIRCLE('',#12347,2.1);
#1267=CIRCLE('',#12355,3.1);
#1268=CIRCLE('',#12357,3.1);
#1269=CIRCLE('',#12359,3.09999999999999);
#1270=CIRCLE('',#12361,3.1);
#1271=CIRCLE('',#12364,8.99999999999996);
#1272=CIRCLE('',#12365,23.);
#1273=CIRCLE('',#12367,4.00000000000001);
#1274=CIRCLE('',#12368,4.);
#1275=CIRCLE('',#12370,4.);
#1276=CIRCLE('',#12371,27.);
#1277=CIRCLE('',#12373,27.);
#1278=CIRCLE('',#12375,27.);
#1279=CIRCLE('',#12376,27.);
#1280=CIRCLE('',#12379,4.);
#1281=CIRCLE('',#12381,5.);
#1282=CIRCLE('',#12382,5.);
#1283=CIRCLE('',#12385,4.);
#1284=CIRCLE('',#12386,4.);
#1285=CIRCLE('',#12388,9.);
#1286=CIRCLE('',#12389,4.);
#1287=CIRCLE('',#12390,4.99999999999999);
#1288=CIRCLE('',#12392,5.00000000000003);
#1289=CIRCLE('',#12394,3.99999999999998);
#1290=CIRCLE('',#12395,9.00000000000009);
#1291=CIRCLE('',#12396,4.);
#1292=CIRCLE('',#12398,4.);
#1293=CIRCLE('',#12400,4.);
#1294=CIRCLE('',#12406,4.);
#1295=CIRCLE('',#12408,8.99999999999983);
#1296=CIRCLE('',#12410,22.9999999999999);
#1297=CIRCLE('',#12412,4.);
#1298=CIRCLE('',#12414,4.);
#1299=CIRCLE('',#12416,4.);
#1300=CIRCLE('',#12418,4.);
#1301=CIRCLE('',#12420,4.);
#1302=CIRCLE('',#12421,23.);
#1303=CIRCLE('',#12423,4.);
#1304=CIRCLE('',#12426,4.);
#1305=CIRCLE('',#12427,4.);
#1306=CIRCLE('',#12429,23.0000000000001);
#1307=CIRCLE('',#12439,1.99999999999999);
#1308=CIRCLE('',#12440,2.);
#1309=CIRCLE('',#12442,2.00000000000003);
#1310=CIRCLE('',#12443,2.00000000000001);
#1311=CIRCLE('',#12445,2.00000000000002);
#1312=CIRCLE('',#12446,2.00000000000002);
#1313=CIRCLE('',#12448,2.00000000000002);
#1314=CIRCLE('',#12449,1.99999999999999);
#1315=CIRCLE('',#12451,3.40000000000003);
#1316=CIRCLE('',#12452,3.00000000000006);
#1317=CIRCLE('',#12453,2.99999999999994);
#1318=CIRCLE('',#12454,3.00000000000006);
#1319=CIRCLE('',#12455,2.99999999999999);
#1320=CIRCLE('',#12457,3.39999999999997);
#1321=CIRCLE('',#12459,3.00000000000003);
#1322=CIRCLE('',#12460,2.99999999999996);
#1323=CIRCLE('',#12461,3.00000000000004);
#1324=CIRCLE('',#12462,2.99999999999997);
#1325=CIRCLE('',#12512,2.);
#1326=CIRCLE('',#12514,2.0095);
#1327=CIRCLE('',#12516,2.0095);
#1328=CIRCLE('',#12518,7.84999999999999);
#1329=CIRCLE('',#12521,7.84999999999999);
#1330=CIRCLE('',#12522,7.84999999999999);
#1331=CIRCLE('',#12524,7.84999999999999);
#1332=CIRCLE('',#12527,7.84999999999999);
#1333=CIRCLE('',#12536,3.09999999999999);
#1334=CIRCLE('',#12537,3.09999999999999);
#1335=CIRCLE('',#12540,3.09999999999999);
#1336=CIRCLE('',#12541,3.10000000000002);
#1337=CIRCLE('',#12543,2.00000000000034);
#1338=CIRCLE('',#12544,2.00000000000033);
#1339=CIRCLE('',#12558,3.1);
#1340=CIRCLE('',#12559,3.1);
#1341=CIRCLE('',#12562,3.09999999999999);
#1342=CIRCLE('',#12563,3.10000000000002);
#1343=CIRCLE('',#12566,2.00000000000033);
#1344=CIRCLE('',#12567,2.00000000000034);
#1345=CIRCLE('',#12569,2.00000000000033);
#1346=CIRCLE('',#12584,2.00000000000034);
#1347=CIRCLE('',#12587,2.00000000000033);
#1348=CIRCLE('',#12590,2.00000000000034);
#1349=CIRCLE('',#12593,3.);
#1350=CIRCLE('',#12594,3.);
#1351=CIRCLE('',#12596,3.);
#1352=CIRCLE('',#12597,3.);
#1353=CIRCLE('',#12599,3.);
#1354=CIRCLE('',#12600,3.);
#1355=CIRCLE('',#12602,3.);
#1356=CIRCLE('',#12603,3.);
#1357=CIRCLE('',#12605,3.);
#1358=CIRCLE('',#12608,3.);
#1359=CIRCLE('',#12609,3.);
#1360=CIRCLE('',#12611,3.);
#1361=CIRCLE('',#12615,3.);
#1362=CIRCLE('',#12617,3.);
#1363=CIRCLE('',#12619,3.);
#1364=CIRCLE('',#12622,3.);
#1365=CIRCLE('',#12627,2.35);
#1366=CIRCLE('',#12628,2.35);
#1367=CIRCLE('',#12629,2.3094010767585);
#1368=CIRCLE('',#12631,2.3094010767585);
#1369=CIRCLE('',#12633,2.3094010767585);
#1370=CIRCLE('',#12635,2.3094010767585);
#1371=CIRCLE('',#12637,2.3094010767585);
#1372=CIRCLE('',#12639,6.);
#1373=CIRCLE('',#12640,6.);
#1374=CIRCLE('',#12642,2.3094010767585);
#1375=CIRCLE('',#12645,3.);
#1376=CIRCLE('',#12647,2.35);
#1377=CIRCLE('',#12649,3.);
#1378=CIRCLE('',#12658,0.490181209559166);
#1379=OVER_RIDING_STYLED_ITEM('',(#1433),#1718,#1386);
#1380=PRESENTATION_LAYER_ASSIGNMENT('1','Layer 1',(#1623,#1624,#1625,#1626,
#1627,#1628,#1629,#1630,#1631,#1632,#1633,#1634,#1635,#1636,#1141,#1142,
#1143,#1144,#1637,#1638,#1639,#17543,#17544,#17545,#1640,#17706,#17707,
#17708,#1641,#17869,#17870,#17871,#1642,#1243,#1244,#1245,#1246,#1643,#1644,
#1645,#1646,#1647,#1648,#1365,#1366,#1649));
#1381=STYLED_ITEM('',(#1427),#1623);
#1382=STYLED_ITEM('',(#1428),#1624);
#1383=STYLED_ITEM('',(#1429),#1625);
#1384=STYLED_ITEM('',(#1430),#1626);
#1385=STYLED_ITEM('',(#1431),#1627);
#1386=STYLED_ITEM('',(#1432),#1628);
#1387=STYLED_ITEM('',(#1434),#1629);
#1388=STYLED_ITEM('',(#1435),#1630);
#1389=STYLED_ITEM('',(#1436),#1631);
#1390=STYLED_ITEM('',(#1437),#1632);
#1391=STYLED_ITEM('',(#1438),#1633);
#1392=STYLED_ITEM('',(#1439),#1634);
#1393=STYLED_ITEM('',(#1440),#1635);
#1394=STYLED_ITEM('',(#1441),#1636);
#1395=STYLED_ITEM('',(#1442),#1141);
#1396=STYLED_ITEM('',(#1443),#1142);
#1397=STYLED_ITEM('',(#1444),#1143);
#1398=STYLED_ITEM('',(#1445),#1144);
#1399=STYLED_ITEM('',(#1446),#1637);
#1400=STYLED_ITEM('',(#1447),#1638);
#1401=STYLED_ITEM('',(#1448),#1639);
#1402=STYLED_ITEM('',(#1449),#17543);
#1403=STYLED_ITEM('',(#1450),#17544);
#1404=STYLED_ITEM('',(#1451),#17545);
#1405=STYLED_ITEM('',(#1452),#1640);
#1406=STYLED_ITEM('',(#1453),#17706);
#1407=STYLED_ITEM('',(#1454),#17707);
#1408=STYLED_ITEM('',(#1455),#17708);
#1409=STYLED_ITEM('',(#1456),#1641);
#1410=STYLED_ITEM('',(#1457),#17869);
#1411=STYLED_ITEM('',(#1458),#17870);
#1412=STYLED_ITEM('',(#1459),#17871);
#1413=STYLED_ITEM('',(#1460),#1642);
#1414=STYLED_ITEM('',(#1461),#1243);
#1415=STYLED_ITEM('',(#1462),#1244);
#1416=STYLED_ITEM('',(#1463),#1245);
#1417=STYLED_ITEM('',(#1464),#1246);
#1418=STYLED_ITEM('',(#1465),#1643);
#1419=STYLED_ITEM('',(#1466),#1644);
#1420=STYLED_ITEM('',(#1467),#1645);
#1421=STYLED_ITEM('',(#1468),#1646);
#1422=STYLED_ITEM('',(#1469),#1647);
#1423=STYLED_ITEM('',(#1470),#1648);
#1424=STYLED_ITEM('',(#1471),#1365);
#1425=STYLED_ITEM('',(#1472),#1366);
#1426=STYLED_ITEM('',(#1473),#1649);
#1427=PRESENTATION_STYLE_ASSIGNMENT((#1474));
#1428=PRESENTATION_STYLE_ASSIGNMENT((#1475));
#1429=PRESENTATION_STYLE_ASSIGNMENT((#1476));
#1430=PRESENTATION_STYLE_ASSIGNMENT((#1477));
#1431=PRESENTATION_STYLE_ASSIGNMENT((#1478));
#1432=PRESENTATION_STYLE_ASSIGNMENT((#1479));
#1433=PRESENTATION_STYLE_ASSIGNMENT((#1480));
#1434=PRESENTATION_STYLE_ASSIGNMENT((#1481));
#1435=PRESENTATION_STYLE_ASSIGNMENT((#1482));
#1436=PRESENTATION_STYLE_ASSIGNMENT((#1483));
#1437=PRESENTATION_STYLE_ASSIGNMENT((#1484));
#1438=PRESENTATION_STYLE_ASSIGNMENT((#1485));
#1439=PRESENTATION_STYLE_ASSIGNMENT((#1486));
#1440=PRESENTATION_STYLE_ASSIGNMENT((#1487));
#1441=PRESENTATION_STYLE_ASSIGNMENT((#1488));
#1442=PRESENTATION_STYLE_ASSIGNMENT((#632));
#1443=PRESENTATION_STYLE_ASSIGNMENT((#633));
#1444=PRESENTATION_STYLE_ASSIGNMENT((#634));
#1445=PRESENTATION_STYLE_ASSIGNMENT((#635));
#1446=PRESENTATION_STYLE_ASSIGNMENT((#1489));
#1447=PRESENTATION_STYLE_ASSIGNMENT((#1490));
#1448=PRESENTATION_STYLE_ASSIGNMENT((#1491));
#1449=PRESENTATION_STYLE_ASSIGNMENT((#590));
#1450=PRESENTATION_STYLE_ASSIGNMENT((#591));
#1451=PRESENTATION_STYLE_ASSIGNMENT((#592));
#1452=PRESENTATION_STYLE_ASSIGNMENT((#1492));
#1453=PRESENTATION_STYLE_ASSIGNMENT((#593));
#1454=PRESENTATION_STYLE_ASSIGNMENT((#594));
#1455=PRESENTATION_STYLE_ASSIGNMENT((#595));
#1456=PRESENTATION_STYLE_ASSIGNMENT((#1493));
#1457=PRESENTATION_STYLE_ASSIGNMENT((#596));
#1458=PRESENTATION_STYLE_ASSIGNMENT((#597));
#1459=PRESENTATION_STYLE_ASSIGNMENT((#598));
#1460=PRESENTATION_STYLE_ASSIGNMENT((#1494));
#1461=PRESENTATION_STYLE_ASSIGNMENT((#636));
#1462=PRESENTATION_STYLE_ASSIGNMENT((#637));
#1463=PRESENTATION_STYLE_ASSIGNMENT((#638));
#1464=PRESENTATION_STYLE_ASSIGNMENT((#639));
#1465=PRESENTATION_STYLE_ASSIGNMENT((#1495));
#1466=PRESENTATION_STYLE_ASSIGNMENT((#1496));
#1467=PRESENTATION_STYLE_ASSIGNMENT((#1497));
#1468=PRESENTATION_STYLE_ASSIGNMENT((#1498));
#1469=PRESENTATION_STYLE_ASSIGNMENT((#1499));
#1470=PRESENTATION_STYLE_ASSIGNMENT((#1500));
#1471=PRESENTATION_STYLE_ASSIGNMENT((#640));
#1472=PRESENTATION_STYLE_ASSIGNMENT((#641));
#1473=PRESENTATION_STYLE_ASSIGNMENT((#1501));
#1474=SURFACE_STYLE_USAGE(.BOTH.,#1502);
#1475=SURFACE_STYLE_USAGE(.BOTH.,#1503);
#1476=SURFACE_STYLE_USAGE(.BOTH.,#1504);
#1477=SURFACE_STYLE_USAGE(.BOTH.,#1505);
#1478=SURFACE_STYLE_USAGE(.BOTH.,#1506);
#1479=SURFACE_STYLE_USAGE(.BOTH.,#1507);
#1480=SURFACE_STYLE_USAGE(.BOTH.,#1508);
#1481=SURFACE_STYLE_USAGE(.BOTH.,#1509);
#1482=SURFACE_STYLE_USAGE(.BOTH.,#1510);
#1483=SURFACE_STYLE_USAGE(.BOTH.,#1511);
#1484=SURFACE_STYLE_USAGE(.BOTH.,#1512);
#1485=SURFACE_STYLE_USAGE(.BOTH.,#1513);
#1486=SURFACE_STYLE_USAGE(.BOTH.,#1514);
#1487=SURFACE_STYLE_USAGE(.BOTH.,#1515);
#1488=SURFACE_STYLE_USAGE(.BOTH.,#1516);
#1489=SURFACE_STYLE_USAGE(.BOTH.,#1517);
#1490=SURFACE_STYLE_USAGE(.BOTH.,#1518);
#1491=SURFACE_STYLE_USAGE(.BOTH.,#1519);
#1492=SURFACE_STYLE_USAGE(.BOTH.,#1520);
#1493=SURFACE_STYLE_USAGE(.BOTH.,#1521);
#1494=SURFACE_STYLE_USAGE(.BOTH.,#1522);
#1495=SURFACE_STYLE_USAGE(.BOTH.,#1523);
#1496=SURFACE_STYLE_USAGE(.BOTH.,#1524);
#1497=SURFACE_STYLE_USAGE(.BOTH.,#1525);
#1498=SURFACE_STYLE_USAGE(.BOTH.,#1526);
#1499=SURFACE_STYLE_USAGE(.BOTH.,#1527);
#1500=SURFACE_STYLE_USAGE(.BOTH.,#1528);
#1501=SURFACE_STYLE_USAGE(.BOTH.,#1529);
#1502=SURFACE_SIDE_STYLE('',(#1530));
#1503=SURFACE_SIDE_STYLE('',(#1531));
#1504=SURFACE_SIDE_STYLE('',(#1532));
#1505=SURFACE_SIDE_STYLE('',(#1533));
#1506=SURFACE_SIDE_STYLE('',(#1534));
#1507=SURFACE_SIDE_STYLE('',(#1535));
#1508=SURFACE_SIDE_STYLE('',(#1536));
#1509=SURFACE_SIDE_STYLE('',(#1537));
#1510=SURFACE_SIDE_STYLE('',(#1538));
#1511=SURFACE_SIDE_STYLE('',(#1539));
#1512=SURFACE_SIDE_STYLE('',(#1540));
#1513=SURFACE_SIDE_STYLE('',(#1541));
#1514=SURFACE_SIDE_STYLE('',(#1542));
#1515=SURFACE_SIDE_STYLE('',(#1543));
#1516=SURFACE_SIDE_STYLE('',(#1544));
#1517=SURFACE_SIDE_STYLE('',(#1545));
#1518=SURFACE_SIDE_STYLE('',(#1546));
#1519=SURFACE_SIDE_STYLE('',(#1547));
#1520=SURFACE_SIDE_STYLE('',(#1548));
#1521=SURFACE_SIDE_STYLE('',(#1549));
#1522=SURFACE_SIDE_STYLE('',(#1550));
#1523=SURFACE_SIDE_STYLE('',(#1551));
#1524=SURFACE_SIDE_STYLE('',(#1552));
#1525=SURFACE_SIDE_STYLE('',(#1553));
#1526=SURFACE_SIDE_STYLE('',(#1554));
#1527=SURFACE_SIDE_STYLE('',(#1555));
#1528=SURFACE_SIDE_STYLE('',(#1556));
#1529=SURFACE_SIDE_STYLE('',(#1557));
#1530=SURFACE_STYLE_FILL_AREA(#1558);
#1531=SURFACE_STYLE_FILL_AREA(#1559);
#1532=SURFACE_STYLE_FILL_AREA(#1560);
#1533=SURFACE_STYLE_FILL_AREA(#1561);
#1534=SURFACE_STYLE_FILL_AREA(#1562);
#1535=SURFACE_STYLE_FILL_AREA(#1563);
#1536=SURFACE_STYLE_FILL_AREA(#1564);
#1537=SURFACE_STYLE_FILL_AREA(#1565);
#1538=SURFACE_STYLE_FILL_AREA(#1566);
#1539=SURFACE_STYLE_FILL_AREA(#1567);
#1540=SURFACE_STYLE_FILL_AREA(#1568);
#1541=SURFACE_STYLE_FILL_AREA(#1569);
#1542=SURFACE_STYLE_FILL_AREA(#1570);
#1543=SURFACE_STYLE_FILL_AREA(#1571);
#1544=SURFACE_STYLE_FILL_AREA(#1572);
#1545=SURFACE_STYLE_FILL_AREA(#1573);
#1546=SURFACE_STYLE_FILL_AREA(#1574);
#1547=SURFACE_STYLE_FILL_AREA(#1575);
#1548=SURFACE_STYLE_FILL_AREA(#1576);
#1549=SURFACE_STYLE_FILL_AREA(#1577);
#1550=SURFACE_STYLE_FILL_AREA(#1578);
#1551=SURFACE_STYLE_FILL_AREA(#1579);
#1552=SURFACE_STYLE_FILL_AREA(#1580);
#1553=SURFACE_STYLE_FILL_AREA(#1581);
#1554=SURFACE_STYLE_FILL_AREA(#1582);
#1555=SURFACE_STYLE_FILL_AREA(#1583);
#1556=SURFACE_STYLE_FILL_AREA(#1584);
#1557=SURFACE_STYLE_FILL_AREA(#1585);
#1558=FILL_AREA_STYLE('',(#1586));
#1559=FILL_AREA_STYLE('',(#1587));
#1560=FILL_AREA_STYLE('',(#1588));
#1561=FILL_AREA_STYLE('',(#1589));
#1562=FILL_AREA_STYLE('',(#1590));
#1563=FILL_AREA_STYLE('',(#1591));
#1564=FILL_AREA_STYLE('',(#1592));
#1565=FILL_AREA_STYLE('',(#1593));
#1566=FILL_AREA_STYLE('',(#1594));
#1567=FILL_AREA_STYLE('',(#1595));
#1568=FILL_AREA_STYLE('',(#1596));
#1569=FILL_AREA_STYLE('',(#1597));
#1570=FILL_AREA_STYLE('',(#1598));
#1571=FILL_AREA_STYLE('',(#1599));
#1572=FILL_AREA_STYLE('',(#1600));
#1573=FILL_AREA_STYLE('',(#1601));
#1574=FILL_AREA_STYLE('',(#1602));
#1575=FILL_AREA_STYLE('',(#1603));
#1576=FILL_AREA_STYLE('',(#1604));
#1577=FILL_AREA_STYLE('',(#1605));
#1578=FILL_AREA_STYLE('',(#1606));
#1579=FILL_AREA_STYLE('',(#1607));
#1580=FILL_AREA_STYLE('',(#1608));
#1581=FILL_AREA_STYLE('',(#1609));
#1582=FILL_AREA_STYLE('',(#1610));
#1583=FILL_AREA_STYLE('',(#1611));
#1584=FILL_AREA_STYLE('',(#1612));
#1585=FILL_AREA_STYLE('',(#1613));
#1586=FILL_AREA_STYLE_COLOUR('',#1614);
#1587=FILL_AREA_STYLE_COLOUR('',#1615);
#1588=FILL_AREA_STYLE_COLOUR('',#1615);
#1589=FILL_AREA_STYLE_COLOUR('',#1615);
#1590=FILL_AREA_STYLE_COLOUR('',#1614);
#1591=FILL_AREA_STYLE_COLOUR('',#1614);
#1592=FILL_AREA_STYLE_COLOUR('',#1615);
#1593=FILL_AREA_STYLE_COLOUR('',#1614);
#1594=FILL_AREA_STYLE_COLOUR('',#1615);
#1595=FILL_AREA_STYLE_COLOUR('',#1614);
#1596=FILL_AREA_STYLE_COLOUR('',#1615);
#1597=FILL_AREA_STYLE_COLOUR('',#1616);
#1598=FILL_AREA_STYLE_COLOUR('',#1616);
#1599=FILL_AREA_STYLE_COLOUR('',#1616);
#1600=FILL_AREA_STYLE_COLOUR('',#1617);
#1601=FILL_AREA_STYLE_COLOUR('',#1617);
#1602=FILL_AREA_STYLE_COLOUR('',#1617);
#1603=FILL_AREA_STYLE_COLOUR('',#1617);
#1604=FILL_AREA_STYLE_COLOUR('',#1619);
#1605=FILL_AREA_STYLE_COLOUR('',#1619);
#1606=FILL_AREA_STYLE_COLOUR('',#1619);
#1607=FILL_AREA_STYLE_COLOUR('',#1617);
#1608=FILL_AREA_STYLE_COLOUR('',#1620);
#1609=FILL_AREA_STYLE_COLOUR('',#1616);
#1610=FILL_AREA_STYLE_COLOUR('',#575);
#1611=FILL_AREA_STYLE_COLOUR('',#1620);
#1612=FILL_AREA_STYLE_COLOUR('',#1620);
#1613=FILL_AREA_STYLE_COLOUR('',#1622);
#1614=COLOUR_RGB('strong cornflower',0.2,0.6,1.);
#1615=COLOUR_RGB('medium steel',0.611764705882353,0.658823529411765,0.670588235294118);
#1616=COLOUR_RGB('powder gray',0.949019607843137,0.949019607843137,0.949019607843137);
#1617=COLOUR_RGB('pale cornflower',0.6,0.8,1.);
#1618=COLOUR_RGB('Medium Royal',0.301960784313725,0.427450980392157,0.701960784313725);
#1619=COLOUR_RGB('strong umber',0.254901960784314,0.215686274509804,0.196078431372549);
#1620=COLOUR_RGB('iron gray',0.298039215686275,0.298039215686275,0.298039215686275);
#1621=COLOUR_RGB('Pale Sky',0.882352941176471,0.96078431372549,1.);
#1622=COLOUR_RGB('silver gray',0.6,0.6,0.6);
#1623=MANIFOLD_SOLID_BREP('',#1650);
#1624=MANIFOLD_SOLID_BREP('',#1651);
#1625=MANIFOLD_SOLID_BREP('',#1652);
#1626=MANIFOLD_SOLID_BREP('',#1653);
#1627=MANIFOLD_SOLID_BREP('',#1654);
#1628=MANIFOLD_SOLID_BREP('',#1655);
#1629=MANIFOLD_SOLID_BREP('',#1656);
#1630=MANIFOLD_SOLID_BREP('',#1657);
#1631=MANIFOLD_SOLID_BREP('',#1658);
#1632=MANIFOLD_SOLID_BREP('',#1659);
#1633=MANIFOLD_SOLID_BREP('SOLID',#1660);
#1634=MANIFOLD_SOLID_BREP('SOLID',#1661);
#1635=MANIFOLD_SOLID_BREP('SOLID',#1662);
#1636=MANIFOLD_SOLID_BREP('',#1663);
#1637=MANIFOLD_SOLID_BREP('',#1664);
#1638=MANIFOLD_SOLID_BREP('',#1665);
#1639=MANIFOLD_SOLID_BREP('',#1666);
#1640=MANIFOLD_SOLID_BREP('SOLID',#1667);
#1641=MANIFOLD_SOLID_BREP('SOLID',#1668);
#1642=MANIFOLD_SOLID_BREP('SOLID',#1669);
#1643=MANIFOLD_SOLID_BREP('',#1670);
#1644=MANIFOLD_SOLID_BREP('SOLID',#1671);
#1645=MANIFOLD_SOLID_BREP('SOLID',#1672);
#1646=MANIFOLD_SOLID_BREP('SOLID',#1673);
#1647=MANIFOLD_SOLID_BREP('SOLID',#1674);
#1648=MANIFOLD_SOLID_BREP('SOLID',#1675);
#1649=MANIFOLD_SOLID_BREP('',#1676);
#1650=CLOSED_SHELL('',(#1677,#1678,#1679,#1680,#1681,#1682,#1683,#1684,
#1685,#1686,#1687));
#1651=CLOSED_SHELL('',(#1688,#1689,#1690,#1691,#1692,#1693));
#1652=CLOSED_SHELL('',(#1694,#1695,#1696,#1697,#1698,#1699));
#1653=CLOSED_SHELL('',(#1700,#1701,#1702,#1703,#1704,#1705,#1706,#1707));
#1654=CLOSED_SHELL('',(#1708,#1709,#1710,#1711,#1712,#1713));
#1655=CLOSED_SHELL('',(#1714,#1715,#1716,#1717,#1718,#1719,#1720,#1721,
#1722));
#1656=CLOSED_SHELL('',(#1723,#1724,#1725,#1726,#1727,#1728));
#1657=CLOSED_SHELL('',(#1729,#1730,#1731,#1732,#1733,#1734));
#1658=CLOSED_SHELL('',(#1735,#1736,#1737,#1738,#1739,#1740,#1741,#1742,
#1743));
#1659=CLOSED_SHELL('',(#1744,#1745,#1746,#1747,#1748,#1749));
#1660=CLOSED_SHELL('',(#1750,#1751,#1752,#1753,#1754,#1755,#1756,#1757,
#1758,#1759,#1760,#1761,#1762,#1763,#1764,#1765,#1766,#1767,#1768,#1769,
#1770,#1771,#1772,#1773,#1774,#1775,#1776,#1777,#1778,#1779,#1780,#1781,
#1782,#1783,#1784,#1785,#1786,#1787,#1788,#1789,#1790,#1791,#1792,#1793,
#1794,#1795,#1796,#1797,#1798,#1799,#1800,#1801,#1802,#1803,#1804));
#1661=CLOSED_SHELL('',(#1805,#1806,#1807,#1808,#1809,#1810,#1811,#1812,
#1813,#1814,#1815,#1816,#1817,#1818,#1819,#1820,#1821,#1822,#1823,#1824,
#1825,#1826,#1827,#1828,#1829,#1830,#1831,#1832,#1833,#1834,#1835,#1836,
#1837,#1838,#1839,#1840,#1841,#1842,#1843,#1844,#1845,#1846,#1847,#1848,
#1849,#1850,#1851,#1852,#1853,#1854,#1855,#1856,#1857,#1858,#1859));
#1662=CLOSED_SHELL('',(#1860,#1861,#1862,#1863,#1864,#1865,#1866,#1867,
#1868,#1869,#1870,#1871,#1872,#1873,#1874,#1875,#1876,#1877,#1878,#1879,
#1880,#1881,#1882,#1883,#1884,#1885,#1886,#1887,#1888,#1889,#1890,#1891,
#1892,#1893,#1894,#1895,#1896,#1897,#1898,#1899,#1900,#1901,#1902,#1903,
#1904,#1905,#1906,#1907,#1908,#1909,#1910,#1911,#1912,#1913,#1914));
#1663=CLOSED_SHELL('',(#1915,#1916,#1917,#1918,#1919,#1920));
#1664=CLOSED_SHELL('',(#1921,#1922,#1923,#1924,#1925,#1926,#1927,#1928,
#1929,#1930,#1931,#1932,#1933,#1934,#1935,#1936,#1937,#1938));
#1665=CLOSED_SHELL('',(#1939,#1940,#1941,#1942,#1943,#1944,#1945,#1946,
#1947,#1948,#1949,#1950,#1951,#1952,#1953,#1954,#1955,#1956));
#1666=CLOSED_SHELL('',(#1957,#1958,#1959,#1960,#1961,#1962,#1963,#1964,
#1965,#1966,#1967,#1968,#1969,#1970,#1971,#1972,#1973,#1974,#1975,#1976,
#1977,#1978,#1979,#1980,#1981,#1982,#1983,#1984,#1985,#1986,#1987,#1988,
#1989,#1990,#1991,#1992,#1993,#1994,#1995,#1996,#1997,#1998,#1999,#2000,
#2001,#2002));
#1667=CLOSED_SHELL('',(#2003,#2004,#2005,#2006,#2007,#2008,#2009,#2010,
#2011,#2012,#2013,#2014,#2015,#2016,#2017,#2018,#2019,#2020,#2021,#2022,
#2023,#2024,#2025,#2026,#2027,#2028,#2029,#2030,#2031,#2032));
#1668=CLOSED_SHELL('',(#2033,#2034,#2035,#2036,#2037,#2038,#2039,#2040,
#2041,#2042,#2043,#2044,#2045,#2046,#2047,#2048,#2049,#2050,#2051,#2052,
#2053,#2054,#2055,#2056,#2057,#2058,#2059,#2060,#2061,#2062));
#1669=CLOSED_SHELL('',(#2063,#2064,#2065));
#1670=CLOSED_SHELL('',(#2066,#2067,#2068,#2069,#2070,#2071,#2072,#2073,
#2074,#2075,#2076,#2077,#2078,#2079,#2080,#2081,#2082,#2083));
#1671=CLOSED_SHELL('',(#2084,#2085,#2086,#2087,#2088,#2089,#2090,#2091,
#2092,#2093,#2094,#2095,#2096,#2097,#2098,#2099,#2100,#2101,#2102,#2103,
#2104,#2105,#2106,#2107,#2108,#2109,#2110,#2111,#2112,#2113,#2114,#2115,
#2116,#2117,#2118,#2119,#2120,#2121,#2122,#2123));
#1672=CLOSED_SHELL('',(#2124,#2125,#2126,#2127,#2128,#2129,#2130,#2131,
#2132,#2133,#2134,#2135,#2136,#2137,#2138,#2139,#2140,#2141,#2142,#2143,
#2144,#2145,#2146,#2147,#2148,#2149,#2150,#2151,#2152,#2153,#2154,#2155,
#2156,#2157,#2158,#2159,#2160,#2161,#2162,#2163,#2164,#2165,#2166,#2167,
#2168,#2169,#2170,#2171,#2172,#2173,#2174,#2175,#2176,#2177,#2178));
#1673=CLOSED_SHELL('',(#2179,#2180,#2181,#2182,#2183,#2184,#2185,#2186,
#2187,#2188));
#1674=CLOSED_SHELL('',(#2189,#2190,#2191,#2192,#2193,#2194,#2195,#2196,
#2197,#2198,#2199,#2200,#2201,#2202,#2203,#2204,#2205,#2206,#2207,#2208,
#2209,#2210,#2211,#2212,#2213,#2214,#2215,#2216,#2217,#2218,#2219,#2220,
#2221,#2222,#2223,#2224,#2225,#2226,#2227,#2228,#2229,#2230,#2231,#2232,
#2233,#2234,#2235));
#1675=CLOSED_SHELL('',(#2236,#2237,#2238,#2239,#2240,#2241,#2242,#2243,
#2244,#2245,#2246,#2247,#2248,#2249,#2250,#2251,#2252,#2253));
#1676=CLOSED_SHELL('',(#2254,#2255,#2256,#2257,#2258,#2259,#2260,#2261,
#2262,#2263,#2264,#2265,#2266,#2267,#2268,#2269,#2270,#2271,#2272,#2273));
#1677=ADVANCED_FACE('',(#2708),#2274,.F.);
#1678=ADVANCED_FACE('',(#2709),#2275,.F.);
#1679=ADVANCED_FACE('',(#2710),#2276,.F.);
#1680=ADVANCED_FACE('',(#2711),#2277,.F.);
#1681=ADVANCED_FACE('',(#2712),#2278,.T.);
#1682=ADVANCED_FACE('',(#2713),#2279,.F.);
#1683=ADVANCED_FACE('',(#2714),#2280,.F.);
#1684=ADVANCED_FACE('',(#2715),#2281,.T.);
#1685=ADVANCED_FACE('',(#2716),#2282,.F.);
#1686=ADVANCED_FACE('',(#2717),#2283,.F.);
#1687=ADVANCED_FACE('',(#2718),#2284,.T.);
#1688=ADVANCED_FACE('',(#2719),#2285,.F.);
#1689=ADVANCED_FACE('',(#2720),#2286,.F.);
#1690=ADVANCED_FACE('',(#2721),#2287,.F.);
#1691=ADVANCED_FACE('',(#2722),#2288,.F.);
#1692=ADVANCED_FACE('',(#2723),#2289,.T.);
#1693=ADVANCED_FACE('',(#2724),#2290,.F.);
#1694=ADVANCED_FACE('',(#2725),#2291,.F.);
#1695=ADVANCED_FACE('',(#2726),#2292,.F.);
#1696=ADVANCED_FACE('',(#2727),#2293,.F.);
#1697=ADVANCED_FACE('',(#2728),#2294,.F.);
#1698=ADVANCED_FACE('',(#2729),#2295,.T.);
#1699=ADVANCED_FACE('',(#2730),#2296,.F.);
#1700=ADVANCED_FACE('',(#2731),#2297,.F.);
#1701=ADVANCED_FACE('',(#2732),#2298,.F.);
#1702=ADVANCED_FACE('',(#2733),#2299,.F.);
#1703=ADVANCED_FACE('',(#2734),#2300,.T.);
#1704=ADVANCED_FACE('',(#2735),#2301,.F.);
#1705=ADVANCED_FACE('',(#2736),#2302,.F.);
#1706=ADVANCED_FACE('',(#2737),#2303,.F.);
#1707=ADVANCED_FACE('',(#2738),#2304,.T.);
#1708=ADVANCED_FACE('',(#2739),#2305,.F.);
#1709=ADVANCED_FACE('',(#2740),#2306,.F.);
#1710=ADVANCED_FACE('',(#2741),#2307,.F.);
#1711=ADVANCED_FACE('',(#2742),#2308,.F.);
#1712=ADVANCED_FACE('',(#2743),#2309,.T.);
#1713=ADVANCED_FACE('',(#2744),#2310,.F.);
#1714=ADVANCED_FACE('',(#2745),#2311,.F.);
#1715=ADVANCED_FACE('',(#2746),#2312,.F.);
#1716=ADVANCED_FACE('',(#2747),#2313,.F.);
#1717=ADVANCED_FACE('',(#2748),#2314,.F.);
#1718=ADVANCED_FACE('',(#2749),#2315,.T.);
#1719=ADVANCED_FACE('',(#2750),#2316,.F.);
#1720=ADVANCED_FACE('',(#2751),#2317,.F.);
#1721=ADVANCED_FACE('',(#2752),#2318,.T.);
#1722=ADVANCED_FACE('',(#2753),#2319,.T.);
#1723=ADVANCED_FACE('',(#2754),#2320,.F.);
#1724=ADVANCED_FACE('',(#2755),#2321,.F.);
#1725=ADVANCED_FACE('',(#2756),#2322,.F.);
#1726=ADVANCED_FACE('',(#2757),#2323,.F.);
#1727=ADVANCED_FACE('',(#2758),#2324,.T.);
#1728=ADVANCED_FACE('',(#2759),#2325,.F.);
#1729=ADVANCED_FACE('',(#2760),#2326,.F.);
#1730=ADVANCED_FACE('',(#2761),#2327,.F.);
#1731=ADVANCED_FACE('',(#2762),#2328,.F.);
#1732=ADVANCED_FACE('',(#2763),#2329,.F.);
#1733=ADVANCED_FACE('',(#2764),#2330,.T.);
#1734=ADVANCED_FACE('',(#2765),#2331,.F.);
#1735=ADVANCED_FACE('',(#2766),#2332,.F.);
#1736=ADVANCED_FACE('',(#2767),#2333,.F.);
#1737=ADVANCED_FACE('',(#2768),#2334,.F.);
#1738=ADVANCED_FACE('',(#2769),#2335,.F.);
#1739=ADVANCED_FACE('',(#2770),#2336,.T.);
#1740=ADVANCED_FACE('',(#2771),#2337,.F.);
#1741=ADVANCED_FACE('',(#2772),#2338,.T.);
#1742=ADVANCED_FACE('',(#2773),#2339,.T.);
#1743=ADVANCED_FACE('',(#2774),#2340,.T.);
#1744=ADVANCED_FACE('',(#2775),#2341,.F.);
#1745=ADVANCED_FACE('',(#2776),#2342,.F.);
#1746=ADVANCED_FACE('',(#2777),#2343,.F.);
#1747=ADVANCED_FACE('',(#2778),#2344,.F.);
#1748=ADVANCED_FACE('',(#2779),#2345,.T.);
#1749=ADVANCED_FACE('',(#2780),#2346,.F.);
#1750=ADVANCED_FACE('',(#779,#780),#652,.F.);
#1751=ADVANCED_FACE('',(#781,#782),#653,.F.);
#1752=ADVANCED_FACE('',(#783,#784),#654,.F.);
#1753=ADVANCED_FACE('',(#785,#786),#655,.F.);
#1754=ADVANCED_FACE('',(#787,#788,#789,#790,#791,#792),#2347,.T.);
#1755=ADVANCED_FACE('',(#793,#794),#656,.F.);
#1756=ADVANCED_FACE('',(#795,#796,#797,#798,#799,#800),#2348,.T.);
#1757=ADVANCED_FACE('',(#2781),#657,.T.);
#1758=ADVANCED_FACE('',(#2782),#2349,.T.);
#1759=ADVANCED_FACE('',(#2783),#2350,.T.);
#1760=ADVANCED_FACE('',(#2784),#2351,.T.);
#1761=ADVANCED_FACE('',(#2785),#2352,.T.);
#1762=ADVANCED_FACE('',(#2786),#2353,.T.);
#1763=ADVANCED_FACE('',(#2787),#2354,.T.);
#1764=ADVANCED_FACE('',(#2788),#2355,.T.);
#1765=ADVANCED_FACE('',(#2789),#2356,.T.);
#1766=ADVANCED_FACE('',(#2790),#2357,.T.);
#1767=ADVANCED_FACE('',(#2791),#2358,.T.);
#1768=ADVANCED_FACE('',(#2792),#2359,.T.);
#1769=ADVANCED_FACE('',(#2793),#658,.T.);
#1770=ADVANCED_FACE('',(#2794),#2360,.T.);
#1771=ADVANCED_FACE('',(#2795),#2361,.T.);
#1772=ADVANCED_FACE('',(#2796),#2362,.T.);
#1773=ADVANCED_FACE('',(#2797),#2363,.T.);
#1774=ADVANCED_FACE('',(#2798),#2364,.T.);
#1775=ADVANCED_FACE('',(#2799),#2365,.T.);
#1776=ADVANCED_FACE('',(#2800),#2366,.T.);
#1777=ADVANCED_FACE('',(#2801),#2367,.T.);
#1778=ADVANCED_FACE('',(#2802),#2368,.T.);
#1779=ADVANCED_FACE('',(#2803),#2369,.T.);
#1780=ADVANCED_FACE('',(#2804),#2370,.T.);
#1781=ADVANCED_FACE('',(#2805),#659,.T.);
#1782=ADVANCED_FACE('',(#2806),#2371,.T.);
#1783=ADVANCED_FACE('',(#2807),#2372,.T.);
#1784=ADVANCED_FACE('',(#2808),#2373,.T.);
#1785=ADVANCED_FACE('',(#2809),#2374,.T.);
#1786=ADVANCED_FACE('',(#2810),#2375,.T.);
#1787=ADVANCED_FACE('',(#2811),#2376,.T.);
#1788=ADVANCED_FACE('',(#2812),#2377,.T.);
#1789=ADVANCED_FACE('',(#2813),#2378,.T.);
#1790=ADVANCED_FACE('',(#2814),#2379,.T.);
#1791=ADVANCED_FACE('',(#2815),#2380,.T.);
#1792=ADVANCED_FACE('',(#2816),#2381,.T.);
#1793=ADVANCED_FACE('',(#2817),#660,.T.);
#1794=ADVANCED_FACE('',(#2818),#2382,.T.);
#1795=ADVANCED_FACE('',(#2819),#2383,.T.);
#1796=ADVANCED_FACE('',(#2820),#2384,.T.);
#1797=ADVANCED_FACE('',(#2821),#2385,.T.);
#1798=ADVANCED_FACE('',(#2822),#2386,.T.);
#1799=ADVANCED_FACE('',(#2823),#2387,.T.);
#1800=ADVANCED_FACE('',(#2824),#2388,.T.);
#1801=ADVANCED_FACE('',(#2825),#2389,.T.);
#1802=ADVANCED_FACE('',(#2826),#2390,.T.);
#1803=ADVANCED_FACE('',(#2827),#2391,.T.);
#1804=ADVANCED_FACE('',(#2828),#2392,.T.);
#1805=ADVANCED_FACE('',(#801,#802),#661,.F.);
#1806=ADVANCED_FACE('',(#803,#804),#662,.F.);
#1807=ADVANCED_FACE('',(#805,#806),#663,.F.);
#1808=ADVANCED_FACE('',(#807,#808),#664,.F.);
#1809=ADVANCED_FACE('',(#809,#810,#811,#812,#813,#814),#2393,.T.);
#1810=ADVANCED_FACE('',(#815,#816),#665,.F.);
#1811=ADVANCED_FACE('',(#817,#818,#819,#820,#821,#822),#2394,.T.);
#1812=ADVANCED_FACE('',(#2829),#666,.T.);
#1813=ADVANCED_FACE('',(#2830),#2395,.T.);
#1814=ADVANCED_FACE('',(#2831),#2396,.T.);
#1815=ADVANCED_FACE('',(#2832),#2397,.T.);
#1816=ADVANCED_FACE('',(#2833),#2398,.T.);
#1817=ADVANCED_FACE('',(#2834),#2399,.T.);
#1818=ADVANCED_FACE('',(#2835),#2400,.T.);
#1819=ADVANCED_FACE('',(#2836),#2401,.T.);
#1820=ADVANCED_FACE('',(#2837),#2402,.T.);
#1821=ADVANCED_FACE('',(#2838),#2403,.T.);
#1822=ADVANCED_FACE('',(#2839),#2404,.T.);
#1823=ADVANCED_FACE('',(#2840),#2405,.T.);
#1824=ADVANCED_FACE('',(#2841),#667,.T.);
#1825=ADVANCED_FACE('',(#2842),#2406,.T.);
#1826=ADVANCED_FACE('',(#2843),#2407,.T.);
#1827=ADVANCED_FACE('',(#2844),#2408,.T.);
#1828=ADVANCED_FACE('',(#2845),#2409,.T.);
#1829=ADVANCED_FACE('',(#2846),#2410,.T.);
#1830=ADVANCED_FACE('',(#2847),#2411,.T.);
#1831=ADVANCED_FACE('',(#2848),#2412,.T.);
#1832=ADVANCED_FACE('',(#2849),#2413,.T.);
#1833=ADVANCED_FACE('',(#2850),#2414,.T.);
#1834=ADVANCED_FACE('',(#2851),#2415,.T.);
#1835=ADVANCED_FACE('',(#2852),#2416,.T.);
#1836=ADVANCED_FACE('',(#2853),#668,.T.);
#1837=ADVANCED_FACE('',(#2854),#2417,.T.);
#1838=ADVANCED_FACE('',(#2855),#2418,.T.);
#1839=ADVANCED_FACE('',(#2856),#2419,.T.);
#1840=ADVANCED_FACE('',(#2857),#2420,.T.);
#1841=ADVANCED_FACE('',(#2858),#2421,.T.);
#1842=ADVANCED_FACE('',(#2859),#2422,.T.);
#1843=ADVANCED_FACE('',(#2860),#2423,.T.);
#1844=ADVANCED_FACE('',(#2861),#2424,.T.);
#1845=ADVANCED_FACE('',(#2862),#2425,.T.);
#1846=ADVANCED_FACE('',(#2863),#2426,.T.);
#1847=ADVANCED_FACE('',(#2864),#2427,.T.);
#1848=ADVANCED_FACE('',(#2865),#669,.T.);
#1849=ADVANCED_FACE('',(#2866),#2428,.T.);
#1850=ADVANCED_FACE('',(#2867),#2429,.T.);
#1851=ADVANCED_FACE('',(#2868),#2430,.T.);
#1852=ADVANCED_FACE('',(#2869),#2431,.T.);
#1853=ADVANCED_FACE('',(#2870),#2432,.T.);
#1854=ADVANCED_FACE('',(#2871),#2433,.T.);
#1855=ADVANCED_FACE('',(#2872),#2434,.T.);
#1856=ADVANCED_FACE('',(#2873),#2435,.T.);
#1857=ADVANCED_FACE('',(#2874),#2436,.T.);
#1858=ADVANCED_FACE('',(#2875),#2437,.T.);
#1859=ADVANCED_FACE('',(#2876),#2438,.T.);
#1860=ADVANCED_FACE('',(#823,#824),#670,.F.);
#1861=ADVANCED_FACE('',(#825,#826),#671,.F.);
#1862=ADVANCED_FACE('',(#827,#828),#672,.F.);
#1863=ADVANCED_FACE('',(#829,#830),#673,.F.);
#1864=ADVANCED_FACE('',(#831,#832,#833,#834,#835,#836),#2439,.T.);
#1865=ADVANCED_FACE('',(#837,#838),#674,.F.);
#1866=ADVANCED_FACE('',(#839,#840,#841,#842,#843,#844),#2440,.T.);
#1867=ADVANCED_FACE('',(#2877),#675,.T.);
#1868=ADVANCED_FACE('',(#2878),#2441,.T.);
#1869=ADVANCED_FACE('',(#2879),#2442,.T.);
#1870=ADVANCED_FACE('',(#2880),#2443,.T.);
#1871=ADVANCED_FACE('',(#2881),#2444,.T.);
#1872=ADVANCED_FACE('',(#2882),#2445,.T.);
#1873=ADVANCED_FACE('',(#2883),#2446,.T.);
#1874=ADVANCED_FACE('',(#2884),#2447,.T.);
#1875=ADVANCED_FACE('',(#2885),#2448,.T.);
#1876=ADVANCED_FACE('',(#2886),#2449,.T.);
#1877=ADVANCED_FACE('',(#2887),#2450,.T.);
#1878=ADVANCED_FACE('',(#2888),#2451,.T.);
#1879=ADVANCED_FACE('',(#2889),#676,.T.);
#1880=ADVANCED_FACE('',(#2890),#2452,.T.);
#1881=ADVANCED_FACE('',(#2891),#2453,.T.);
#1882=ADVANCED_FACE('',(#2892),#2454,.T.);
#1883=ADVANCED_FACE('',(#2893),#2455,.T.);
#1884=ADVANCED_FACE('',(#2894),#2456,.T.);
#1885=ADVANCED_FACE('',(#2895),#2457,.T.);
#1886=ADVANCED_FACE('',(#2896),#2458,.T.);
#1887=ADVANCED_FACE('',(#2897),#2459,.T.);
#1888=ADVANCED_FACE('',(#2898),#2460,.T.);
#1889=ADVANCED_FACE('',(#2899),#2461,.T.);
#1890=ADVANCED_FACE('',(#2900),#2462,.T.);
#1891=ADVANCED_FACE('',(#2901),#677,.T.);
#1892=ADVANCED_FACE('',(#2902),#2463,.T.);
#1893=ADVANCED_FACE('',(#2903),#2464,.T.);
#1894=ADVANCED_FACE('',(#2904),#2465,.T.);
#1895=ADVANCED_FACE('',(#2905),#2466,.T.);
#1896=ADVANCED_FACE('',(#2906),#2467,.T.);
#1897=ADVANCED_FACE('',(#2907),#2468,.T.);
#1898=ADVANCED_FACE('',(#2908),#2469,.T.);
#1899=ADVANCED_FACE('',(#2909),#2470,.T.);
#1900=ADVANCED_FACE('',(#2910),#2471,.T.);
#1901=ADVANCED_FACE('',(#2911),#2472,.T.);
#1902=ADVANCED_FACE('',(#2912),#2473,.T.);
#1903=ADVANCED_FACE('',(#2913),#678,.T.);
#1904=ADVANCED_FACE('',(#2914),#2474,.T.);
#1905=ADVANCED_FACE('',(#2915),#2475,.T.);
#1906=ADVANCED_FACE('',(#2916),#2476,.T.);
#1907=ADVANCED_FACE('',(#2917),#2477,.T.);
#1908=ADVANCED_FACE('',(#2918),#2478,.T.);
#1909=ADVANCED_FACE('',(#2919),#2479,.T.);
#1910=ADVANCED_FACE('',(#2920),#2480,.T.);
#1911=ADVANCED_FACE('',(#2921),#2481,.T.);
#1912=ADVANCED_FACE('',(#2922),#2482,.T.);
#1913=ADVANCED_FACE('',(#2923),#2483,.T.);
#1914=ADVANCED_FACE('',(#2924),#2484,.T.);
#1915=ADVANCED_FACE('',(#2925),#2485,.F.);
#1916=ADVANCED_FACE('',(#2926),#2486,.F.);
#1917=ADVANCED_FACE('',(#2927),#2487,.F.);
#1918=ADVANCED_FACE('',(#2928),#2488,.F.);
#1919=ADVANCED_FACE('',(#2929),#2489,.T.);
#1920=ADVANCED_FACE('',(#2930),#2490,.F.);
#1921=ADVANCED_FACE('',(#2931),#2491,.F.);
#1922=ADVANCED_FACE('',(#2932),#2492,.F.);
#1923=ADVANCED_FACE('',(#2933),#2493,.F.);
#1924=ADVANCED_FACE('',(#2934),#2494,.F.);
#1925=ADVANCED_FACE('',(#845,#846,#847,#848,#849,#850,#851,#852,#853),#2495,
 .T.);
#1926=ADVANCED_FACE('',(#854,#855,#856,#857,#858,#859,#860,#861,#862),#2496,
 .F.);
#1927=ADVANCED_FACE('',(#863,#864),#679,.F.);
#1928=ADVANCED_FACE('',(#865,#866),#680,.F.);
#1929=ADVANCED_FACE('',(#867,#868),#681,.F.);
#1930=ADVANCED_FACE('',(#869,#870),#608,.F.);
#1931=ADVANCED_FACE('',(#871,#872),#609,.F.);
#1932=ADVANCED_FACE('',(#873,#874),#682,.F.);
#1933=ADVANCED_FACE('',(#875,#876),#610,.F.);
#1934=ADVANCED_FACE('',(#877,#878),#611,.F.);
#1935=ADVANCED_FACE('',(#879,#880),#683,.F.);
#1936=ADVANCED_FACE('',(#881,#882),#684,.F.);
#1937=ADVANCED_FACE('',(#883,#884),#685,.F.);
#1938=ADVANCED_FACE('',(#885,#886),#686,.F.);
#1939=ADVANCED_FACE('',(#2935),#2497,.F.);
#1940=ADVANCED_FACE('',(#2936),#2498,.F.);
#1941=ADVANCED_FACE('',(#2937),#2499,.F.);
#1942=ADVANCED_FACE('',(#2938),#2500,.F.);
#1943=ADVANCED_FACE('',(#2939),#2501,.F.);
#1944=ADVANCED_FACE('',(#2940),#2502,.T.);
#1945=ADVANCED_FACE('',(#2941),#2503,.F.);
#1946=ADVANCED_FACE('',(#2942),#2504,.F.);
#1947=ADVANCED_FACE('',(#2943),#2505,.F.);
#1948=ADVANCED_FACE('',(#2944),#2506,.F.);
#1949=ADVANCED_FACE('',(#2945),#2507,.F.);
#1950=ADVANCED_FACE('',(#2946),#2508,.F.);
#1951=ADVANCED_FACE('',(#2947),#2509,.F.);
#1952=ADVANCED_FACE('',(#2948),#2510,.F.);
#1953=ADVANCED_FACE('',(#2949),#687,.F.);
#1954=ADVANCED_FACE('',(#2950),#688,.F.);
#1955=ADVANCED_FACE('',(#2951),#689,.F.);
#1956=ADVANCED_FACE('',(#2952),#690,.F.);
#1957=ADVANCED_FACE('',(#887,#888,#889,#890,#891,#892,#893,#894,#895,#896,
#897),#2511,.F.);
#1958=ADVANCED_FACE('',(#2953),#2512,.F.);
#1959=ADVANCED_FACE('',(#2954),#2513,.F.);
#1960=ADVANCED_FACE('',(#2955),#2514,.F.);
#1961=ADVANCED_FACE('',(#2956),#2515,.F.);
#1962=ADVANCED_FACE('',(#2957),#2516,.F.);
#1963=ADVANCED_FACE('',(#2958),#2517,.F.);
#1964=ADVANCED_FACE('',(#2959),#2518,.F.);
#1965=ADVANCED_FACE('',(#2960),#2519,.F.);
#1966=ADVANCED_FACE('',(#898,#899,#900,#901,#902,#903,#904,#905,#906,#907,
#908),#2520,.T.);
#1967=ADVANCED_FACE('',(#2961),#2521,.F.);
#1968=ADVANCED_FACE('',(#2962),#2522,.F.);
#1969=ADVANCED_FACE('',(#2963),#2523,.F.);
#1970=ADVANCED_FACE('',(#2964),#2524,.F.);
#1971=ADVANCED_FACE('',(#2965),#2525,.F.);
#1972=ADVANCED_FACE('',(#2966),#2526,.F.);
#1973=ADVANCED_FACE('',(#909,#910),#691,.F.);
#1974=ADVANCED_FACE('',(#911,#912),#692,.F.);
#1975=ADVANCED_FACE('',(#913,#914),#693,.F.);
#1976=ADVANCED_FACE('',(#915,#916),#694,.F.);
#1977=ADVANCED_FACE('',(#917,#918),#695,.F.);
#1978=ADVANCED_FACE('',(#919,#920),#696,.F.);
#1979=ADVANCED_FACE('',(#921,#922),#697,.F.);
#1980=ADVANCED_FACE('',(#923,#924),#698,.F.);
#1981=ADVANCED_FACE('',(#925,#926),#699,.F.);
#1982=ADVANCED_FACE('',(#927,#928),#700,.F.);
#1983=ADVANCED_FACE('',(#2967),#2527,.F.);
#1984=ADVANCED_FACE('',(#2968),#2528,.F.);
#1985=ADVANCED_FACE('',(#2969),#701,.F.);
#1986=ADVANCED_FACE('',(#2970),#702,.F.);
#1987=ADVANCED_FACE('',(#2971),#2529,.F.);
#1988=ADVANCED_FACE('',(#2972),#2530,.F.);
#1989=ADVANCED_FACE('',(#2973),#2531,.F.);
#1990=ADVANCED_FACE('',(#2974),#703,.F.);
#1991=ADVANCED_FACE('',(#2975),#704,.F.);
#1992=ADVANCED_FACE('',(#2976),#705,.F.);
#1993=ADVANCED_FACE('',(#2977),#706,.F.);
#1994=ADVANCED_FACE('',(#2978),#707,.F.);
#1995=ADVANCED_FACE('',(#2979),#2532,.F.);
#1996=ADVANCED_FACE('',(#2980),#2533,.F.);
#1997=ADVANCED_FACE('',(#2981),#2534,.F.);
#1998=ADVANCED_FACE('',(#2982),#708,.F.);
#1999=ADVANCED_FACE('',(#2983),#709,.F.);
#2000=ADVANCED_FACE('',(#2984),#2535,.F.);
#2001=ADVANCED_FACE('',(#2985),#2536,.F.);
#2002=ADVANCED_FACE('',(#2986),#710,.F.);
#2003=ADVANCED_FACE('',(#929,#930),#711,.F.);
#2004=ADVANCED_FACE('',(#2987),#2537,.T.);
#2005=ADVANCED_FACE('',(#2988),#2538,.T.);
#2006=ADVANCED_FACE('',(#2989),#2539,.T.);
#2007=ADVANCED_FACE('',(#2990),#2540,.T.);
#2008=ADVANCED_FACE('',(#931,#932),#612,.F.);
#2009=ADVANCED_FACE('',(#933,#934),#712,.F.);
#2010=ADVANCED_FACE('',(#935,#936),#613,.F.);
#2011=ADVANCED_FACE('',(#937,#938),#713,.F.);
#2012=ADVANCED_FACE('',(#939,#940,#941),#2541,.T.);
#2013=ADVANCED_FACE('',(#2991),#2542,.T.);
#2014=ADVANCED_FACE('',(#2992),#2543,.T.);
#2015=ADVANCED_FACE('',(#2993),#2544,.T.);
#2016=ADVANCED_FACE('',(#942,#943),#714,.F.);
#2017=ADVANCED_FACE('',(#2994),#715,.T.);
#2018=ADVANCED_FACE('',(#2995),#2545,.T.);
#2019=ADVANCED_FACE('',(#2996),#2546,.T.);
#2020=ADVANCED_FACE('',(#2997),#2547,.T.);
#2021=ADVANCED_FACE('',(#2998),#2548,.T.);
#2022=ADVANCED_FACE('',(#2999),#2549,.T.);
#2023=ADVANCED_FACE('',(#944,#945),#2550,.T.);
#2024=ADVANCED_FACE('',(#3000),#2551,.T.);
#2025=ADVANCED_FACE('',(#946,#947),#2552,.T.);
#2026=ADVANCED_FACE('',(#3001),#2553,.T.);
#2027=ADVANCED_FACE('',(#3002),#2554,.T.);
#2028=ADVANCED_FACE('',(#948,#949),#2555,.T.);
#2029=ADVANCED_FACE('',(#3003),#716,.T.);
#2030=ADVANCED_FACE('',(#950,#951),#2556,.T.);
#2031=ADVANCED_FACE('',(#3004),#2557,.T.);
#2032=ADVANCED_FACE('',(#952,#953,#954),#2558,.T.);
#2033=ADVANCED_FACE('',(#955,#956),#717,.F.);
#2034=ADVANCED_FACE('',(#3005),#2559,.T.);
#2035=ADVANCED_FACE('',(#3006),#2560,.T.);
#2036=ADVANCED_FACE('',(#3007),#2561,.T.);
#2037=ADVANCED_FACE('',(#3008),#2562,.T.);
#2038=ADVANCED_FACE('',(#957,#958),#614,.F.);
#2039=ADVANCED_FACE('',(#959,#960),#718,.F.);
#2040=ADVANCED_FACE('',(#961,#962),#615,.F.);
#2041=ADVANCED_FACE('',(#963,#964),#719,.F.);
#2042=ADVANCED_FACE('',(#965,#966,#967),#2563,.T.);
#2043=ADVANCED_FACE('',(#3009),#2564,.T.);
#2044=ADVANCED_FACE('',(#3010),#2565,.T.);
#2045=ADVANCED_FACE('',(#3011),#2566,.T.);
#2046=ADVANCED_FACE('',(#968,#969),#720,.F.);
#2047=ADVANCED_FACE('',(#3012),#721,.T.);
#2048=ADVANCED_FACE('',(#3013),#2567,.T.);
#2049=ADVANCED_FACE('',(#3014),#2568,.T.);
#2050=ADVANCED_FACE('',(#3015),#2569,.T.);
#2051=ADVANCED_FACE('',(#3016),#2570,.T.);
#2052=ADVANCED_FACE('',(#3017),#2571,.T.);
#2053=ADVANCED_FACE('',(#970,#971),#2572,.T.);
#2054=ADVANCED_FACE('',(#3018),#2573,.T.);
#2055=ADVANCED_FACE('',(#972,#973),#2574,.T.);
#2056=ADVANCED_FACE('',(#3019),#2575,.T.);
#2057=ADVANCED_FACE('',(#3020),#2576,.T.);
#2058=ADVANCED_FACE('',(#974,#975),#2577,.T.);
#2059=ADVANCED_FACE('',(#3021),#722,.T.);
#2060=ADVANCED_FACE('',(#976,#977),#2578,.T.);
#2061=ADVANCED_FACE('',(#3022),#2579,.T.);
#2062=ADVANCED_FACE('',(#978,#979,#980),#2580,.T.);
#2063=ADVANCED_FACE('',(#3023),#2581,.T.);
#2064=ADVANCED_FACE('',(#981,#982),#723,.T.);
#2065=ADVANCED_FACE('',(#3024),#2582,.T.);
#2066=ADVANCED_FACE('',(#3025),#2583,.F.);
#2067=ADVANCED_FACE('',(#3026),#2584,.F.);
#2068=ADVANCED_FACE('',(#3027),#2585,.F.);
#2069=ADVANCED_FACE('',(#3028),#2586,.F.);
#2070=ADVANCED_FACE('',(#983,#984,#985,#986,#987,#988,#989,#990,#991),#2587,
 .T.);
#2071=ADVANCED_FACE('',(#992,#993,#994,#995,#996,#997,#998,#999,#1000),
#2588,.F.);
#2072=ADVANCED_FACE('',(#1001,#1002),#724,.F.);
#2073=ADVANCED_FACE('',(#1003,#1004),#725,.F.);
#2074=ADVANCED_FACE('',(#1005,#1006),#726,.F.);
#2075=ADVANCED_FACE('',(#1007,#1008),#616,.F.);
#2076=ADVANCED_FACE('',(#1009,#1010),#617,.F.);
#2077=ADVANCED_FACE('',(#1011,#1012),#727,.F.);
#2078=ADVANCED_FACE('',(#1013,#1014),#618,.F.);
#2079=ADVANCED_FACE('',(#1015,#1016),#619,.F.);
#2080=ADVANCED_FACE('',(#1017,#1018),#728,.F.);
#2081=ADVANCED_FACE('',(#1019,#1020),#729,.F.);
#2082=ADVANCED_FACE('',(#1021,#1022),#730,.F.);
#2083=ADVANCED_FACE('',(#1023,#1024),#731,.F.);
#2084=ADVANCED_FACE('',(#1025,#1026),#620,.F.);
#2085=ADVANCED_FACE('',(#1027,#1028),#732,.F.);
#2086=ADVANCED_FACE('',(#1029,#1030),#621,.F.);
#2087=ADVANCED_FACE('',(#1031,#1032),#733,.F.);
#2088=ADVANCED_FACE('',(#3029),#2589,.T.);
#2089=ADVANCED_FACE('',(#3030),#2590,.T.);
#2090=ADVANCED_FACE('',(#3031),#734,.T.);
#2091=ADVANCED_FACE('',(#3032),#580,.T.);
#2092=ADVANCED_FACE('',(#3033),#735,.T.);
#2093=ADVANCED_FACE('',(#3034),#736,.T.);
#2094=ADVANCED_FACE('',(#3035),#2591,.T.);
#2095=ADVANCED_FACE('',(#3036),#737,.T.);
#2096=ADVANCED_FACE('',(#3037),#738,.F.);
#2097=ADVANCED_FACE('',(#3038),#2592,.T.);
#2098=ADVANCED_FACE('',(#3039),#739,.T.);
#2099=ADVANCED_FACE('',(#3040),#581,.T.);
#2100=ADVANCED_FACE('',(#3041),#740,.F.);
#2101=ADVANCED_FACE('',(#3042),#582,.T.);
#2102=ADVANCED_FACE('',(#3043),#741,.T.);
#2103=ADVANCED_FACE('',(#3044),#583,.T.);
#2104=ADVANCED_FACE('',(#3045),#742,.T.);
#2105=ADVANCED_FACE('',(#3046),#2593,.T.);
#2106=ADVANCED_FACE('',(#3047),#743,.T.);
#2107=ADVANCED_FACE('',(#3048),#584,.T.);
#2108=ADVANCED_FACE('',(#3049),#2594,.T.);
#2109=ADVANCED_FACE('',(#1033,#1034),#2595,.T.);
#2110=ADVANCED_FACE('',(#3050),#744,.T.);
#2111=ADVANCED_FACE('',(#3051),#585,.T.);
#2112=ADVANCED_FACE('',(#3052),#745,.T.);
#2113=ADVANCED_FACE('',(#3053),#586,.T.);
#2114=ADVANCED_FACE('',(#3054),#746,.T.);
#2115=ADVANCED_FACE('',(#3055),#2596,.T.);
#2116=ADVANCED_FACE('',(#3056),#747,.T.);
#2117=ADVANCED_FACE('',(#3057),#587,.T.);
#2118=ADVANCED_FACE('',(#3058),#2597,.T.);
#2119=ADVANCED_FACE('',(#3059),#748,.T.);
#2120=ADVANCED_FACE('',(#3060),#2598,.T.);
#2121=ADVANCED_FACE('',(#3061),#749,.T.);
#2122=ADVANCED_FACE('',(#3062),#2599,.T.);
#2123=ADVANCED_FACE('',(#1035,#1036),#2600,.T.);
#2124=ADVANCED_FACE('',(#1037,#1038),#750,.F.);
#2125=ADVANCED_FACE('',(#1039,#1040),#751,.F.);
#2126=ADVANCED_FACE('',(#1041,#1042),#752,.F.);
#2127=ADVANCED_FACE('',(#1043,#1044),#753,.F.);
#2128=ADVANCED_FACE('',(#1045,#1046,#1047,#1048,#1049,#1050),#2601,.T.);
#2129=ADVANCED_FACE('',(#1051,#1052),#754,.F.);
#2130=ADVANCED_FACE('',(#1053,#1054,#1055,#1056,#1057,#1058),#2602,.T.);
#2131=ADVANCED_FACE('',(#3063),#755,.T.);
#2132=ADVANCED_FACE('',(#3064),#2603,.T.);
#2133=ADVANCED_FACE('',(#3065),#2604,.T.);
#2134=ADVANCED_FACE('',(#3066),#2605,.T.);
#2135=ADVANCED_FACE('',(#3067),#2606,.T.);
#2136=ADVANCED_FACE('',(#3068),#2607,.T.);
#2137=ADVANCED_FACE('',(#3069),#2608,.T.);
#2138=ADVANCED_FACE('',(#3070),#2609,.T.);
#2139=ADVANCED_FACE('',(#3071),#2610,.T.);
#2140=ADVANCED_FACE('',(#3072),#2611,.T.);
#2141=ADVANCED_FACE('',(#3073),#2612,.T.);
#2142=ADVANCED_FACE('',(#3074),#2613,.T.);
#2143=ADVANCED_FACE('',(#3075),#756,.T.);
#2144=ADVANCED_FACE('',(#3076),#2614,.T.);
#2145=ADVANCED_FACE('',(#3077),#2615,.T.);
#2146=ADVANCED_FACE('',(#3078),#2616,.T.);
#2147=ADVANCED_FACE('',(#3079),#2617,.T.);
#2148=ADVANCED_FACE('',(#3080),#2618,.T.);
#2149=ADVANCED_FACE('',(#3081),#2619,.T.);
#2150=ADVANCED_FACE('',(#3082),#2620,.T.);
#2151=ADVANCED_FACE('',(#3083),#2621,.T.);
#2152=ADVANCED_FACE('',(#3084),#2622,.T.);
#2153=ADVANCED_FACE('',(#3085),#2623,.T.);
#2154=ADVANCED_FACE('',(#3086),#2624,.T.);
#2155=ADVANCED_FACE('',(#3087),#757,.T.);
#2156=ADVANCED_FACE('',(#3088),#2625,.T.);
#2157=ADVANCED_FACE('',(#3089),#2626,.T.);
#2158=ADVANCED_FACE('',(#3090),#2627,.T.);
#2159=ADVANCED_FACE('',(#3091),#2628,.T.);
#2160=ADVANCED_FACE('',(#3092),#2629,.T.);
#2161=ADVANCED_FACE('',(#3093),#2630,.T.);
#2162=ADVANCED_FACE('',(#3094),#2631,.T.);
#2163=ADVANCED_FACE('',(#3095),#2632,.T.);
#2164=ADVANCED_FACE('',(#3096),#2633,.T.);
#2165=ADVANCED_FACE('',(#3097),#2634,.T.);
#2166=ADVANCED_FACE('',(#3098),#2635,.T.);
#2167=ADVANCED_FACE('',(#3099),#758,.T.);
#2168=ADVANCED_FACE('',(#3100),#2636,.T.);
#2169=ADVANCED_FACE('',(#3101),#2637,.T.);
#2170=ADVANCED_FACE('',(#3102),#2638,.T.);
#2171=ADVANCED_FACE('',(#3103),#2639,.T.);
#2172=ADVANCED_FACE('',(#3104),#2640,.T.);
#2173=ADVANCED_FACE('',(#3105),#2641,.T.);
#2174=ADVANCED_FACE('',(#3106),#2642,.T.);
#2175=ADVANCED_FACE('',(#3107),#2643,.T.);
#2176=ADVANCED_FACE('',(#3108),#2644,.T.);
#2177=ADVANCED_FACE('',(#3109),#2645,.T.);
#2178=ADVANCED_FACE('',(#3110),#2646,.T.);
#2179=ADVANCED_FACE('',(#3111),#2647,.T.);
#2180=ADVANCED_FACE('',(#1059,#1060),#622,.T.);
#2181=ADVANCED_FACE('',(#1061,#1062),#759,.T.);
#2182=ADVANCED_FACE('',(#3112),#2648,.T.);
#2183=ADVANCED_FACE('',(#3113),#2649,.T.);
#2184=ADVANCED_FACE('',(#3114),#2650,.T.);
#2185=ADVANCED_FACE('',(#3115),#2651,.T.);
#2186=ADVANCED_FACE('',(#3116),#2652,.T.);
#2187=ADVANCED_FACE('',(#1063,#1064),#760,.T.);
#2188=ADVANCED_FACE('',(#1065,#1066),#2653,.T.);
#2189=ADVANCED_FACE('',(#3117),#2654,.T.);
#2190=ADVANCED_FACE('',(#3118),#2655,.T.);
#2191=ADVANCED_FACE('',(#3119),#2656,.T.);
#2192=ADVANCED_FACE('',(#3120),#2657,.T.);
#2193=ADVANCED_FACE('',(#3121),#2658,.T.);
#2194=ADVANCED_FACE('',(#3122),#2659,.T.);
#2195=ADVANCED_FACE('',(#3123),#761,.F.);
#2196=ADVANCED_FACE('',(#3124),#2660,.T.);
#2197=ADVANCED_FACE('',(#3125),#762,.F.);
#2198=ADVANCED_FACE('',(#3126),#763,.T.);
#2199=ADVANCED_FACE('',(#3127),#2661,.T.);
#2200=ADVANCED_FACE('',(#3128),#2662,.T.);
#2201=ADVANCED_FACE('',(#3129),#2663,.T.);
#2202=ADVANCED_FACE('',(#3130),#2664,.T.);
#2203=ADVANCED_FACE('',(#3131),#2665,.T.);
#2204=ADVANCED_FACE('',(#3132),#2666,.T.);
#2205=ADVANCED_FACE('',(#3133),#2667,.T.);
#2206=ADVANCED_FACE('',(#3134),#2668,.T.);
#2207=ADVANCED_FACE('',(#3135),#2669,.T.);
#2208=ADVANCED_FACE('',(#3136),#2670,.T.);
#2209=ADVANCED_FACE('',(#3137),#2671,.T.);
#2210=ADVANCED_FACE('',(#3138),#2672,.T.);
#2211=ADVANCED_FACE('',(#3139),#764,.F.);
#2212=ADVANCED_FACE('',(#3140),#2673,.T.);
#2213=ADVANCED_FACE('',(#3141),#765,.F.);
#2214=ADVANCED_FACE('',(#3142),#2674,.T.);
#2215=ADVANCED_FACE('',(#3143),#766,.T.);
#2216=ADVANCED_FACE('',(#1067,#1068),#2675,.T.);
#2217=ADVANCED_FACE('',(#3144),#2676,.T.);
#2218=ADVANCED_FACE('',(#3145),#2677,.T.);
#2219=ADVANCED_FACE('',(#3146),#2678,.T.);
#2220=ADVANCED_FACE('',(#3147),#2679,.T.);
#2221=ADVANCED_FACE('',(#3148),#2680,.T.);
#2222=ADVANCED_FACE('',(#3149),#2681,.T.);
#2223=ADVANCED_FACE('',(#3150),#2682,.T.);
#2224=ADVANCED_FACE('',(#3151),#2683,.T.);
#2225=ADVANCED_FACE('',(#3152),#2684,.T.);
#2226=ADVANCED_FACE('',(#3153),#2685,.T.);
#2227=ADVANCED_FACE('',(#3154),#2686,.T.);
#2228=ADVANCED_FACE('',(#3155),#2687,.T.);
#2229=ADVANCED_FACE('',(#3156),#2688,.T.);
#2230=ADVANCED_FACE('',(#1069,#1070),#2689,.T.);
#2231=ADVANCED_FACE('',(#3157),#2690,.T.);
#2232=ADVANCED_FACE('',(#3158),#767,.T.);
#2233=ADVANCED_FACE('',(#3159),#2691,.T.);
#2234=ADVANCED_FACE('',(#3160),#768,.T.);
#2235=ADVANCED_FACE('',(#1071,#1072,#1073,#1074),#2692,.T.);
#2236=ADVANCED_FACE('',(#3161),#769,.T.);
#2237=ADVANCED_FACE('',(#3162),#571,.T.);
#2238=ADVANCED_FACE('',(#3163),#770,.T.);
#2239=ADVANCED_FACE('',(#3164),#572,.T.);
#2240=ADVANCED_FACE('',(#3165),#771,.T.);
#2241=ADVANCED_FACE('',(#3166),#2693,.T.);
#2242=ADVANCED_FACE('',(#3167),#772,.T.);
#2243=ADVANCED_FACE('',(#3168),#573,.T.);
#2244=ADVANCED_FACE('',(#3169),#773,.T.);
#2245=ADVANCED_FACE('',(#3170),#2694,.T.);
#2246=ADVANCED_FACE('',(#3171),#774,.T.);
#2247=ADVANCED_FACE('',(#3172),#574,.T.);
#2248=ADVANCED_FACE('',(#3173),#775,.T.);
#2249=ADVANCED_FACE('',(#3174),#2695,.T.);
#2250=ADVANCED_FACE('',(#3175),#776,.T.);
#2251=ADVANCED_FACE('',(#3176),#2696,.T.);
#2252=ADVANCED_FACE('',(#3177),#2697,.T.);
#2253=ADVANCED_FACE('',(#3178),#2698,.T.);
#2254=ADVANCED_FACE('',(#3179),#623,.F.);
#2255=ADVANCED_FACE('',(#3180),#624,.F.);
#2256=ADVANCED_FACE('',(#3181),#625,.F.);
#2257=ADVANCED_FACE('',(#3182),#626,.F.);
#2258=ADVANCED_FACE('',(#3183),#627,.F.);
#2259=ADVANCED_FACE('',(#1075,#1076),#777,.T.);
#2260=ADVANCED_FACE('',(#1077,#1078),#2699,.T.);
#2261=ADVANCED_FACE('',(#3184),#628,.F.);
#2262=ADVANCED_FACE('',(#1079,#1080),#629,.T.);
#2263=ADVANCED_FACE('',(#3185),#2700,.T.);
#2264=ADVANCED_FACE('',(#1081,#1082),#630,.T.);
#2265=ADVANCED_FACE('',(#1083,#1084),#778,.T.);
#2266=ADVANCED_FACE('',(#3186),#2701,.F.);
#2267=ADVANCED_FACE('',(#3187),#2702,.T.);
#2268=ADVANCED_FACE('',(#3188),#2703,.T.);
#2269=ADVANCED_FACE('',(#3189),#2704,.T.);
#2270=ADVANCED_FACE('',(#3190),#2705,.F.);
#2271=ADVANCED_FACE('',(#3191),#2706,.F.);
#2272=ADVANCED_FACE('',(#1085,#1086),#631,.F.);
#2273=ADVANCED_FACE('',(#3192),#2707,.F.);
#2274=PLANE('',#11768);
#2275=PLANE('',#11769);
#2276=PLANE('',#11770);
#2277=PLANE('',#11771);
#2278=PLANE('',#11772);
#2279=PLANE('',#11773);
#2280=PLANE('',#11774);
#2281=PLANE('',#11775);
#2282=PLANE('',#11776);
#2283=PLANE('',#11777);
#2284=PLANE('',#11778);
#2285=PLANE('',#11779);
#2286=PLANE('',#11780);
#2287=PLANE('',#11781);
#2288=PLANE('',#11782);
#2289=PLANE('',#11783);
#2290=PLANE('',#11784);
#2291=PLANE('',#11785);
#2292=PLANE('',#11786);
#2293=PLANE('',#11787);
#2294=PLANE('',#11788);
#2295=PLANE('',#11789);
#2296=PLANE('',#11790);
#2297=PLANE('',#11791);
#2298=PLANE('',#11792);
#2299=PLANE('',#11793);
#2300=PLANE('',#11794);
#2301=PLANE('',#11795);
#2302=PLANE('',#11796);
#2303=PLANE('',#11797);
#2304=PLANE('',#11798);
#2305=PLANE('',#11799);
#2306=PLANE('',#11800);
#2307=PLANE('',#11801);
#2308=PLANE('',#11802);
#2309=PLANE('',#11803);
#2310=PLANE('',#11804);
#2311=PLANE('',#11805);
#2312=PLANE('',#11806);
#2313=PLANE('',#11807);
#2314=PLANE('',#11808);
#2315=PLANE('',#11809);
#2316=PLANE('',#11810);
#2317=PLANE('',#11811);
#2318=PLANE('',#11812);
#2319=PLANE('',#11813);
#2320=PLANE('',#11814);
#2321=PLANE('',#11815);
#2322=PLANE('',#11816);
#2323=PLANE('',#11817);
#2324=PLANE('',#11818);
#2325=PLANE('',#11819);
#2326=PLANE('',#11820);
#2327=PLANE('',#11821);
#2328=PLANE('',#11822);
#2329=PLANE('',#11823);
#2330=PLANE('',#11824);
#2331=PLANE('',#11825);
#2332=PLANE('',#11826);
#2333=PLANE('',#11827);
#2334=PLANE('',#11828);
#2335=PLANE('',#11829);
#2336=PLANE('',#11830);
#2337=PLANE('',#11831);
#2338=PLANE('',#11832);
#2339=PLANE('',#11833);
#2340=PLANE('',#11834);
#2341=PLANE('',#11835);
#2342=PLANE('',#11836);
#2343=PLANE('',#11837);
#2344=PLANE('',#11838);
#2345=PLANE('',#11839);
#2346=PLANE('',#11840);
#2347=PLANE('',#11858);
#2348=PLANE('',#11865);
#2349=PLANE('',#11867);
#2350=PLANE('',#11868);
#2351=PLANE('',#11869);
#2352=PLANE('',#11870);
#2353=PLANE('',#11871);
#2354=PLANE('',#11872);
#2355=PLANE('',#11873);
#2356=PLANE('',#11874);
#2357=PLANE('',#11875);
#2358=PLANE('',#11876);
#2359=PLANE('',#11877);
#2360=PLANE('',#11879);
#2361=PLANE('',#11880);
#2362=PLANE('',#11881);
#2363=PLANE('',#11882);
#2364=PLANE('',#11883);
#2365=PLANE('',#11884);
#2366=PLANE('',#11885);
#2367=PLANE('',#11886);
#2368=PLANE('',#11887);
#2369=PLANE('',#11888);
#2370=PLANE('',#11889);
#2371=PLANE('',#11891);
#2372=PLANE('',#11892);
#2373=PLANE('',#11893);
#2374=PLANE('',#11894);
#2375=PLANE('',#11895);
#2376=PLANE('',#11896);
#2377=PLANE('',#11897);
#2378=PLANE('',#11898);
#2379=PLANE('',#11899);
#2380=PLANE('',#11900);
#2381=PLANE('',#11901);
#2382=PLANE('',#11903);
#2383=PLANE('',#11904);
#2384=PLANE('',#11905);
#2385=PLANE('',#11906);
#2386=PLANE('',#11907);
#2387=PLANE('',#11908);
#2388=PLANE('',#11909);
#2389=PLANE('',#11910);
#2390=PLANE('',#11911);
#2391=PLANE('',#11912);
#2392=PLANE('',#11913);
#2393=PLANE('',#11931);
#2394=PLANE('',#11938);
#2395=PLANE('',#11940);
#2396=PLANE('',#11941);
#2397=PLANE('',#11942);
#2398=PLANE('',#11943);
#2399=PLANE('',#11944);
#2400=PLANE('',#11945);
#2401=PLANE('',#11946);
#2402=PLANE('',#11947);
#2403=PLANE('',#11948);
#2404=PLANE('',#11949);
#2405=PLANE('',#11950);
#2406=PLANE('',#11952);
#2407=PLANE('',#11953);
#2408=PLANE('',#11954);
#2409=PLANE('',#11955);
#2410=PLANE('',#11956);
#2411=PLANE('',#11957);
#2412=PLANE('',#11958);
#2413=PLANE('',#11959);
#2414=PLANE('',#11960);
#2415=PLANE('',#11961);
#2416=PLANE('',#11962);
#2417=PLANE('',#11964);
#2418=PLANE('',#11965);
#2419=PLANE('',#11966);
#2420=PLANE('',#11967);
#2421=PLANE('',#11968);
#2422=PLANE('',#11969);
#2423=PLANE('',#11970);
#2424=PLANE('',#11971);
#2425=PLANE('',#11972);
#2426=PLANE('',#11973);
#2427=PLANE('',#11974);
#2428=PLANE('',#11976);
#2429=PLANE('',#11977);
#2430=PLANE('',#11978);
#2431=PLANE('',#11979);
#2432=PLANE('',#11980);
#2433=PLANE('',#11981);
#2434=PLANE('',#11982);
#2435=PLANE('',#11983);
#2436=PLANE('',#11984);
#2437=PLANE('',#11985);
#2438=PLANE('',#11986);
#2439=PLANE('',#12004);
#2440=PLANE('',#12011);
#2441=PLANE('',#12013);
#2442=PLANE('',#12014);
#2443=PLANE('',#12015);
#2444=PLANE('',#12016);
#2445=PLANE('',#12017);
#2446=PLANE('',#12018);
#2447=PLANE('',#12019);
#2448=PLANE('',#12020);
#2449=PLANE('',#12021);
#2450=PLANE('',#12022);
#2451=PLANE('',#12023);
#2452=PLANE('',#12025);
#2453=PLANE('',#12026);
#2454=PLANE('',#12027);
#2455=PLANE('',#12028);
#2456=PLANE('',#12029);
#2457=PLANE('',#12030);
#2458=PLANE('',#12031);
#2459=PLANE('',#12032);
#2460=PLANE('',#12033);
#2461=PLANE('',#12034);
#2462=PLANE('',#12035);
#2463=PLANE('',#12037);
#2464=PLANE('',#12038);
#2465=PLANE('',#12039);
#2466=PLANE('',#12040);
#2467=PLANE('',#12041);
#2468=PLANE('',#12042);
#2469=PLANE('',#12043);
#2470=PLANE('',#12044);
#2471=PLANE('',#12045);
#2472=PLANE('',#12046);
#2473=PLANE('',#12047);
#2474=PLANE('',#12049);
#2475=PLANE('',#12050);
#2476=PLANE('',#12051);
#2477=PLANE('',#12052);
#2478=PLANE('',#12053);
#2479=PLANE('',#12054);
#2480=PLANE('',#12055);
#2481=PLANE('',#12056);
#2482=PLANE('',#12057);
#2483=PLANE('',#12058);
#2484=PLANE('',#12059);
#2485=PLANE('',#12060);
#2486=PLANE('',#12061);
#2487=PLANE('',#12062);
#2488=PLANE('',#12063);
#2489=PLANE('',#12064);
#2490=PLANE('',#12065);
#2491=PLANE('',#12070);
#2492=PLANE('',#12071);
#2493=PLANE('',#12072);
#2494=PLANE('',#12073);
#2495=PLANE('',#12082);
#2496=PLANE('',#12091);
#2497=PLANE('',#12108);
#2498=PLANE('',#12109);
#2499=PLANE('',#12110);
#2500=PLANE('',#12111);
#2501=PLANE('',#12116);
#2502=PLANE('',#12121);
#2503=PLANE('',#12122);
#2504=PLANE('',#12123);
#2505=PLANE('',#12124);
#2506=PLANE('',#12125);
#2507=PLANE('',#12126);
#2508=PLANE('',#12127);
#2509=PLANE('',#12128);
#2510=PLANE('',#12129);
#2511=PLANE('',#12154);
#2512=PLANE('',#12155);
#2513=PLANE('',#12156);
#2514=PLANE('',#12157);
#2515=PLANE('',#12158);
#2516=PLANE('',#12159);
#2517=PLANE('',#12160);
#2518=PLANE('',#12161);
#2519=PLANE('',#12162);
#2520=PLANE('',#12183);
#2521=PLANE('',#12184);
#2522=PLANE('',#12185);
#2523=PLANE('',#12186);
#2524=PLANE('',#12187);
#2525=PLANE('',#12188);
#2526=PLANE('',#12189);
#2527=PLANE('',#12200);
#2528=PLANE('',#12201);
#2529=PLANE('',#12204);
#2530=PLANE('',#12205);
#2531=PLANE('',#12206);
#2532=PLANE('',#12212);
#2533=PLANE('',#12213);
#2534=PLANE('',#12214);
#2535=PLANE('',#12217);
#2536=PLANE('',#12218);
#2537=PLANE('',#12223);
#2538=PLANE('',#12224);
#2539=PLANE('',#12225);
#2540=PLANE('',#12226);
#2541=PLANE('',#12237);
#2542=PLANE('',#12238);
#2543=PLANE('',#12239);
#2544=PLANE('',#12240);
#2545=PLANE('',#12247);
#2546=PLANE('',#12248);
#2547=PLANE('',#12249);
#2548=PLANE('',#12250);
#2549=PLANE('',#12251);
#2550=PLANE('',#12252);
#2551=PLANE('',#12253);
#2552=PLANE('',#12254);
#2553=PLANE('',#12255);
#2554=PLANE('',#12256);
#2555=PLANE('',#12258);
#2556=PLANE('',#12261);
#2557=PLANE('',#12262);
#2558=PLANE('',#12263);
#2559=PLANE('',#12267);
#2560=PLANE('',#12268);
#2561=PLANE('',#12269);
#2562=PLANE('',#12270);
#2563=PLANE('',#12281);
#2564=PLANE('',#12282);
#2565=PLANE('',#12283);
#2566=PLANE('',#12284);
#2567=PLANE('',#12291);
#2568=PLANE('',#12292);
#2569=PLANE('',#12293);
#2570=PLANE('',#12294);
#2571=PLANE('',#12295);
#2572=PLANE('',#12296);
#2573=PLANE('',#12297);
#2574=PLANE('',#12298);
#2575=PLANE('',#12299);
#2576=PLANE('',#12300);
#2577=PLANE('',#12302);
#2578=PLANE('',#12305);
#2579=PLANE('',#12306);
#2580=PLANE('',#12307);
#2581=PLANE('',#12309);
#2582=PLANE('',#12312);
#2583=PLANE('',#12317);
#2584=PLANE('',#12318);
#2585=PLANE('',#12319);
#2586=PLANE('',#12320);
#2587=PLANE('',#12329);
#2588=PLANE('',#12338);
#2589=PLANE('',#12363);
#2590=PLANE('',#12366);
#2591=PLANE('',#12378);
#2592=PLANE('',#12384);
#2593=PLANE('',#12404);
#2594=PLANE('',#12411);
#2595=PLANE('',#12413);
#2596=PLANE('',#12425);
#2597=PLANE('',#12431);
#2598=PLANE('',#12434);
#2599=PLANE('',#12437);
#2600=PLANE('',#12438);
#2601=PLANE('',#12456);
#2602=PLANE('',#12463);
#2603=PLANE('',#12465);
#2604=PLANE('',#12466);
#2605=PLANE('',#12467);
#2606=PLANE('',#12468);
#2607=PLANE('',#12469);
#2608=PLANE('',#12470);
#2609=PLANE('',#12471);
#2610=PLANE('',#12472);
#2611=PLANE('',#12473);
#2612=PLANE('',#12474);
#2613=PLANE('',#12475);
#2614=PLANE('',#12477);
#2615=PLANE('',#12478);
#2616=PLANE('',#12479);
#2617=PLANE('',#12480);
#2618=PLANE('',#12481);
#2619=PLANE('',#12482);
#2620=PLANE('',#12483);
#2621=PLANE('',#12484);
#2622=PLANE('',#12485);
#2623=PLANE('',#12486);
#2624=PLANE('',#12487);
#2625=PLANE('',#12489);
#2626=PLANE('',#12490);
#2627=PLANE('',#12491);
#2628=PLANE('',#12492);
#2629=PLANE('',#12493);
#2630=PLANE('',#12494);
#2631=PLANE('',#12495);
#2632=PLANE('',#12496);
#2633=PLANE('',#12497);
#2634=PLANE('',#12498);
#2635=PLANE('',#12499);
#2636=PLANE('',#12501);
#2637=PLANE('',#12502);
#2638=PLANE('',#12503);
#2639=PLANE('',#12504);
#2640=PLANE('',#12505);
#2641=PLANE('',#12506);
#2642=PLANE('',#12507);
#2643=PLANE('',#12508);
#2644=PLANE('',#12509);
#2645=PLANE('',#12510);
#2646=PLANE('',#12511);
#2647=PLANE('',#12513);
#2648=PLANE('',#12519);
#2649=PLANE('',#12520);
#2650=PLANE('',#12523);
#2651=PLANE('',#12525);
#2652=PLANE('',#12526);
#2653=PLANE('',#12529);
#2654=PLANE('',#12530);
#2655=PLANE('',#12531);
#2656=PLANE('',#12532);
#2657=PLANE('',#12533);
#2658=PLANE('',#12534);
#2659=PLANE('',#12535);
#2660=PLANE('',#12539);
#2661=PLANE('',#12546);
#2662=PLANE('',#12547);
#2663=PLANE('',#12548);
#2664=PLANE('',#12549);
#2665=PLANE('',#12550);
#2666=PLANE('',#12551);
#2667=PLANE('',#12552);
#2668=PLANE('',#12553);
#2669=PLANE('',#12554);
#2670=PLANE('',#12555);
#2671=PLANE('',#12556);
#2672=PLANE('',#12557);
#2673=PLANE('',#12561);
#2674=PLANE('',#12565);
#2675=PLANE('',#12570);
#2676=PLANE('',#12571);
#2677=PLANE('',#12572);
#2678=PLANE('',#12573);
#2679=PLANE('',#12574);
#2680=PLANE('',#12575);
#2681=PLANE('',#12576);
#2682=PLANE('',#12577);
#2683=PLANE('',#12578);
#2684=PLANE('',#12579);
#2685=PLANE('',#12580);
#2686=PLANE('',#12581);
#2687=PLANE('',#12582);
#2688=PLANE('',#12583);
#2689=PLANE('',#12585);
#2690=PLANE('',#12586);
#2691=PLANE('',#12589);
#2692=PLANE('',#12592);
#2693=PLANE('',#12607);
#2694=PLANE('',#12614);
#2695=PLANE('',#12621);
#2696=PLANE('',#12624);
#2697=PLANE('',#12625);
#2698=PLANE('',#12626);
#2699=PLANE('',#12643);
#2700=PLANE('',#12648);
#2701=PLANE('',#12652);
#2702=PLANE('',#12653);
#2703=PLANE('',#12654);
#2704=PLANE('',#12655);
#2705=PLANE('',#12656);
#2706=PLANE('',#12657);
#2707=PLANE('',#12660);
#2708=FACE_OUTER_BOUND('',#3193,.T.);
#2709=FACE_OUTER_BOUND('',#3194,.T.);
#2710=FACE_OUTER_BOUND('',#3195,.T.);
#2711=FACE_OUTER_BOUND('',#3196,.T.);
#2712=FACE_OUTER_BOUND('',#3197,.T.);
#2713=FACE_OUTER_BOUND('',#3198,.T.);
#2714=FACE_OUTER_BOUND('',#3199,.T.);
#2715=FACE_OUTER_BOUND('',#3200,.T.);
#2716=FACE_OUTER_BOUND('',#3201,.T.);
#2717=FACE_OUTER_BOUND('',#3202,.T.);
#2718=FACE_OUTER_BOUND('',#3203,.T.);
#2719=FACE_OUTER_BOUND('',#3204,.T.);
#2720=FACE_OUTER_BOUND('',#3205,.T.);
#2721=FACE_OUTER_BOUND('',#3206,.T.);
#2722=FACE_OUTER_BOUND('',#3207,.T.);
#2723=FACE_OUTER_BOUND('',#3208,.T.);
#2724=FACE_OUTER_BOUND('',#3209,.T.);
#2725=FACE_OUTER_BOUND('',#3210,.T.);
#2726=FACE_OUTER_BOUND('',#3211,.T.);
#2727=FACE_OUTER_BOUND('',#3212,.T.);
#2728=FACE_OUTER_BOUND('',#3213,.T.);
#2729=FACE_OUTER_BOUND('',#3214,.T.);
#2730=FACE_OUTER_BOUND('',#3215,.T.);
#2731=FACE_OUTER_BOUND('',#3216,.T.);
#2732=FACE_OUTER_BOUND('',#3217,.T.);
#2733=FACE_OUTER_BOUND('',#3218,.T.);
#2734=FACE_OUTER_BOUND('',#3219,.T.);
#2735=FACE_OUTER_BOUND('',#3220,.T.);
#2736=FACE_OUTER_BOUND('',#3221,.T.);
#2737=FACE_OUTER_BOUND('',#3222,.T.);
#2738=FACE_OUTER_BOUND('',#3223,.T.);
#2739=FACE_OUTER_BOUND('',#3224,.T.);
#2740=FACE_OUTER_BOUND('',#3225,.T.);
#2741=FACE_OUTER_BOUND('',#3226,.T.);
#2742=FACE_OUTER_BOUND('',#3227,.T.);
#2743=FACE_OUTER_BOUND('',#3228,.T.);
#2744=FACE_OUTER_BOUND('',#3229,.T.);
#2745=FACE_OUTER_BOUND('',#3230,.T.);
#2746=FACE_OUTER_BOUND('',#3231,.T.);
#2747=FACE_OUTER_BOUND('',#3232,.T.);
#2748=FACE_OUTER_BOUND('',#3233,.T.);
#2749=FACE_OUTER_BOUND('',#3234,.T.);
#2750=FACE_OUTER_BOUND('',#3235,.T.);
#2751=FACE_OUTER_BOUND('',#3236,.T.);
#2752=FACE_OUTER_BOUND('',#3237,.T.);
#2753=FACE_OUTER_BOUND('',#3238,.T.);
#2754=FACE_OUTER_BOUND('',#3239,.T.);
#2755=FACE_OUTER_BOUND('',#3240,.T.);
#2756=FACE_OUTER_BOUND('',#3241,.T.);
#2757=FACE_OUTER_BOUND('',#3242,.T.);
#2758=FACE_OUTER_BOUND('',#3243,.T.);
#2759=FACE_OUTER_BOUND('',#3244,.T.);
#2760=FACE_OUTER_BOUND('',#3245,.T.);
#2761=FACE_OUTER_BOUND('',#3246,.T.);
#2762=FACE_OUTER_BOUND('',#3247,.T.);
#2763=FACE_OUTER_BOUND('',#3248,.T.);
#2764=FACE_OUTER_BOUND('',#3249,.T.);
#2765=FACE_OUTER_BOUND('',#3250,.T.);
#2766=FACE_OUTER_BOUND('',#3251,.T.);
#2767=FACE_OUTER_BOUND('',#3252,.T.);
#2768=FACE_OUTER_BOUND('',#3253,.T.);
#2769=FACE_OUTER_BOUND('',#3254,.T.);
#2770=FACE_OUTER_BOUND('',#3255,.T.);
#2771=FACE_OUTER_BOUND('',#3256,.T.);
#2772=FACE_OUTER_BOUND('',#3257,.T.);
#2773=FACE_OUTER_BOUND('',#3258,.T.);
#2774=FACE_OUTER_BOUND('',#3259,.T.);
#2775=FACE_OUTER_BOUND('',#3260,.T.);
#2776=FACE_OUTER_BOUND('',#3261,.T.);
#2777=FACE_OUTER_BOUND('',#3262,.T.);
#2778=FACE_OUTER_BOUND('',#3263,.T.);
#2779=FACE_OUTER_BOUND('',#3264,.T.);
#2780=FACE_OUTER_BOUND('',#3265,.T.);
#2781=FACE_OUTER_BOUND('',#3288,.T.);
#2782=FACE_OUTER_BOUND('',#3289,.T.);
#2783=FACE_OUTER_BOUND('',#3290,.T.);
#2784=FACE_OUTER_BOUND('',#3291,.T.);
#2785=FACE_OUTER_BOUND('',#3292,.T.);
#2786=FACE_OUTER_BOUND('',#3293,.T.);
#2787=FACE_OUTER_BOUND('',#3294,.T.);
#2788=FACE_OUTER_BOUND('',#3295,.T.);
#2789=FACE_OUTER_BOUND('',#3296,.T.);
#2790=FACE_OUTER_BOUND('',#3297,.T.);
#2791=FACE_OUTER_BOUND('',#3298,.T.);
#2792=FACE_OUTER_BOUND('',#3299,.T.);
#2793=FACE_OUTER_BOUND('',#3300,.T.);
#2794=FACE_OUTER_BOUND('',#3301,.T.);
#2795=FACE_OUTER_BOUND('',#3302,.T.);
#2796=FACE_OUTER_BOUND('',#3303,.T.);
#2797=FACE_OUTER_BOUND('',#3304,.T.);
#2798=FACE_OUTER_BOUND('',#3305,.T.);
#2799=FACE_OUTER_BOUND('',#3306,.T.);
#2800=FACE_OUTER_BOUND('',#3307,.T.);
#2801=FACE_OUTER_BOUND('',#3308,.T.);
#2802=FACE_OUTER_BOUND('',#3309,.T.);
#2803=FACE_OUTER_BOUND('',#3310,.T.);
#2804=FACE_OUTER_BOUND('',#3311,.T.);
#2805=FACE_OUTER_BOUND('',#3312,.T.);
#2806=FACE_OUTER_BOUND('',#3313,.T.);
#2807=FACE_OUTER_BOUND('',#3314,.T.);
#2808=FACE_OUTER_BOUND('',#3315,.T.);
#2809=FACE_OUTER_BOUND('',#3316,.T.);
#2810=FACE_OUTER_BOUND('',#3317,.T.);
#2811=FACE_OUTER_BOUND('',#3318,.T.);
#2812=FACE_OUTER_BOUND('',#3319,.T.);
#2813=FACE_OUTER_BOUND('',#3320,.T.);
#2814=FACE_OUTER_BOUND('',#3321,.T.);
#2815=FACE_OUTER_BOUND('',#3322,.T.);
#2816=FACE_OUTER_BOUND('',#3323,.T.);
#2817=FACE_OUTER_BOUND('',#3324,.T.);
#2818=FACE_OUTER_BOUND('',#3325,.T.);
#2819=FACE_OUTER_BOUND('',#3326,.T.);
#2820=FACE_OUTER_BOUND('',#3327,.T.);
#2821=FACE_OUTER_BOUND('',#3328,.T.);
#2822=FACE_OUTER_BOUND('',#3329,.T.);
#2823=FACE_OUTER_BOUND('',#3330,.T.);
#2824=FACE_OUTER_BOUND('',#3331,.T.);
#2825=FACE_OUTER_BOUND('',#3332,.T.);
#2826=FACE_OUTER_BOUND('',#3333,.T.);
#2827=FACE_OUTER_BOUND('',#3334,.T.);
#2828=FACE_OUTER_BOUND('',#3335,.T.);
#2829=FACE_OUTER_BOUND('',#3358,.T.);
#2830=FACE_OUTER_BOUND('',#3359,.T.);
#2831=FACE_OUTER_BOUND('',#3360,.T.);
#2832=FACE_OUTER_BOUND('',#3361,.T.);
#2833=FACE_OUTER_BOUND('',#3362,.T.);
#2834=FACE_OUTER_BOUND('',#3363,.T.);
#2835=FACE_OUTER_BOUND('',#3364,.T.);
#2836=FACE_OUTER_BOUND('',#3365,.T.);
#2837=FACE_OUTER_BOUND('',#3366,.T.);
#2838=FACE_OUTER_BOUND('',#3367,.T.);
#2839=FACE_OUTER_BOUND('',#3368,.T.);
#2840=FACE_OUTER_BOUND('',#3369,.T.);
#2841=FACE_OUTER_BOUND('',#3370,.T.);
#2842=FACE_OUTER_BOUND('',#3371,.T.);
#2843=FACE_OUTER_BOUND('',#3372,.T.);
#2844=FACE_OUTER_BOUND('',#3373,.T.);
#2845=FACE_OUTER_BOUND('',#3374,.T.);
#2846=FACE_OUTER_BOUND('',#3375,.T.);
#2847=FACE_OUTER_BOUND('',#3376,.T.);
#2848=FACE_OUTER_BOUND('',#3377,.T.);
#2849=FACE_OUTER_BOUND('',#3378,.T.);
#2850=FACE_OUTER_BOUND('',#3379,.T.);
#2851=FACE_OUTER_BOUND('',#3380,.T.);
#2852=FACE_OUTER_BOUND('',#3381,.T.);
#2853=FACE_OUTER_BOUND('',#3382,.T.);
#2854=FACE_OUTER_BOUND('',#3383,.T.);
#2855=FACE_OUTER_BOUND('',#3384,.T.);
#2856=FACE_OUTER_BOUND('',#3385,.T.);
#2857=FACE_OUTER_BOUND('',#3386,.T.);
#2858=FACE_OUTER_BOUND('',#3387,.T.);
#2859=FACE_OUTER_BOUND('',#3388,.T.);
#2860=FACE_OUTER_BOUND('',#3389,.T.);
#2861=FACE_OUTER_BOUND('',#3390,.T.);
#2862=FACE_OUTER_BOUND('',#3391,.T.);
#2863=FACE_OUTER_BOUND('',#3392,.T.);
#2864=FACE_OUTER_BOUND('',#3393,.T.);
#2865=FACE_OUTER_BOUND('',#3394,.T.);
#2866=FACE_OUTER_BOUND('',#3395,.T.);
#2867=FACE_OUTER_BOUND('',#3396,.T.);
#2868=FACE_OUTER_BOUND('',#3397,.T.);
#2869=FACE_OUTER_BOUND('',#3398,.T.);
#2870=FACE_OUTER_BOUND('',#3399,.T.);
#2871=FACE_OUTER_BOUND('',#3400,.T.);
#2872=FACE_OUTER_BOUND('',#3401,.T.);
#2873=FACE_OUTER_BOUND('',#3402,.T.);
#2874=FACE_OUTER_BOUND('',#3403,.T.);
#2875=FACE_OUTER_BOUND('',#3404,.T.);
#2876=FACE_OUTER_BOUND('',#3405,.T.);
#2877=FACE_OUTER_BOUND('',#3428,.T.);
#2878=FACE_OUTER_BOUND('',#3429,.T.);
#2879=FACE_OUTER_BOUND('',#3430,.T.);
#2880=FACE_OUTER_BOUND('',#3431,.T.);
#2881=FACE_OUTER_BOUND('',#3432,.T.);
#2882=FACE_OUTER_BOUND('',#3433,.T.);
#2883=FACE_OUTER_BOUND('',#3434,.T.);
#2884=FACE_OUTER_BOUND('',#3435,.T.);
#2885=FACE_OUTER_BOUND('',#3436,.T.);
#2886=FACE_OUTER_BOUND('',#3437,.T.);
#2887=FACE_OUTER_BOUND('',#3438,.T.);
#2888=FACE_OUTER_BOUND('',#3439,.T.);
#2889=FACE_OUTER_BOUND('',#3440,.T.);
#2890=FACE_OUTER_BOUND('',#3441,.T.);
#2891=FACE_OUTER_BOUND('',#3442,.T.);
#2892=FACE_OUTER_BOUND('',#3443,.T.);
#2893=FACE_OUTER_BOUND('',#3444,.T.);
#2894=FACE_OUTER_BOUND('',#3445,.T.);
#2895=FACE_OUTER_BOUND('',#3446,.T.);
#2896=FACE_OUTER_BOUND('',#3447,.T.);
#2897=FACE_OUTER_BOUND('',#3448,.T.);
#2898=FACE_OUTER_BOUND('',#3449,.T.);
#2899=FACE_OUTER_BOUND('',#3450,.T.);
#2900=FACE_OUTER_BOUND('',#3451,.T.);
#2901=FACE_OUTER_BOUND('',#3452,.T.);
#2902=FACE_OUTER_BOUND('',#3453,.T.);
#2903=FACE_OUTER_BOUND('',#3454,.T.);
#2904=FACE_OUTER_BOUND('',#3455,.T.);
#2905=FACE_OUTER_BOUND('',#3456,.T.);
#2906=FACE_OUTER_BOUND('',#3457,.T.);
#2907=FACE_OUTER_BOUND('',#3458,.T.);
#2908=FACE_OUTER_BOUND('',#3459,.T.);
#2909=FACE_OUTER_BOUND('',#3460,.T.);
#2910=FACE_OUTER_BOUND('',#3461,.T.);
#2911=FACE_OUTER_BOUND('',#3462,.T.);
#2912=FACE_OUTER_BOUND('',#3463,.T.);
#2913=FACE_OUTER_BOUND('',#3464,.T.);
#2914=FACE_OUTER_BOUND('',#3465,.T.);
#2915=FACE_OUTER_BOUND('',#3466,.T.);
#2916=FACE_OUTER_BOUND('',#3467,.T.);
#2917=FACE_OUTER_BOUND('',#3468,.T.);
#2918=FACE_OUTER_BOUND('',#3469,.T.);
#2919=FACE_OUTER_BOUND('',#3470,.T.);
#2920=FACE_OUTER_BOUND('',#3471,.T.);
#2921=FACE_OUTER_BOUND('',#3472,.T.);
#2922=FACE_OUTER_BOUND('',#3473,.T.);
#2923=FACE_OUTER_BOUND('',#3474,.T.);
#2924=FACE_OUTER_BOUND('',#3475,.T.);
#2925=FACE_OUTER_BOUND('',#3476,.T.);
#2926=FACE_OUTER_BOUND('',#3477,.T.);
#2927=FACE_OUTER_BOUND('',#3478,.T.);
#2928=FACE_OUTER_BOUND('',#3479,.T.);
#2929=FACE_OUTER_BOUND('',#3480,.T.);
#2930=FACE_OUTER_BOUND('',#3481,.T.);
#2931=FACE_OUTER_BOUND('',#3482,.T.);
#2932=FACE_OUTER_BOUND('',#3483,.T.);
#2933=FACE_OUTER_BOUND('',#3484,.T.);
#2934=FACE_OUTER_BOUND('',#3485,.T.);
#2935=FACE_OUTER_BOUND('',#3528,.T.);
#2936=FACE_OUTER_BOUND('',#3529,.T.);
#2937=FACE_OUTER_BOUND('',#3530,.T.);
#2938=FACE_OUTER_BOUND('',#3531,.T.);
#2939=FACE_OUTER_BOUND('',#3532,.T.);
#2940=FACE_OUTER_BOUND('',#3533,.T.);
#2941=FACE_OUTER_BOUND('',#3534,.T.);
#2942=FACE_OUTER_BOUND('',#3535,.T.);
#2943=FACE_OUTER_BOUND('',#3536,.T.);
#2944=FACE_OUTER_BOUND('',#3537,.T.);
#2945=FACE_OUTER_BOUND('',#3538,.T.);
#2946=FACE_OUTER_BOUND('',#3539,.T.);
#2947=FACE_OUTER_BOUND('',#3540,.T.);
#2948=FACE_OUTER_BOUND('',#3541,.T.);
#2949=FACE_OUTER_BOUND('',#3542,.T.);
#2950=FACE_OUTER_BOUND('',#3543,.T.);
#2951=FACE_OUTER_BOUND('',#3544,.T.);
#2952=FACE_OUTER_BOUND('',#3545,.T.);
#2953=FACE_OUTER_BOUND('',#3557,.T.);
#2954=FACE_OUTER_BOUND('',#3558,.T.);
#2955=FACE_OUTER_BOUND('',#3559,.T.);
#2956=FACE_OUTER_BOUND('',#3560,.T.);
#2957=FACE_OUTER_BOUND('',#3561,.T.);
#2958=FACE_OUTER_BOUND('',#3562,.T.);
#2959=FACE_OUTER_BOUND('',#3563,.T.);
#2960=FACE_OUTER_BOUND('',#3564,.T.);
#2961=FACE_OUTER_BOUND('',#3576,.T.);
#2962=FACE_OUTER_BOUND('',#3577,.T.);
#2963=FACE_OUTER_BOUND('',#3578,.T.);
#2964=FACE_OUTER_BOUND('',#3579,.T.);
#2965=FACE_OUTER_BOUND('',#3580,.T.);
#2966=FACE_OUTER_BOUND('',#3581,.T.);
#2967=FACE_OUTER_BOUND('',#3602,.T.);
#2968=FACE_OUTER_BOUND('',#3603,.T.);
#2969=FACE_OUTER_BOUND('',#3604,.T.);
#2970=FACE_OUTER_BOUND('',#3605,.T.);
#2971=FACE_OUTER_BOUND('',#3606,.T.);
#2972=FACE_OUTER_BOUND('',#3607,.T.);
#2973=FACE_OUTER_BOUND('',#3608,.T.);
#2974=FACE_OUTER_BOUND('',#3609,.T.);
#2975=FACE_OUTER_BOUND('',#3610,.T.);
#2976=FACE_OUTER_BOUND('',#3611,.T.);
#2977=FACE_OUTER_BOUND('',#3612,.T.);
#2978=FACE_OUTER_BOUND('',#3613,.T.);
#2979=FACE_OUTER_BOUND('',#3614,.T.);
#2980=FACE_OUTER_BOUND('',#3615,.T.);
#2981=FACE_OUTER_BOUND('',#3616,.T.);
#2982=FACE_OUTER_BOUND('',#3617,.T.);
#2983=FACE_OUTER_BOUND('',#3618,.T.);
#2984=FACE_OUTER_BOUND('',#3619,.T.);
#2985=FACE_OUTER_BOUND('',#3620,.T.);
#2986=FACE_OUTER_BOUND('',#3621,.T.);
#2987=FACE_OUTER_BOUND('',#3624,.T.);
#2988=FACE_OUTER_BOUND('',#3625,.T.);
#2989=FACE_OUTER_BOUND('',#3626,.T.);
#2990=FACE_OUTER_BOUND('',#3627,.T.);
#2991=FACE_OUTER_BOUND('',#3639,.T.);
#2992=FACE_OUTER_BOUND('',#3640,.T.);
#2993=FACE_OUTER_BOUND('',#3641,.T.);
#2994=FACE_OUTER_BOUND('',#3644,.T.);
#2995=FACE_OUTER_BOUND('',#3645,.T.);
#2996=FACE_OUTER_BOUND('',#3646,.T.);
#2997=FACE_OUTER_BOUND('',#3647,.T.);
#2998=FACE_OUTER_BOUND('',#3648,.T.);
#2999=FACE_OUTER_BOUND('',#3649,.T.);
#3000=FACE_OUTER_BOUND('',#3652,.T.);
#3001=FACE_OUTER_BOUND('',#3655,.T.);
#3002=FACE_OUTER_BOUND('',#3656,.T.);
#3003=FACE_OUTER_BOUND('',#3659,.T.);
#3004=FACE_OUTER_BOUND('',#3662,.T.);
#3005=FACE_OUTER_BOUND('',#3668,.T.);
#3006=FACE_OUTER_BOUND('',#3669,.T.);
#3007=FACE_OUTER_BOUND('',#3670,.T.);
#3008=FACE_OUTER_BOUND('',#3671,.T.);
#3009=FACE_OUTER_BOUND('',#3683,.T.);
#3010=FACE_OUTER_BOUND('',#3684,.T.);
#3011=FACE_OUTER_BOUND('',#3685,.T.);
#3012=FACE_OUTER_BOUND('',#3688,.T.);
#3013=FACE_OUTER_BOUND('',#3689,.T.);
#3014=FACE_OUTER_BOUND('',#3690,.T.);
#3015=FACE_OUTER_BOUND('',#3691,.T.);
#3016=FACE_OUTER_BOUND('',#3692,.T.);
#3017=FACE_OUTER_BOUND('',#3693,.T.);
#3018=FACE_OUTER_BOUND('',#3696,.T.);
#3019=FACE_OUTER_BOUND('',#3699,.T.);
#3020=FACE_OUTER_BOUND('',#3700,.T.);
#3021=FACE_OUTER_BOUND('',#3703,.T.);
#3022=FACE_OUTER_BOUND('',#3706,.T.);
#3023=FACE_OUTER_BOUND('',#3710,.T.);
#3024=FACE_OUTER_BOUND('',#3713,.T.);
#3025=FACE_OUTER_BOUND('',#3714,.T.);
#3026=FACE_OUTER_BOUND('',#3715,.T.);
#3027=FACE_OUTER_BOUND('',#3716,.T.);
#3028=FACE_OUTER_BOUND('',#3717,.T.);
#3029=FACE_OUTER_BOUND('',#3766,.T.);
#3030=FACE_OUTER_BOUND('',#3767,.T.);
#3031=FACE_OUTER_BOUND('',#3768,.T.);
#3032=FACE_OUTER_BOUND('',#3769,.T.);
#3033=FACE_OUTER_BOUND('',#3770,.T.);
#3034=FACE_OUTER_BOUND('',#3771,.T.);
#3035=FACE_OUTER_BOUND('',#3772,.T.);
#3036=FACE_OUTER_BOUND('',#3773,.T.);
#3037=FACE_OUTER_BOUND('',#3774,.T.);
#3038=FACE_OUTER_BOUND('',#3775,.T.);
#3039=FACE_OUTER_BOUND('',#3776,.T.);
#3040=FACE_OUTER_BOUND('',#3777,.T.);
#3041=FACE_OUTER_BOUND('',#3778,.T.);
#3042=FACE_OUTER_BOUND('',#3779,.T.);
#3043=FACE_OUTER_BOUND('',#3780,.T.);
#3044=FACE_OUTER_BOUND('',#3781,.T.);
#3045=FACE_OUTER_BOUND('',#3782,.T.);
#3046=FACE_OUTER_BOUND('',#3783,.T.);
#3047=FACE_OUTER_BOUND('',#3784,.T.);
#3048=FACE_OUTER_BOUND('',#3785,.T.);
#3049=FACE_OUTER_BOUND('',#3786,.T.);
#3050=FACE_OUTER_BOUND('',#3789,.T.);
#3051=FACE_OUTER_BOUND('',#3790,.T.);
#3052=FACE_OUTER_BOUND('',#3791,.T.);
#3053=FACE_OUTER_BOUND('',#3792,.T.);
#3054=FACE_OUTER_BOUND('',#3793,.T.);
#3055=FACE_OUTER_BOUND('',#3794,.T.);
#3056=FACE_OUTER_BOUND('',#3795,.T.);
#3057=FACE_OUTER_BOUND('',#3796,.T.);
#3058=FACE_OUTER_BOUND('',#3797,.T.);
#3059=FACE_OUTER_BOUND('',#3798,.T.);
#3060=FACE_OUTER_BOUND('',#3799,.T.);
#3061=FACE_OUTER_BOUND('',#3800,.T.);
#3062=FACE_OUTER_BOUND('',#3801,.T.);
#3063=FACE_OUTER_BOUND('',#3826,.T.);
#3064=FACE_OUTER_BOUND('',#3827,.T.);
#3065=FACE_OUTER_BOUND('',#3828,.T.);
#3066=FACE_OUTER_BOUND('',#3829,.T.);
#3067=FACE_OUTER_BOUND('',#3830,.T.);
#3068=FACE_OUTER_BOUND('',#3831,.T.);
#3069=FACE_OUTER_BOUND('',#3832,.T.);
#3070=FACE_OUTER_BOUND('',#3833,.T.);
#3071=FACE_OUTER_BOUND('',#3834,.T.);
#3072=FACE_OUTER_BOUND('',#3835,.T.);
#3073=FACE_OUTER_BOUND('',#3836,.T.);
#3074=FACE_OUTER_BOUND('',#3837,.T.);
#3075=FACE_OUTER_BOUND('',#3838,.T.);
#3076=FACE_OUTER_BOUND('',#3839,.T.);
#3077=FACE_OUTER_BOUND('',#3840,.T.);
#3078=FACE_OUTER_BOUND('',#3841,.T.);
#3079=FACE_OUTER_BOUND('',#3842,.T.);
#3080=FACE_OUTER_BOUND('',#3843,.T.);
#3081=FACE_OUTER_BOUND('',#3844,.T.);
#3082=FACE_OUTER_BOUND('',#3845,.T.);
#3083=FACE_OUTER_BOUND('',#3846,.T.);
#3084=FACE_OUTER_BOUND('',#3847,.T.);
#3085=FACE_OUTER_BOUND('',#3848,.T.);
#3086=FACE_OUTER_BOUND('',#3849,.T.);
#3087=FACE_OUTER_BOUND('',#3850,.T.);
#3088=FACE_OUTER_BOUND('',#3851,.T.);
#3089=FACE_OUTER_BOUND('',#3852,.T.);
#3090=FACE_OUTER_BOUND('',#3853,.T.);
#3091=FACE_OUTER_BOUND('',#3854,.T.);
#3092=FACE_OUTER_BOUND('',#3855,.T.);
#3093=FACE_OUTER_BOUND('',#3856,.T.);
#3094=FACE_OUTER_BOUND('',#3857,.T.);
#3095=FACE_OUTER_BOUND('',#3858,.T.);
#3096=FACE_OUTER_BOUND('',#3859,.T.);
#3097=FACE_OUTER_BOUND('',#3860,.T.);
#3098=FACE_OUTER_BOUND('',#3861,.T.);
#3099=FACE_OUTER_BOUND('',#3862,.T.);
#3100=FACE_OUTER_BOUND('',#3863,.T.);
#3101=FACE_OUTER_BOUND('',#3864,.T.);
#3102=FACE_OUTER_BOUND('',#3865,.T.);
#3103=FACE_OUTER_BOUND('',#3866,.T.);
#3104=FACE_OUTER_BOUND('',#3867,.T.);
#3105=FACE_OUTER_BOUND('',#3868,.T.);
#3106=FACE_OUTER_BOUND('',#3869,.T.);
#3107=FACE_OUTER_BOUND('',#3870,.T.);
#3108=FACE_OUTER_BOUND('',#3871,.T.);
#3109=FACE_OUTER_BOUND('',#3872,.T.);
#3110=FACE_OUTER_BOUND('',#3873,.T.);
#3111=FACE_OUTER_BOUND('',#3874,.T.);
#3112=FACE_OUTER_BOUND('',#3879,.T.);
#3113=FACE_OUTER_BOUND('',#3880,.T.);
#3114=FACE_OUTER_BOUND('',#3881,.T.);
#3115=FACE_OUTER_BOUND('',#3882,.T.);
#3116=FACE_OUTER_BOUND('',#3883,.T.);
#3117=FACE_OUTER_BOUND('',#3888,.T.);
#3118=FACE_OUTER_BOUND('',#3889,.T.);
#3119=FACE_OUTER_BOUND('',#3890,.T.);
#3120=FACE_OUTER_BOUND('',#3891,.T.);
#3121=FACE_OUTER_BOUND('',#3892,.T.);
#3122=FACE_OUTER_BOUND('',#3893,.T.);
#3123=FACE_OUTER_BOUND('',#3894,.T.);
#3124=FACE_OUTER_BOUND('',#3895,.T.);
#3125=FACE_OUTER_BOUND('',#3896,.T.);
#3126=FACE_OUTER_BOUND('',#3897,.T.);
#3127=FACE_OUTER_BOUND('',#3898,.T.);
#3128=FACE_OUTER_BOUND('',#3899,.T.);
#3129=FACE_OUTER_BOUND('',#3900,.T.);
#3130=FACE_OUTER_BOUND('',#3901,.T.);
#3131=FACE_OUTER_BOUND('',#3902,.T.);
#3132=FACE_OUTER_BOUND('',#3903,.T.);
#3133=FACE_OUTER_BOUND('',#3904,.T.);
#3134=FACE_OUTER_BOUND('',#3905,.T.);
#3135=FACE_OUTER_BOUND('',#3906,.T.);
#3136=FACE_OUTER_BOUND('',#3907,.T.);
#3137=FACE_OUTER_BOUND('',#3908,.T.);
#3138=FACE_OUTER_BOUND('',#3909,.T.);
#3139=FACE_OUTER_BOUND('',#3910,.T.);
#3140=FACE_OUTER_BOUND('',#3911,.T.);
#3141=FACE_OUTER_BOUND('',#3912,.T.);
#3142=FACE_OUTER_BOUND('',#3913,.T.);
#3143=FACE_OUTER_BOUND('',#3914,.T.);
#3144=FACE_OUTER_BOUND('',#3917,.T.);
#3145=FACE_OUTER_BOUND('',#3918,.T.);
#3146=FACE_OUTER_BOUND('',#3919,.T.);
#3147=FACE_OUTER_BOUND('',#3920,.T.);
#3148=FACE_OUTER_BOUND('',#3921,.T.);
#3149=FACE_OUTER_BOUND('',#3922,.T.);
#3150=FACE_OUTER_BOUND('',#3923,.T.);
#3151=FACE_OUTER_BOUND('',#3924,.T.);
#3152=FACE_OUTER_BOUND('',#3925,.T.);
#3153=FACE_OUTER_BOUND('',#3926,.T.);
#3154=FACE_OUTER_BOUND('',#3927,.T.);
#3155=FACE_OUTER_BOUND('',#3928,.T.);
#3156=FACE_OUTER_BOUND('',#3929,.T.);
#3157=FACE_OUTER_BOUND('',#3932,.T.);
#3158=FACE_OUTER_BOUND('',#3933,.T.);
#3159=FACE_OUTER_BOUND('',#3934,.T.);
#3160=FACE_OUTER_BOUND('',#3935,.T.);
#3161=FACE_OUTER_BOUND('',#3940,.T.);
#3162=FACE_OUTER_BOUND('',#3941,.T.);
#3163=FACE_OUTER_BOUND('',#3942,.T.);
#3164=FACE_OUTER_BOUND('',#3943,.T.);
#3165=FACE_OUTER_BOUND('',#3944,.T.);
#3166=FACE_OUTER_BOUND('',#3945,.T.);
#3167=FACE_OUTER_BOUND('',#3946,.T.);
#3168=FACE_OUTER_BOUND('',#3947,.T.);
#3169=FACE_OUTER_BOUND('',#3948,.T.);
#3170=FACE_OUTER_BOUND('',#3949,.T.);
#3171=FACE_OUTER_BOUND('',#3950,.T.);
#3172=FACE_OUTER_BOUND('',#3951,.T.);
#3173=FACE_OUTER_BOUND('',#3952,.T.);
#3174=FACE_OUTER_BOUND('',#3953,.T.);
#3175=FACE_OUTER_BOUND('',#3954,.T.);
#3176=FACE_OUTER_BOUND('',#3955,.T.);
#3177=FACE_OUTER_BOUND('',#3956,.T.);
#3178=FACE_OUTER_BOUND('',#3957,.T.);
#3179=FACE_OUTER_BOUND('',#3958,.T.);
#3180=FACE_OUTER_BOUND('',#3959,.T.);
#3181=FACE_OUTER_BOUND('',#3960,.T.);
#3182=FACE_OUTER_BOUND('',#3961,.T.);
#3183=FACE_OUTER_BOUND('',#3962,.T.);
#3184=FACE_OUTER_BOUND('',#3967,.T.);
#3185=FACE_OUTER_BOUND('',#3970,.T.);
#3186=FACE_OUTER_BOUND('',#3975,.T.);
#3187=FACE_OUTER_BOUND('',#3976,.T.);
#3188=FACE_OUTER_BOUND('',#3977,.T.);
#3189=FACE_OUTER_BOUND('',#3978,.T.);
#3190=FACE_OUTER_BOUND('',#3979,.T.);
#3191=FACE_OUTER_BOUND('',#3980,.T.);
#3192=FACE_OUTER_BOUND('',#3983,.T.);
#3193=EDGE_LOOP('',(#3984,#3985,#3986,#3987,#3988,#3989,#3990,#3991));
#3194=EDGE_LOOP('',(#3992,#3993,#3994,#3995));
#3195=EDGE_LOOP('',(#3996,#3997,#3998,#3999,#4000,#4001));
#3196=EDGE_LOOP('',(#4002,#4003,#4004,#4005,#4006,#4007));
#3197=EDGE_LOOP('',(#4008,#4009,#4010,#4011));
#3198=EDGE_LOOP('',(#4012,#4013,#4014,#4015,#4016,#4017));
#3199=EDGE_LOOP('',(#4018,#4019,#4020,#4021));
#3200=EDGE_LOOP('',(#4022,#4023,#4024,#4025));
#3201=EDGE_LOOP('',(#4026,#4027,#4028,#4029));
#3202=EDGE_LOOP('',(#4030,#4031,#4032,#4033));
#3203=EDGE_LOOP('',(#4034,#4035,#4036,#4037));
#3204=EDGE_LOOP('',(#4038,#4039,#4040,#4041));
#3205=EDGE_LOOP('',(#4042,#4043,#4044,#4045));
#3206=EDGE_LOOP('',(#4046,#4047,#4048,#4049));
#3207=EDGE_LOOP('',(#4050,#4051,#4052,#4053));
#3208=EDGE_LOOP('',(#4054,#4055,#4056,#4057));
#3209=EDGE_LOOP('',(#4058,#4059,#4060,#4061));
#3210=EDGE_LOOP('',(#4062,#4063,#4064,#4065));
#3211=EDGE_LOOP('',(#4066,#4067,#4068,#4069));
#3212=EDGE_LOOP('',(#4070,#4071,#4072,#4073));
#3213=EDGE_LOOP('',(#4074,#4075,#4076,#4077));
#3214=EDGE_LOOP('',(#4078,#4079,#4080,#4081));
#3215=EDGE_LOOP('',(#4082,#4083,#4084,#4085));
#3216=EDGE_LOOP('',(#4086,#4087,#4088,#4089,#4090,#4091));
#3217=EDGE_LOOP('',(#4092,#4093,#4094,#4095));
#3218=EDGE_LOOP('',(#4096,#4097,#4098,#4099,#4100,#4101));
#3219=EDGE_LOOP('',(#4102,#4103,#4104,#4105));
#3220=EDGE_LOOP('',(#4106,#4107,#4108,#4109));
#3221=EDGE_LOOP('',(#4110,#4111,#4112,#4113));
#3222=EDGE_LOOP('',(#4114,#4115,#4116,#4117));
#3223=EDGE_LOOP('',(#4118,#4119,#4120,#4121));
#3224=EDGE_LOOP('',(#4122,#4123,#4124,#4125));
#3225=EDGE_LOOP('',(#4126,#4127,#4128,#4129));
#3226=EDGE_LOOP('',(#4130,#4131,#4132,#4133));
#3227=EDGE_LOOP('',(#4134,#4135,#4136,#4137));
#3228=EDGE_LOOP('',(#4138,#4139,#4140,#4141));
#3229=EDGE_LOOP('',(#4142,#4143,#4144,#4145));
#3230=EDGE_LOOP('',(#4146,#4147,#4148,#4149,#4150,#4151,#4152));
#3231=EDGE_LOOP('',(#4153,#4154,#4155,#4156));
#3232=EDGE_LOOP('',(#4157,#4158,#4159,#4160,#4161,#4162,#4163));
#3233=EDGE_LOOP('',(#4164,#4165,#4166,#4167));
#3234=EDGE_LOOP('',(#4168,#4169,#4170,#4171));
#3235=EDGE_LOOP('',(#4172,#4173,#4174,#4175));
#3236=EDGE_LOOP('',(#4176,#4177,#4178,#4179));
#3237=EDGE_LOOP('',(#4180,#4181,#4182,#4183));
#3238=EDGE_LOOP('',(#4184,#4185,#4186,#4187));
#3239=EDGE_LOOP('',(#4188,#4189,#4190,#4191));
#3240=EDGE_LOOP('',(#4192,#4193,#4194,#4195));
#3241=EDGE_LOOP('',(#4196,#4197,#4198,#4199));
#3242=EDGE_LOOP('',(#4200,#4201,#4202,#4203));
#3243=EDGE_LOOP('',(#4204,#4205,#4206,#4207));
#3244=EDGE_LOOP('',(#4208,#4209,#4210,#4211));
#3245=EDGE_LOOP('',(#4212,#4213,#4214,#4215));
#3246=EDGE_LOOP('',(#4216,#4217,#4218,#4219));
#3247=EDGE_LOOP('',(#4220,#4221,#4222,#4223));
#3248=EDGE_LOOP('',(#4224,#4225,#4226,#4227));
#3249=EDGE_LOOP('',(#4228,#4229,#4230,#4231));
#3250=EDGE_LOOP('',(#4232,#4233,#4234,#4235));
#3251=EDGE_LOOP('',(#4236,#4237,#4238,#4239));
#3252=EDGE_LOOP('',(#4240,#4241,#4242,#4243));
#3253=EDGE_LOOP('',(#4244,#4245,#4246,#4247));
#3254=EDGE_LOOP('',(#4248,#4249,#4250,#4251,#4252,#4253));
#3255=EDGE_LOOP('',(#4254,#4255,#4256,#4257));
#3256=EDGE_LOOP('',(#4258,#4259,#4260,#4261));
#3257=EDGE_LOOP('',(#4262,#4263,#4264,#4265));
#3258=EDGE_LOOP('',(#4266,#4267,#4268,#4269));
#3259=EDGE_LOOP('',(#4270,#4271,#4272,#4273));
#3260=EDGE_LOOP('',(#4274,#4275,#4276,#4277));
#3261=EDGE_LOOP('',(#4278,#4279,#4280,#4281));
#3262=EDGE_LOOP('',(#4282,#4283,#4284,#4285));
#3263=EDGE_LOOP('',(#4286,#4287,#4288,#4289));
#3264=EDGE_LOOP('',(#4290,#4291,#4292,#4293));
#3265=EDGE_LOOP('',(#4294,#4295,#4296,#4297));
#3266=EDGE_LOOP('',(#4298));
#3267=EDGE_LOOP('',(#4299));
#3268=EDGE_LOOP('',(#4300));
#3269=EDGE_LOOP('',(#4301));
#3270=EDGE_LOOP('',(#4302));
#3271=EDGE_LOOP('',(#4303));
#3272=EDGE_LOOP('',(#4304));
#3273=EDGE_LOOP('',(#4305));
#3274=EDGE_LOOP('',(#4306));
#3275=EDGE_LOOP('',(#4307));
#3276=EDGE_LOOP('',(#4308));
#3277=EDGE_LOOP('',(#4309));
#3278=EDGE_LOOP('',(#4310));
#3279=EDGE_LOOP('',(#4311,#4312,#4313,#4314,#4315,#4316,#4317,#4318,#4319,
#4320,#4321,#4322,#4323,#4324,#4325,#4326,#4327,#4328,#4329,#4330,#4331,
#4332,#4333,#4334,#4335,#4336,#4337,#4338,#4339,#4340,#4341,#4342,#4343,
#4344,#4345,#4346,#4347,#4348,#4349,#4350,#4351,#4352,#4353,#4354,#4355,
#4356,#4357,#4358));
#3280=EDGE_LOOP('',(#4359));
#3281=EDGE_LOOP('',(#4360));
#3282=EDGE_LOOP('',(#4361));
#3283=EDGE_LOOP('',(#4362));
#3284=EDGE_LOOP('',(#4363));
#3285=EDGE_LOOP('',(#4364));
#3286=EDGE_LOOP('',(#4365));
#3287=EDGE_LOOP('',(#4366,#4367,#4368,#4369,#4370,#4371,#4372,#4373,#4374,
#4375,#4376,#4377,#4378,#4379,#4380,#4381,#4382,#4383,#4384,#4385,#4386,
#4387,#4388,#4389,#4390,#4391,#4392,#4393,#4394,#4395,#4396,#4397,#4398,
#4399,#4400,#4401,#4402,#4403,#4404,#4405,#4406,#4407,#4408,#4409,#4410,
#4411,#4412,#4413));
#3288=EDGE_LOOP('',(#4414,#4415,#4416,#4417));
#3289=EDGE_LOOP('',(#4418,#4419,#4420,#4421));
#3290=EDGE_LOOP('',(#4422,#4423,#4424,#4425));
#3291=EDGE_LOOP('',(#4426,#4427,#4428,#4429));
#3292=EDGE_LOOP('',(#4430,#4431,#4432,#4433));
#3293=EDGE_LOOP('',(#4434,#4435,#4436,#4437));
#3294=EDGE_LOOP('',(#4438,#4439,#4440,#4441));
#3295=EDGE_LOOP('',(#4442,#4443,#4444,#4445));
#3296=EDGE_LOOP('',(#4446,#4447,#4448,#4449));
#3297=EDGE_LOOP('',(#4450,#4451,#4452,#4453));
#3298=EDGE_LOOP('',(#4454,#4455,#4456,#4457));
#3299=EDGE_LOOP('',(#4458,#4459,#4460,#4461));
#3300=EDGE_LOOP('',(#4462,#4463,#4464,#4465));
#3301=EDGE_LOOP('',(#4466,#4467,#4468,#4469));
#3302=EDGE_LOOP('',(#4470,#4471,#4472,#4473));
#3303=EDGE_LOOP('',(#4474,#4475,#4476,#4477));
#3304=EDGE_LOOP('',(#4478,#4479,#4480,#4481));
#3305=EDGE_LOOP('',(#4482,#4483,#4484,#4485));
#3306=EDGE_LOOP('',(#4486,#4487,#4488,#4489));
#3307=EDGE_LOOP('',(#4490,#4491,#4492,#4493));
#3308=EDGE_LOOP('',(#4494,#4495,#4496,#4497));
#3309=EDGE_LOOP('',(#4498,#4499,#4500,#4501));
#3310=EDGE_LOOP('',(#4502,#4503,#4504,#4505));
#3311=EDGE_LOOP('',(#4506,#4507,#4508,#4509));
#3312=EDGE_LOOP('',(#4510,#4511,#4512,#4513));
#3313=EDGE_LOOP('',(#4514,#4515,#4516,#4517));
#3314=EDGE_LOOP('',(#4518,#4519,#4520,#4521));
#3315=EDGE_LOOP('',(#4522,#4523,#4524,#4525));
#3316=EDGE_LOOP('',(#4526,#4527,#4528,#4529));
#3317=EDGE_LOOP('',(#4530,#4531,#4532,#4533));
#3318=EDGE_LOOP('',(#4534,#4535,#4536,#4537));
#3319=EDGE_LOOP('',(#4538,#4539,#4540,#4541));
#3320=EDGE_LOOP('',(#4542,#4543,#4544,#4545));
#3321=EDGE_LOOP('',(#4546,#4547,#4548,#4549));
#3322=EDGE_LOOP('',(#4550,#4551,#4552,#4553));
#3323=EDGE_LOOP('',(#4554,#4555,#4556,#4557));
#3324=EDGE_LOOP('',(#4558,#4559,#4560,#4561));
#3325=EDGE_LOOP('',(#4562,#4563,#4564,#4565));
#3326=EDGE_LOOP('',(#4566,#4567,#4568,#4569));
#3327=EDGE_LOOP('',(#4570,#4571,#4572,#4573));
#3328=EDGE_LOOP('',(#4574,#4575,#4576,#4577));
#3329=EDGE_LOOP('',(#4578,#4579,#4580,#4581));
#3330=EDGE_LOOP('',(#4582,#4583,#4584,#4585));
#3331=EDGE_LOOP('',(#4586,#4587,#4588,#4589));
#3332=EDGE_LOOP('',(#4590,#4591,#4592,#4593));
#3333=EDGE_LOOP('',(#4594,#4595,#4596,#4597));
#3334=EDGE_LOOP('',(#4598,#4599,#4600,#4601));
#3335=EDGE_LOOP('',(#4602,#4603,#4604,#4605));
#3336=EDGE_LOOP('',(#4606));
#3337=EDGE_LOOP('',(#4607));
#3338=EDGE_LOOP('',(#4608));
#3339=EDGE_LOOP('',(#4609));
#3340=EDGE_LOOP('',(#4610));
#3341=EDGE_LOOP('',(#4611));
#3342=EDGE_LOOP('',(#4612));
#3343=EDGE_LOOP('',(#4613));
#3344=EDGE_LOOP('',(#4614));
#3345=EDGE_LOOP('',(#4615));
#3346=EDGE_LOOP('',(#4616));
#3347=EDGE_LOOP('',(#4617));
#3348=EDGE_LOOP('',(#4618));
#3349=EDGE_LOOP('',(#4619,#4620,#4621,#4622,#4623,#4624,#4625,#4626,#4627,
#4628,#4629,#4630,#4631,#4632,#4633,#4634,#4635,#4636,#4637,#4638,#4639,
#4640,#4641,#4642,#4643,#4644,#4645,#4646,#4647,#4648,#4649,#4650,#4651,
#4652,#4653,#4654,#4655,#4656,#4657,#4658,#4659,#4660,#4661,#4662,#4663,
#4664,#4665,#4666));
#3350=EDGE_LOOP('',(#4667));
#3351=EDGE_LOOP('',(#4668));
#3352=EDGE_LOOP('',(#4669));
#3353=EDGE_LOOP('',(#4670));
#3354=EDGE_LOOP('',(#4671));
#3355=EDGE_LOOP('',(#4672));
#3356=EDGE_LOOP('',(#4673));
#3357=EDGE_LOOP('',(#4674,#4675,#4676,#4677,#4678,#4679,#4680,#4681,#4682,
#4683,#4684,#4685,#4686,#4687,#4688,#4689,#4690,#4691,#4692,#4693,#4694,
#4695,#4696,#4697,#4698,#4699,#4700,#4701,#4702,#4703,#4704,#4705,#4706,
#4707,#4708,#4709,#4710,#4711,#4712,#4713,#4714,#4715,#4716,#4717,#4718,
#4719,#4720,#4721));
#3358=EDGE_LOOP('',(#4722,#4723,#4724,#4725));
#3359=EDGE_LOOP('',(#4726,#4727,#4728,#4729));
#3360=EDGE_LOOP('',(#4730,#4731,#4732,#4733));
#3361=EDGE_LOOP('',(#4734,#4735,#4736,#4737));
#3362=EDGE_LOOP('',(#4738,#4739,#4740,#4741));
#3363=EDGE_LOOP('',(#4742,#4743,#4744,#4745));
#3364=EDGE_LOOP('',(#4746,#4747,#4748,#4749));
#3365=EDGE_LOOP('',(#4750,#4751,#4752,#4753));
#3366=EDGE_LOOP('',(#4754,#4755,#4756,#4757));
#3367=EDGE_LOOP('',(#4758,#4759,#4760,#4761));
#3368=EDGE_LOOP('',(#4762,#4763,#4764,#4765));
#3369=EDGE_LOOP('',(#4766,#4767,#4768,#4769));
#3370=EDGE_LOOP('',(#4770,#4771,#4772,#4773));
#3371=EDGE_LOOP('',(#4774,#4775,#4776,#4777));
#3372=EDGE_LOOP('',(#4778,#4779,#4780,#4781));
#3373=EDGE_LOOP('',(#4782,#4783,#4784,#4785));
#3374=EDGE_LOOP('',(#4786,#4787,#4788,#4789));
#3375=EDGE_LOOP('',(#4790,#4791,#4792,#4793));
#3376=EDGE_LOOP('',(#4794,#4795,#4796,#4797));
#3377=EDGE_LOOP('',(#4798,#4799,#4800,#4801));
#3378=EDGE_LOOP('',(#4802,#4803,#4804,#4805));
#3379=EDGE_LOOP('',(#4806,#4807,#4808,#4809));
#3380=EDGE_LOOP('',(#4810,#4811,#4812,#4813));
#3381=EDGE_LOOP('',(#4814,#4815,#4816,#4817));
#3382=EDGE_LOOP('',(#4818,#4819,#4820,#4821));
#3383=EDGE_LOOP('',(#4822,#4823,#4824,#4825));
#3384=EDGE_LOOP('',(#4826,#4827,#4828,#4829));
#3385=EDGE_LOOP('',(#4830,#4831,#4832,#4833));
#3386=EDGE_LOOP('',(#4834,#4835,#4836,#4837));
#3387=EDGE_LOOP('',(#4838,#4839,#4840,#4841));
#3388=EDGE_LOOP('',(#4842,#4843,#4844,#4845));
#3389=EDGE_LOOP('',(#4846,#4847,#4848,#4849));
#3390=EDGE_LOOP('',(#4850,#4851,#4852,#4853));
#3391=EDGE_LOOP('',(#4854,#4855,#4856,#4857));
#3392=EDGE_LOOP('',(#4858,#4859,#4860,#4861));
#3393=EDGE_LOOP('',(#4862,#4863,#4864,#4865));
#3394=EDGE_LOOP('',(#4866,#4867,#4868,#4869));
#3395=EDGE_LOOP('',(#4870,#4871,#4872,#4873));
#3396=EDGE_LOOP('',(#4874,#4875,#4876,#4877));
#3397=EDGE_LOOP('',(#4878,#4879,#4880,#4881));
#3398=EDGE_LOOP('',(#4882,#4883,#4884,#4885));
#3399=EDGE_LOOP('',(#4886,#4887,#4888,#4889));
#3400=EDGE_LOOP('',(#4890,#4891,#4892,#4893));
#3401=EDGE_LOOP('',(#4894,#4895,#4896,#4897));
#3402=EDGE_LOOP('',(#4898,#4899,#4900,#4901));
#3403=EDGE_LOOP('',(#4902,#4903,#4904,#4905));
#3404=EDGE_LOOP('',(#4906,#4907,#4908,#4909));
#3405=EDGE_LOOP('',(#4910,#4911,#4912,#4913));
#3406=EDGE_LOOP('',(#4914));
#3407=EDGE_LOOP('',(#4915));
#3408=EDGE_LOOP('',(#4916));
#3409=EDGE_LOOP('',(#4917));
#3410=EDGE_LOOP('',(#4918));
#3411=EDGE_LOOP('',(#4919));
#3412=EDGE_LOOP('',(#4920));
#3413=EDGE_LOOP('',(#4921));
#3414=EDGE_LOOP('',(#4922));
#3415=EDGE_LOOP('',(#4923));
#3416=EDGE_LOOP('',(#4924));
#3417=EDGE_LOOP('',(#4925));
#3418=EDGE_LOOP('',(#4926));
#3419=EDGE_LOOP('',(#4927,#4928,#4929,#4930,#4931,#4932,#4933,#4934,#4935,
#4936,#4937,#4938,#4939,#4940,#4941,#4942,#4943,#4944,#4945,#4946,#4947,
#4948,#4949,#4950,#4951,#4952,#4953,#4954,#4955,#4956,#4957,#4958,#4959,
#4960,#4961,#4962,#4963,#4964,#4965,#4966,#4967,#4968,#4969,#4970,#4971,
#4972,#4973,#4974));
#3420=EDGE_LOOP('',(#4975));
#3421=EDGE_LOOP('',(#4976));
#3422=EDGE_LOOP('',(#4977));
#3423=EDGE_LOOP('',(#4978));
#3424=EDGE_LOOP('',(#4979));
#3425=EDGE_LOOP('',(#4980));
#3426=EDGE_LOOP('',(#4981));
#3427=EDGE_LOOP('',(#4982,#4983,#4984,#4985,#4986,#4987,#4988,#4989,#4990,
#4991,#4992,#4993,#4994,#4995,#4996,#4997,#4998,#4999,#5000,#5001,#5002,
#5003,#5004,#5005,#5006,#5007,#5008,#5009,#5010,#5011,#5012,#5013,#5014,
#5015,#5016,#5017,#5018,#5019,#5020,#5021,#5022,#5023,#5024,#5025,#5026,
#5027,#5028,#5029));
#3428=EDGE_LOOP('',(#5030,#5031,#5032,#5033));
#3429=EDGE_LOOP('',(#5034,#5035,#5036,#5037));
#3430=EDGE_LOOP('',(#5038,#5039,#5040,#5041));
#3431=EDGE_LOOP('',(#5042,#5043,#5044,#5045));
#3432=EDGE_LOOP('',(#5046,#5047,#5048,#5049));
#3433=EDGE_LOOP('',(#5050,#5051,#5052,#5053));
#3434=EDGE_LOOP('',(#5054,#5055,#5056,#5057));
#3435=EDGE_LOOP('',(#5058,#5059,#5060,#5061));
#3436=EDGE_LOOP('',(#5062,#5063,#5064,#5065));
#3437=EDGE_LOOP('',(#5066,#5067,#5068,#5069));
#3438=EDGE_LOOP('',(#5070,#5071,#5072,#5073));
#3439=EDGE_LOOP('',(#5074,#5075,#5076,#5077));
#3440=EDGE_LOOP('',(#5078,#5079,#5080,#5081));
#3441=EDGE_LOOP('',(#5082,#5083,#5084,#5085));
#3442=EDGE_LOOP('',(#5086,#5087,#5088,#5089));
#3443=EDGE_LOOP('',(#5090,#5091,#5092,#5093));
#3444=EDGE_LOOP('',(#5094,#5095,#5096,#5097));
#3445=EDGE_LOOP('',(#5098,#5099,#5100,#5101));
#3446=EDGE_LOOP('',(#5102,#5103,#5104,#5105));
#3447=EDGE_LOOP('',(#5106,#5107,#5108,#5109));
#3448=EDGE_LOOP('',(#5110,#5111,#5112,#5113));
#3449=EDGE_LOOP('',(#5114,#5115,#5116,#5117));
#3450=EDGE_LOOP('',(#5118,#5119,#5120,#5121));
#3451=EDGE_LOOP('',(#5122,#5123,#5124,#5125));
#3452=EDGE_LOOP('',(#5126,#5127,#5128,#5129));
#3453=EDGE_LOOP('',(#5130,#5131,#5132,#5133));
#3454=EDGE_LOOP('',(#5134,#5135,#5136,#5137));
#3455=EDGE_LOOP('',(#5138,#5139,#5140,#5141));
#3456=EDGE_LOOP('',(#5142,#5143,#5144,#5145));
#3457=EDGE_LOOP('',(#5146,#5147,#5148,#5149));
#3458=EDGE_LOOP('',(#5150,#5151,#5152,#5153));
#3459=EDGE_LOOP('',(#5154,#5155,#5156,#5157));
#3460=EDGE_LOOP('',(#5158,#5159,#5160,#5161));
#3461=EDGE_LOOP('',(#5162,#5163,#5164,#5165));
#3462=EDGE_LOOP('',(#5166,#5167,#5168,#5169));
#3463=EDGE_LOOP('',(#5170,#5171,#5172,#5173));
#3464=EDGE_LOOP('',(#5174,#5175,#5176,#5177));
#3465=EDGE_LOOP('',(#5178,#5179,#5180,#5181));
#3466=EDGE_LOOP('',(#5182,#5183,#5184,#5185));
#3467=EDGE_LOOP('',(#5186,#5187,#5188,#5189));
#3468=EDGE_LOOP('',(#5190,#5191,#5192,#5193));
#3469=EDGE_LOOP('',(#5194,#5195,#5196,#5197));
#3470=EDGE_LOOP('',(#5198,#5199,#5200,#5201));
#3471=EDGE_LOOP('',(#5202,#5203,#5204,#5205));
#3472=EDGE_LOOP('',(#5206,#5207,#5208,#5209));
#3473=EDGE_LOOP('',(#5210,#5211,#5212,#5213));
#3474=EDGE_LOOP('',(#5214,#5215,#5216,#5217));
#3475=EDGE_LOOP('',(#5218,#5219,#5220,#5221));
#3476=EDGE_LOOP('',(#5222,#5223,#5224,#5225));
#3477=EDGE_LOOP('',(#5226,#5227,#5228,#5229));
#3478=EDGE_LOOP('',(#5230,#5231,#5232,#5233));
#3479=EDGE_LOOP('',(#5234,#5235,#5236,#5237));
#3480=EDGE_LOOP('',(#5238,#5239,#5240,#5241));
#3481=EDGE_LOOP('',(#5242,#5243,#5244,#5245));
#3482=EDGE_LOOP('',(#5246,#5247,#5248,#5249));
#3483=EDGE_LOOP('',(#5250,#5251,#5252,#5253));
#3484=EDGE_LOOP('',(#5254,#5255,#5256,#5257));
#3485=EDGE_LOOP('',(#5258,#5259,#5260,#5261));
#3486=EDGE_LOOP('',(#5262));
#3487=EDGE_LOOP('',(#5263));
#3488=EDGE_LOOP('',(#5264));
#3489=EDGE_LOOP('',(#5265));
#3490=EDGE_LOOP('',(#5266));
#3491=EDGE_LOOP('',(#5267));
#3492=EDGE_LOOP('',(#5268));
#3493=EDGE_LOOP('',(#5269));
#3494=EDGE_LOOP('',(#5270,#5271,#5272,#5273));
#3495=EDGE_LOOP('',(#5274));
#3496=EDGE_LOOP('',(#5275));
#3497=EDGE_LOOP('',(#5276));
#3498=EDGE_LOOP('',(#5277));
#3499=EDGE_LOOP('',(#5278));
#3500=EDGE_LOOP('',(#5279));
#3501=EDGE_LOOP('',(#5280));
#3502=EDGE_LOOP('',(#5281));
#3503=EDGE_LOOP('',(#5282,#5283,#5284,#5285));
#3504=EDGE_LOOP('',(#5286));
#3505=EDGE_LOOP('',(#5287));
#3506=EDGE_LOOP('',(#5288));
#3507=EDGE_LOOP('',(#5289));
#3508=EDGE_LOOP('',(#5290));
#3509=EDGE_LOOP('',(#5291));
#3510=EDGE_LOOP('',(#5292));
#3511=EDGE_LOOP('',(#5293));
#3512=EDGE_LOOP('',(#5294));
#3513=EDGE_LOOP('',(#5295));
#3514=EDGE_LOOP('',(#5296));
#3515=EDGE_LOOP('',(#5297));
#3516=EDGE_LOOP('',(#5298));
#3517=EDGE_LOOP('',(#5299));
#3518=EDGE_LOOP('',(#5300));
#3519=EDGE_LOOP('',(#5301));
#3520=EDGE_LOOP('',(#5302));
#3521=EDGE_LOOP('',(#5303));
#3522=EDGE_LOOP('',(#5304));
#3523=EDGE_LOOP('',(#5305));
#3524=EDGE_LOOP('',(#5306));
#3525=EDGE_LOOP('',(#5307));
#3526=EDGE_LOOP('',(#5308));
#3527=EDGE_LOOP('',(#5309));
#3528=EDGE_LOOP('',(#5310,#5311,#5312,#5313));
#3529=EDGE_LOOP('',(#5314,#5315,#5316,#5317));
#3530=EDGE_LOOP('',(#5318,#5319,#5320,#5321));
#3531=EDGE_LOOP('',(#5322,#5323,#5324,#5325));
#3532=EDGE_LOOP('',(#5326,#5327,#5328,#5329,#5330,#5331,#5332,#5333,#5334,
#5335,#5336,#5337,#5338,#5339,#5340,#5341));
#3533=EDGE_LOOP('',(#5342,#5343,#5344,#5345,#5346,#5347,#5348,#5349,#5350,
#5351,#5352,#5353,#5354,#5355,#5356,#5357));
#3534=EDGE_LOOP('',(#5358,#5359,#5360,#5361));
#3535=EDGE_LOOP('',(#5362,#5363,#5364,#5365));
#3536=EDGE_LOOP('',(#5366,#5367,#5368,#5369));
#3537=EDGE_LOOP('',(#5370,#5371,#5372,#5373));
#3538=EDGE_LOOP('',(#5374,#5375,#5376,#5377));
#3539=EDGE_LOOP('',(#5378,#5379,#5380,#5381));
#3540=EDGE_LOOP('',(#5382,#5383,#5384,#5385));
#3541=EDGE_LOOP('',(#5386,#5387,#5388,#5389));
#3542=EDGE_LOOP('',(#5390,#5391,#5392,#5393));
#3543=EDGE_LOOP('',(#5394,#5395,#5396,#5397));
#3544=EDGE_LOOP('',(#5398,#5399,#5400,#5401));
#3545=EDGE_LOOP('',(#5402,#5403,#5404,#5405));
#3546=EDGE_LOOP('',(#5406));
#3547=EDGE_LOOP('',(#5407));
#3548=EDGE_LOOP('',(#5408));
#3549=EDGE_LOOP('',(#5409));
#3550=EDGE_LOOP('',(#5410));
#3551=EDGE_LOOP('',(#5411));
#3552=EDGE_LOOP('',(#5412));
#3553=EDGE_LOOP('',(#5413));
#3554=EDGE_LOOP('',(#5414));
#3555=EDGE_LOOP('',(#5415));
#3556=EDGE_LOOP('',(#5416,#5417,#5418,#5419,#5420,#5421,#5422,#5423,#5424,
#5425,#5426,#5427,#5428,#5429,#5430,#5431,#5432,#5433,#5434,#5435,#5436,
#5437,#5438,#5439,#5440,#5441,#5442,#5443,#5444,#5445,#5446,#5447,#5448,
#5449));
#3557=EDGE_LOOP('',(#5450,#5451,#5452,#5453));
#3558=EDGE_LOOP('',(#5454,#5455,#5456,#5457));
#3559=EDGE_LOOP('',(#5458,#5459,#5460,#5461));
#3560=EDGE_LOOP('',(#5462,#5463,#5464,#5465));
#3561=EDGE_LOOP('',(#5466,#5467,#5468,#5469));
#3562=EDGE_LOOP('',(#5470,#5471,#5472,#5473));
#3563=EDGE_LOOP('',(#5474,#5475,#5476,#5477));
#3564=EDGE_LOOP('',(#5478,#5479,#5480,#5481));
#3565=EDGE_LOOP('',(#5482,#5483,#5484,#5485,#5486,#5487,#5488,#5489,#5490,
#5491,#5492,#5493,#5494,#5495,#5496,#5497,#5498,#5499,#5500,#5501,#5502,
#5503,#5504,#5505,#5506,#5507,#5508,#5509,#5510,#5511,#5512,#5513,#5514,
#5515));
#3566=EDGE_LOOP('',(#5516));
#3567=EDGE_LOOP('',(#5517));
#3568=EDGE_LOOP('',(#5518));
#3569=EDGE_LOOP('',(#5519));
#3570=EDGE_LOOP('',(#5520));
#3571=EDGE_LOOP('',(#5521));
#3572=EDGE_LOOP('',(#5522));
#3573=EDGE_LOOP('',(#5523));
#3574=EDGE_LOOP('',(#5524));
#3575=EDGE_LOOP('',(#5525));
#3576=EDGE_LOOP('',(#5526,#5527,#5528,#5529));
#3577=EDGE_LOOP('',(#5530,#5531,#5532,#5533));
#3578=EDGE_LOOP('',(#5534,#5535,#5536,#5537));
#3579=EDGE_LOOP('',(#5538,#5539,#5540,#5541));
#3580=EDGE_LOOP('',(#5542,#5543,#5544,#5545));
#3581=EDGE_LOOP('',(#5546,#5547,#5548,#5549));
#3582=EDGE_LOOP('',(#5550));
#3583=EDGE_LOOP('',(#5551));
#3584=EDGE_LOOP('',(#5552));
#3585=EDGE_LOOP('',(#5553));
#3586=EDGE_LOOP('',(#5554));
#3587=EDGE_LOOP('',(#5555));
#3588=EDGE_LOOP('',(#5556));
#3589=EDGE_LOOP('',(#5557));
#3590=EDGE_LOOP('',(#5558));
#3591=EDGE_LOOP('',(#5559));
#3592=EDGE_LOOP('',(#5560));
#3593=EDGE_LOOP('',(#5561));
#3594=EDGE_LOOP('',(#5562));
#3595=EDGE_LOOP('',(#5563));
#3596=EDGE_LOOP('',(#5564));
#3597=EDGE_LOOP('',(#5565));
#3598=EDGE_LOOP('',(#5566));
#3599=EDGE_LOOP('',(#5567));
#3600=EDGE_LOOP('',(#5568));
#3601=EDGE_LOOP('',(#5569));
#3602=EDGE_LOOP('',(#5570,#5571,#5572,#5573));
#3603=EDGE_LOOP('',(#5574,#5575,#5576,#5577));
#3604=EDGE_LOOP('',(#5578,#5579,#5580,#5581));
#3605=EDGE_LOOP('',(#5582,#5583,#5584,#5585));
#3606=EDGE_LOOP('',(#5586,#5587,#5588,#5589));
#3607=EDGE_LOOP('',(#5590,#5591,#5592,#5593));
#3608=EDGE_LOOP('',(#5594,#5595,#5596,#5597));
#3609=EDGE_LOOP('',(#5598,#5599,#5600,#5601));
#3610=EDGE_LOOP('',(#5602,#5603,#5604,#5605));
#3611=EDGE_LOOP('',(#5606,#5607,#5608,#5609));
#3612=EDGE_LOOP('',(#5610,#5611,#5612,#5613));
#3613=EDGE_LOOP('',(#5614,#5615,#5616,#5617));
#3614=EDGE_LOOP('',(#5618,#5619,#5620,#5621));
#3615=EDGE_LOOP('',(#5622,#5623,#5624,#5625));
#3616=EDGE_LOOP('',(#5626,#5627,#5628,#5629));
#3617=EDGE_LOOP('',(#5630,#5631,#5632,#5633));
#3618=EDGE_LOOP('',(#5634,#5635,#5636,#5637));
#3619=EDGE_LOOP('',(#5638,#5639,#5640,#5641));
#3620=EDGE_LOOP('',(#5642,#5643,#5644,#5645));
#3621=EDGE_LOOP('',(#5646,#5647,#5648,#5649));
#3622=EDGE_LOOP('',(#5650));
#3623=EDGE_LOOP('',(#5651));
#3624=EDGE_LOOP('',(#5652,#5653,#5654,#5655));
#3625=EDGE_LOOP('',(#5656,#5657,#5658,#5659));
#3626=EDGE_LOOP('',(#5660,#5661,#5662,#5663));
#3627=EDGE_LOOP('',(#5664,#5665,#5666,#5667));
#3628=EDGE_LOOP('',(#5668));
#3629=EDGE_LOOP('',(#5669));
#3630=EDGE_LOOP('',(#5670));
#3631=EDGE_LOOP('',(#5671));
#3632=EDGE_LOOP('',(#5672));
#3633=EDGE_LOOP('',(#5673));
#3634=EDGE_LOOP('',(#5674));
#3635=EDGE_LOOP('',(#5675));
#3636=EDGE_LOOP('',(#5676));
#3637=EDGE_LOOP('',(#5677));
#3638=EDGE_LOOP('',(#5678,#5679,#5680,#5681));
#3639=EDGE_LOOP('',(#5682,#5683,#5684,#5685));
#3640=EDGE_LOOP('',(#5686,#5687,#5688,#5689));
#3641=EDGE_LOOP('',(#5690,#5691,#5692,#5693,#5694));
#3642=EDGE_LOOP('',(#5695));
#3643=EDGE_LOOP('',(#5696));
#3644=EDGE_LOOP('',(#5697,#5698,#5699,#5700));
#3645=EDGE_LOOP('',(#5701,#5702,#5703,#5704));
#3646=EDGE_LOOP('',(#5705,#5706,#5707,#5708));
#3647=EDGE_LOOP('',(#5709,#5710,#5711,#5712));
#3648=EDGE_LOOP('',(#5713,#5714,#5715,#5716));
#3649=EDGE_LOOP('',(#5717,#5718,#5719,#5720));
#3650=EDGE_LOOP('',(#5721));
#3651=EDGE_LOOP('',(#5722,#5723,#5724,#5725,#5726,#5727,#5728,#5729,#5730));
#3652=EDGE_LOOP('',(#5731,#5732,#5733,#5734));
#3653=EDGE_LOOP('',(#5735));
#3654=EDGE_LOOP('',(#5736,#5737,#5738,#5739,#5740,#5741,#5742,#5743,#5744));
#3655=EDGE_LOOP('',(#5745,#5746,#5747,#5748,#5749,#5750,#5751,#5752,#5753,
#5754));
#3656=EDGE_LOOP('',(#5755,#5756,#5757,#5758));
#3657=EDGE_LOOP('',(#5759));
#3658=EDGE_LOOP('',(#5760,#5761,#5762,#5763,#5764,#5765,#5766,#5767,#5768));
#3659=EDGE_LOOP('',(#5769,#5770,#5771,#5772));
#3660=EDGE_LOOP('',(#5773));
#3661=EDGE_LOOP('',(#5774,#5775,#5776,#5777,#5778,#5779,#5780,#5781,#5782,
#5783,#5784,#5785));
#3662=EDGE_LOOP('',(#5786,#5787,#5788,#5789));
#3663=EDGE_LOOP('',(#5790));
#3664=EDGE_LOOP('',(#5791));
#3665=EDGE_LOOP('',(#5792,#5793,#5794,#5795,#5796,#5797,#5798,#5799,#5800,
#5801));
#3666=EDGE_LOOP('',(#5802));
#3667=EDGE_LOOP('',(#5803));
#3668=EDGE_LOOP('',(#5804,#5805,#5806,#5807));
#3669=EDGE_LOOP('',(#5808,#5809,#5810,#5811));
#3670=EDGE_LOOP('',(#5812,#5813,#5814,#5815));
#3671=EDGE_LOOP('',(#5816,#5817,#5818,#5819));
#3672=EDGE_LOOP('',(#5820));
#3673=EDGE_LOOP('',(#5821));
#3674=EDGE_LOOP('',(#5822));
#3675=EDGE_LOOP('',(#5823));
#3676=EDGE_LOOP('',(#5824));
#3677=EDGE_LOOP('',(#5825));
#3678=EDGE_LOOP('',(#5826));
#3679=EDGE_LOOP('',(#5827));
#3680=EDGE_LOOP('',(#5828));
#3681=EDGE_LOOP('',(#5829));
#3682=EDGE_LOOP('',(#5830,#5831,#5832,#5833));
#3683=EDGE_LOOP('',(#5834,#5835,#5836,#5837));
#3684=EDGE_LOOP('',(#5838,#5839,#5840,#5841));
#3685=EDGE_LOOP('',(#5842,#5843,#5844,#5845,#5846));
#3686=EDGE_LOOP('',(#5847));
#3687=EDGE_LOOP('',(#5848));
#3688=EDGE_LOOP('',(#5849,#5850,#5851,#5852));
#3689=EDGE_LOOP('',(#5853,#5854,#5855,#5856));
#3690=EDGE_LOOP('',(#5857,#5858,#5859,#5860));
#3691=EDGE_LOOP('',(#5861,#5862,#5863,#5864));
#3692=EDGE_LOOP('',(#5865,#5866,#5867,#5868));
#3693=EDGE_LOOP('',(#5869,#5870,#5871,#5872));
#3694=EDGE_LOOP('',(#5873));
#3695=EDGE_LOOP('',(#5874,#5875,#5876,#5877,#5878,#5879,#5880,#5881,#5882));
#3696=EDGE_LOOP('',(#5883,#5884,#5885,#5886));
#3697=EDGE_LOOP('',(#5887));
#3698=EDGE_LOOP('',(#5888,#5889,#5890,#5891,#5892,#5893,#5894,#5895,#5896));
#3699=EDGE_LOOP('',(#5897,#5898,#5899,#5900,#5901,#5902,#5903,#5904,#5905,
#5906));
#3700=EDGE_LOOP('',(#5907,#5908,#5909,#5910));
#3701=EDGE_LOOP('',(#5911));
#3702=EDGE_LOOP('',(#5912,#5913,#5914,#5915,#5916,#5917,#5918,#5919,#5920));
#3703=EDGE_LOOP('',(#5921,#5922,#5923,#5924));
#3704=EDGE_LOOP('',(#5925));
#3705=EDGE_LOOP('',(#5926,#5927,#5928,#5929,#5930,#5931,#5932,#5933,#5934,
#5935,#5936,#5937));
#3706=EDGE_LOOP('',(#5938,#5939,#5940,#5941));
#3707=EDGE_LOOP('',(#5942));
#3708=EDGE_LOOP('',(#5943));
#3709=EDGE_LOOP('',(#5944,#5945,#5946,#5947,#5948,#5949,#5950,#5951,#5952,
#5953));
#3710=EDGE_LOOP('',(#5954));
#3711=EDGE_LOOP('',(#5955));
#3712=EDGE_LOOP('',(#5956));
#3713=EDGE_LOOP('',(#5957));
#3714=EDGE_LOOP('',(#5958,#5959,#5960,#5961));
#3715=EDGE_LOOP('',(#5962,#5963,#5964,#5965));
#3716=EDGE_LOOP('',(#5966,#5967,#5968,#5969));
#3717=EDGE_LOOP('',(#5970,#5971,#5972,#5973));
#3718=EDGE_LOOP('',(#5974));
#3719=EDGE_LOOP('',(#5975));
#3720=EDGE_LOOP('',(#5976));
#3721=EDGE_LOOP('',(#5977));
#3722=EDGE_LOOP('',(#5978));
#3723=EDGE_LOOP('',(#5979));
#3724=EDGE_LOOP('',(#5980));
#3725=EDGE_LOOP('',(#5981));
#3726=EDGE_LOOP('',(#5982,#5983,#5984,#5985));
#3727=EDGE_LOOP('',(#5986));
#3728=EDGE_LOOP('',(#5987));
#3729=EDGE_LOOP('',(#5988));
#3730=EDGE_LOOP('',(#5989));
#3731=EDGE_LOOP('',(#5990));
#3732=EDGE_LOOP('',(#5991));
#3733=EDGE_LOOP('',(#5992));
#3734=EDGE_LOOP('',(#5993));
#3735=EDGE_LOOP('',(#5994,#5995,#5996,#5997));
#3736=EDGE_LOOP('',(#5998));
#3737=EDGE_LOOP('',(#5999));
#3738=EDGE_LOOP('',(#6000));
#3739=EDGE_LOOP('',(#6001));
#3740=EDGE_LOOP('',(#6002));
#3741=EDGE_LOOP('',(#6003));
#3742=EDGE_LOOP('',(#6004));
#3743=EDGE_LOOP('',(#6005));
#3744=EDGE_LOOP('',(#6006));
#3745=EDGE_LOOP('',(#6007));
#3746=EDGE_LOOP('',(#6008));
#3747=EDGE_LOOP('',(#6009));
#3748=EDGE_LOOP('',(#6010));
#3749=EDGE_LOOP('',(#6011));
#3750=EDGE_LOOP('',(#6012));
#3751=EDGE_LOOP('',(#6013));
#3752=EDGE_LOOP('',(#6014));
#3753=EDGE_LOOP('',(#6015));
#3754=EDGE_LOOP('',(#6016));
#3755=EDGE_LOOP('',(#6017));
#3756=EDGE_LOOP('',(#6018));
#3757=EDGE_LOOP('',(#6019));
#3758=EDGE_LOOP('',(#6020));
#3759=EDGE_LOOP('',(#6021));
#3760=EDGE_LOOP('',(#6022));
#3761=EDGE_LOOP('',(#6023));
#3762=EDGE_LOOP('',(#6024));
#3763=EDGE_LOOP('',(#6025));
#3764=EDGE_LOOP('',(#6026));
#3765=EDGE_LOOP('',(#6027));
#3766=EDGE_LOOP('',(#6028,#6029,#6030,#6031));
#3767=EDGE_LOOP('',(#6032,#6033,#6034,#6035,#6036,#6037));
#3768=EDGE_LOOP('',(#6038,#6039,#6040,#6041));
#3769=EDGE_LOOP('',(#6042,#6043,#6044,#6045));
#3770=EDGE_LOOP('',(#6046,#6047,#6048,#6049));
#3771=EDGE_LOOP('',(#6050,#6051,#6052,#6053));
#3772=EDGE_LOOP('',(#6054,#6055,#6056,#6057));
#3773=EDGE_LOOP('',(#6058,#6059,#6060,#6061,#6062,#6063));
#3774=EDGE_LOOP('',(#6064,#6065,#6066,#6067));
#3775=EDGE_LOOP('',(#6068,#6069,#6070,#6071));
#3776=EDGE_LOOP('',(#6072,#6073,#6074,#6075));
#3777=EDGE_LOOP('',(#6076,#6077,#6078,#6079));
#3778=EDGE_LOOP('',(#6080,#6081,#6082,#6083));
#3779=EDGE_LOOP('',(#6084,#6085,#6086,#6087));
#3780=EDGE_LOOP('',(#6088,#6089,#6090,#6091));
#3781=EDGE_LOOP('',(#6092,#6093,#6094,#6095));
#3782=EDGE_LOOP('',(#6096,#6097,#6098,#6099));
#3783=EDGE_LOOP('',(#6100,#6101,#6102,#6103));
#3784=EDGE_LOOP('',(#6104,#6105,#6106,#6107));
#3785=EDGE_LOOP('',(#6108,#6109,#6110,#6111));
#3786=EDGE_LOOP('',(#6112,#6113,#6114,#6115,#6116,#6117));
#3787=EDGE_LOOP('',(#6118));
#3788=EDGE_LOOP('',(#6119,#6120,#6121,#6122,#6123,#6124,#6125,#6126));
#3789=EDGE_LOOP('',(#6127,#6128,#6129,#6130));
#3790=EDGE_LOOP('',(#6131,#6132,#6133,#6134));
#3791=EDGE_LOOP('',(#6135,#6136,#6137,#6138,#6139,#6140));
#3792=EDGE_LOOP('',(#6141,#6142,#6143,#6144));
#3793=EDGE_LOOP('',(#6145,#6146,#6147,#6148));
#3794=EDGE_LOOP('',(#6149,#6150,#6151,#6152));
#3795=EDGE_LOOP('',(#6153,#6154,#6155,#6156));
#3796=EDGE_LOOP('',(#6157,#6158,#6159,#6160));
#3797=EDGE_LOOP('',(#6161,#6162,#6163,#6164,#6165,#6166));
#3798=EDGE_LOOP('',(#6167,#6168,#6169,#6170));
#3799=EDGE_LOOP('',(#6171,#6172,#6173,#6174));
#3800=EDGE_LOOP('',(#6175,#6176,#6177,#6178));
#3801=EDGE_LOOP('',(#6179,#6180,#6181,#6182,#6183,#6184));
#3802=EDGE_LOOP('',(#6185));
#3803=EDGE_LOOP('',(#6186,#6187,#6188,#6189,#6190,#6191,#6192,#6193));
#3804=EDGE_LOOP('',(#6194));
#3805=EDGE_LOOP('',(#6195));
#3806=EDGE_LOOP('',(#6196));
#3807=EDGE_LOOP('',(#6197));
#3808=EDGE_LOOP('',(#6198));
#3809=EDGE_LOOP('',(#6199));
#3810=EDGE_LOOP('',(#6200));
#3811=EDGE_LOOP('',(#6201));
#3812=EDGE_LOOP('',(#6202));
#3813=EDGE_LOOP('',(#6203));
#3814=EDGE_LOOP('',(#6204));
#3815=EDGE_LOOP('',(#6205));
#3816=EDGE_LOOP('',(#6206));
#3817=EDGE_LOOP('',(#6207,#6208,#6209,#6210,#6211,#6212,#6213,#6214,#6215,
#6216,#6217,#6218,#6219,#6220,#6221,#6222,#6223,#6224,#6225,#6226,#6227,
#6228,#6229,#6230,#6231,#6232,#6233,#6234,#6235,#6236,#6237,#6238,#6239,
#6240,#6241,#6242,#6243,#6244,#6245,#6246,#6247,#6248,#6249,#6250,#6251,
#6252,#6253,#6254));
#3818=EDGE_LOOP('',(#6255));
#3819=EDGE_LOOP('',(#6256));
#3820=EDGE_LOOP('',(#6257));
#3821=EDGE_LOOP('',(#6258));
#3822=EDGE_LOOP('',(#6259));
#3823=EDGE_LOOP('',(#6260));
#3824=EDGE_LOOP('',(#6261));
#3825=EDGE_LOOP('',(#6262,#6263,#6264,#6265,#6266,#6267,#6268,#6269,#6270,
#6271,#6272,#6273,#6274,#6275,#6276,#6277,#6278,#6279,#6280,#6281,#6282,
#6283,#6284,#6285,#6286,#6287,#6288,#6289,#6290,#6291,#6292,#6293,#6294,
#6295,#6296,#6297,#6298,#6299,#6300,#6301,#6302,#6303,#6304,#6305,#6306,
#6307,#6308,#6309));
#3826=EDGE_LOOP('',(#6310,#6311,#6312,#6313));
#3827=EDGE_LOOP('',(#6314,#6315,#6316,#6317));
#3828=EDGE_LOOP('',(#6318,#6319,#6320,#6321));
#3829=EDGE_LOOP('',(#6322,#6323,#6324,#6325));
#3830=EDGE_LOOP('',(#6326,#6327,#6328,#6329));
#3831=EDGE_LOOP('',(#6330,#6331,#6332,#6333));
#3832=EDGE_LOOP('',(#6334,#6335,#6336,#6337));
#3833=EDGE_LOOP('',(#6338,#6339,#6340,#6341));
#3834=EDGE_LOOP('',(#6342,#6343,#6344,#6345));
#3835=EDGE_LOOP('',(#6346,#6347,#6348,#6349));
#3836=EDGE_LOOP('',(#6350,#6351,#6352,#6353));
#3837=EDGE_LOOP('',(#6354,#6355,#6356,#6357));
#3838=EDGE_LOOP('',(#6358,#6359,#6360,#6361));
#3839=EDGE_LOOP('',(#6362,#6363,#6364,#6365));
#3840=EDGE_LOOP('',(#6366,#6367,#6368,#6369));
#3841=EDGE_LOOP('',(#6370,#6371,#6372,#6373));
#3842=EDGE_LOOP('',(#6374,#6375,#6376,#6377));
#3843=EDGE_LOOP('',(#6378,#6379,#6380,#6381));
#3844=EDGE_LOOP('',(#6382,#6383,#6384,#6385));
#3845=EDGE_LOOP('',(#6386,#6387,#6388,#6389));
#3846=EDGE_LOOP('',(#6390,#6391,#6392,#6393));
#3847=EDGE_LOOP('',(#6394,#6395,#6396,#6397));
#3848=EDGE_LOOP('',(#6398,#6399,#6400,#6401));
#3849=EDGE_LOOP('',(#6402,#6403,#6404,#6405));
#3850=EDGE_LOOP('',(#6406,#6407,#6408,#6409));
#3851=EDGE_LOOP('',(#6410,#6411,#6412,#6413));
#3852=EDGE_LOOP('',(#6414,#6415,#6416,#6417));
#3853=EDGE_LOOP('',(#6418,#6419,#6420,#6421));
#3854=EDGE_LOOP('',(#6422,#6423,#6424,#6425));
#3855=EDGE_LOOP('',(#6426,#6427,#6428,#6429));
#3856=EDGE_LOOP('',(#6430,#6431,#6432,#6433));
#3857=EDGE_LOOP('',(#6434,#6435,#6436,#6437));
#3858=EDGE_LOOP('',(#6438,#6439,#6440,#6441));
#3859=EDGE_LOOP('',(#6442,#6443,#6444,#6445));
#3860=EDGE_LOOP('',(#6446,#6447,#6448,#6449));
#3861=EDGE_LOOP('',(#6450,#6451,#6452,#6453));
#3862=EDGE_LOOP('',(#6454,#6455,#6456,#6457));
#3863=EDGE_LOOP('',(#6458,#6459,#6460,#6461));
#3864=EDGE_LOOP('',(#6462,#6463,#6464,#6465));
#3865=EDGE_LOOP('',(#6466,#6467,#6468,#6469));
#3866=EDGE_LOOP('',(#6470,#6471,#6472,#6473));
#3867=EDGE_LOOP('',(#6474,#6475,#6476,#6477));
#3868=EDGE_LOOP('',(#6478,#6479,#6480,#6481));
#3869=EDGE_LOOP('',(#6482,#6483,#6484,#6485));
#3870=EDGE_LOOP('',(#6486,#6487,#6488,#6489));
#3871=EDGE_LOOP('',(#6490,#6491,#6492,#6493));
#3872=EDGE_LOOP('',(#6494,#6495,#6496,#6497));
#3873=EDGE_LOOP('',(#6498,#6499,#6500,#6501));
#3874=EDGE_LOOP('',(#6502));
#3875=EDGE_LOOP('',(#6503));
#3876=EDGE_LOOP('',(#6504));
#3877=EDGE_LOOP('',(#6505));
#3878=EDGE_LOOP('',(#6506));
#3879=EDGE_LOOP('',(#6507,#6508));
#3880=EDGE_LOOP('',(#6509,#6510,#6511,#6512));
#3881=EDGE_LOOP('',(#6513,#6514,#6515,#6516));
#3882=EDGE_LOOP('',(#6517,#6518));
#3883=EDGE_LOOP('',(#6519,#6520,#6521,#6522));
#3884=EDGE_LOOP('',(#6523,#6524,#6525,#6526,#6527,#6528,#6529,#6530));
#3885=EDGE_LOOP('',(#6531));
#3886=EDGE_LOOP('',(#6532));
#3887=EDGE_LOOP('',(#6533));
#3888=EDGE_LOOP('',(#6534,#6535,#6536,#6537));
#3889=EDGE_LOOP('',(#6538,#6539,#6540,#6541));
#3890=EDGE_LOOP('',(#6542,#6543,#6544,#6545));
#3891=EDGE_LOOP('',(#6546,#6547,#6548,#6549));
#3892=EDGE_LOOP('',(#6550,#6551,#6552,#6553));
#3893=EDGE_LOOP('',(#6554,#6555,#6556,#6557));
#3894=EDGE_LOOP('',(#6558,#6559,#6560,#6561));
#3895=EDGE_LOOP('',(#6562,#6563,#6564,#6565));
#3896=EDGE_LOOP('',(#6566,#6567,#6568,#6569));
#3897=EDGE_LOOP('',(#6570,#6571,#6572,#6573));
#3898=EDGE_LOOP('',(#6574,#6575,#6576,#6577));
#3899=EDGE_LOOP('',(#6578,#6579,#6580,#6581));
#3900=EDGE_LOOP('',(#6582,#6583,#6584,#6585));
#3901=EDGE_LOOP('',(#6586,#6587,#6588,#6589));
#3902=EDGE_LOOP('',(#6590,#6591,#6592,#6593));
#3903=EDGE_LOOP('',(#6594,#6595,#6596,#6597));
#3904=EDGE_LOOP('',(#6598,#6599,#6600,#6601));
#3905=EDGE_LOOP('',(#6602,#6603,#6604,#6605));
#3906=EDGE_LOOP('',(#6606,#6607,#6608,#6609,#6610,#6611,#6612,#6613,#6614,
#6615));
#3907=EDGE_LOOP('',(#6616,#6617,#6618,#6619));
#3908=EDGE_LOOP('',(#6620,#6621,#6622,#6623,#6624,#6625,#6626,#6627,#6628,
#6629));
#3909=EDGE_LOOP('',(#6630,#6631,#6632,#6633));
#3910=EDGE_LOOP('',(#6634,#6635,#6636,#6637));
#3911=EDGE_LOOP('',(#6638,#6639,#6640,#6641));
#3912=EDGE_LOOP('',(#6642,#6643,#6644,#6645));
#3913=EDGE_LOOP('',(#6646,#6647,#6648,#6649));
#3914=EDGE_LOOP('',(#6650,#6651,#6652,#6653));
#3915=EDGE_LOOP('',(#6654,#6655,#6656,#6657));
#3916=EDGE_LOOP('',(#6658,#6659,#6660,#6661,#6662,#6663));
#3917=EDGE_LOOP('',(#6664,#6665,#6666,#6667));
#3918=EDGE_LOOP('',(#6668,#6669,#6670,#6671,#6672,#6673,#6674,#6675,#6676,
#6677,#6678,#6679));
#3919=EDGE_LOOP('',(#6680,#6681,#6682,#6683));
#3920=EDGE_LOOP('',(#6684,#6685,#6686,#6687));
#3921=EDGE_LOOP('',(#6688,#6689,#6690,#6691));
#3922=EDGE_LOOP('',(#6692,#6693,#6694,#6695));
#3923=EDGE_LOOP('',(#6696,#6697,#6698,#6699));
#3924=EDGE_LOOP('',(#6700,#6701,#6702,#6703));
#3925=EDGE_LOOP('',(#6704,#6705,#6706,#6707,#6708,#6709,#6710,#6711,#6712,
#6713));
#3926=EDGE_LOOP('',(#6714,#6715,#6716,#6717));
#3927=EDGE_LOOP('',(#6718,#6719,#6720,#6721,#6722,#6723,#6724,#6725,#6726,
#6727));
#3928=EDGE_LOOP('',(#6728,#6729,#6730,#6731));
#3929=EDGE_LOOP('',(#6732,#6733,#6734,#6735,#6736,#6737,#6738,#6739,#6740,
#6741,#6742,#6743));
#3930=EDGE_LOOP('',(#6744,#6745,#6746,#6747));
#3931=EDGE_LOOP('',(#6748,#6749,#6750,#6751,#6752,#6753));
#3932=EDGE_LOOP('',(#6754,#6755,#6756,#6757));
#3933=EDGE_LOOP('',(#6758,#6759,#6760,#6761));
#3934=EDGE_LOOP('',(#6762,#6763,#6764,#6765,#6766,#6767,#6768,#6769,#6770,
#6771,#6772,#6773));
#3935=EDGE_LOOP('',(#6774,#6775,#6776,#6777));
#3936=EDGE_LOOP('',(#6778,#6779,#6780,#6781));
#3937=EDGE_LOOP('',(#6782,#6783,#6784,#6785));
#3938=EDGE_LOOP('',(#6786,#6787,#6788,#6789));
#3939=EDGE_LOOP('',(#6790,#6791,#6792,#6793,#6794,#6795,#6796,#6797));
#3940=EDGE_LOOP('',(#6798,#6799,#6800,#6801));
#3941=EDGE_LOOP('',(#6802,#6803,#6804));
#3942=EDGE_LOOP('',(#6805,#6806,#6807,#6808));
#3943=EDGE_LOOP('',(#6809,#6810,#6811));
#3944=EDGE_LOOP('',(#6812,#6813,#6814,#6815));
#3945=EDGE_LOOP('',(#6816,#6817,#6818,#6819));
#3946=EDGE_LOOP('',(#6820,#6821,#6822,#6823));
#3947=EDGE_LOOP('',(#6824,#6825,#6826));
#3948=EDGE_LOOP('',(#6827,#6828,#6829,#6830));
#3949=EDGE_LOOP('',(#6831,#6832,#6833,#6834));
#3950=EDGE_LOOP('',(#6835,#6836,#6837,#6838));
#3951=EDGE_LOOP('',(#6839,#6840,#6841));
#3952=EDGE_LOOP('',(#6842,#6843,#6844,#6845));
#3953=EDGE_LOOP('',(#6846,#6847,#6848,#6849));
#3954=EDGE_LOOP('',(#6850,#6851,#6852,#6853));
#3955=EDGE_LOOP('',(#6854,#6855,#6856,#6857));
#3956=EDGE_LOOP('',(#6858,#6859,#6860,#6861,#6862,#6863,#6864,#6865));
#3957=EDGE_LOOP('',(#6866,#6867,#6868,#6869));
#3958=EDGE_LOOP('',(#6870,#6871));
#3959=EDGE_LOOP('',(#6872,#6873));
#3960=EDGE_LOOP('',(#6874,#6875));
#3961=EDGE_LOOP('',(#6876,#6877));
#3962=EDGE_LOOP('',(#6878,#6879));
#3963=EDGE_LOOP('',(#6880));
#3964=EDGE_LOOP('',(#6881));
#3965=EDGE_LOOP('',(#6882,#6883,#6884,#6885,#6886,#6887));
#3966=EDGE_LOOP('',(#6888));
#3967=EDGE_LOOP('',(#6889,#6890));
#3968=EDGE_LOOP('',(#6891));
#3969=EDGE_LOOP('',(#6892));
#3970=EDGE_LOOP('',(#6893));
#3971=EDGE_LOOP('',(#6894));
#3972=EDGE_LOOP('',(#6895));
#3973=EDGE_LOOP('',(#6896));
#3974=EDGE_LOOP('',(#6897));
#3975=EDGE_LOOP('',(#6898,#6899,#6900,#6901));
#3976=EDGE_LOOP('',(#6902,#6903,#6904,#6905));
#3977=EDGE_LOOP('',(#6906,#6907,#6908,#6909));
#3978=EDGE_LOOP('',(#6910,#6911,#6912,#6913));
#3979=EDGE_LOOP('',(#6914,#6915,#6916,#6917));
#3980=EDGE_LOOP('',(#6918,#6919,#6920,#6921));
#3981=EDGE_LOOP('',(#6922));
#3982=EDGE_LOOP('',(#6923,#6924,#6925,#6926,#6927,#6928));
#3983=EDGE_LOOP('',(#6929));
#3984=ORIENTED_EDGE('',*,*,#7944,.F.);
#3985=ORIENTED_EDGE('',*,*,#7945,.F.);
#3986=ORIENTED_EDGE('',*,*,#7946,.F.);
#3987=ORIENTED_EDGE('',*,*,#7947,.F.);
#3988=ORIENTED_EDGE('',*,*,#7948,.F.);
#3989=ORIENTED_EDGE('',*,*,#7949,.T.);
#3990=ORIENTED_EDGE('',*,*,#7950,.T.);
#3991=ORIENTED_EDGE('',*,*,#7951,.F.);
#3992=ORIENTED_EDGE('',*,*,#7952,.F.);
#3993=ORIENTED_EDGE('',*,*,#7953,.T.);
#3994=ORIENTED_EDGE('',*,*,#7954,.T.);
#3995=ORIENTED_EDGE('',*,*,#7949,.F.);
#3996=ORIENTED_EDGE('',*,*,#7955,.F.);
#3997=ORIENTED_EDGE('',*,*,#7956,.T.);
#3998=ORIENTED_EDGE('',*,*,#7957,.F.);
#3999=ORIENTED_EDGE('',*,*,#7958,.T.);
#4000=ORIENTED_EDGE('',*,*,#7959,.T.);
#4001=ORIENTED_EDGE('',*,*,#7953,.F.);
#4002=ORIENTED_EDGE('',*,*,#7960,.T.);
#4003=ORIENTED_EDGE('',*,*,#7958,.F.);
#4004=ORIENTED_EDGE('',*,*,#7961,.F.);
#4005=ORIENTED_EDGE('',*,*,#7945,.T.);
#4006=ORIENTED_EDGE('',*,*,#7962,.F.);
#4007=ORIENTED_EDGE('',*,*,#7963,.F.);
#4008=ORIENTED_EDGE('',*,*,#7964,.F.);
#4009=ORIENTED_EDGE('',*,*,#7946,.T.);
#4010=ORIENTED_EDGE('',*,*,#7961,.T.);
#4011=ORIENTED_EDGE('',*,*,#7957,.T.);
#4012=ORIENTED_EDGE('',*,*,#7959,.F.);
#4013=ORIENTED_EDGE('',*,*,#7960,.F.);
#4014=ORIENTED_EDGE('',*,*,#7965,.F.);
#4015=ORIENTED_EDGE('',*,*,#7966,.T.);
#4016=ORIENTED_EDGE('',*,*,#7950,.F.);
#4017=ORIENTED_EDGE('',*,*,#7954,.F.);
#4018=ORIENTED_EDGE('',*,*,#7964,.T.);
#4019=ORIENTED_EDGE('',*,*,#7956,.F.);
#4020=ORIENTED_EDGE('',*,*,#7967,.T.);
#4021=ORIENTED_EDGE('',*,*,#7947,.T.);
#4022=ORIENTED_EDGE('',*,*,#7955,.T.);
#4023=ORIENTED_EDGE('',*,*,#7952,.T.);
#4024=ORIENTED_EDGE('',*,*,#7948,.T.);
#4025=ORIENTED_EDGE('',*,*,#7967,.F.);
#4026=ORIENTED_EDGE('',*,*,#7944,.T.);
#4027=ORIENTED_EDGE('',*,*,#7968,.F.);
#4028=ORIENTED_EDGE('',*,*,#7969,.F.);
#4029=ORIENTED_EDGE('',*,*,#7962,.T.);
#4030=ORIENTED_EDGE('',*,*,#7951,.T.);
#4031=ORIENTED_EDGE('',*,*,#7966,.F.);
#4032=ORIENTED_EDGE('',*,*,#7970,.F.);
#4033=ORIENTED_EDGE('',*,*,#7968,.T.);
#4034=ORIENTED_EDGE('',*,*,#7969,.T.);
#4035=ORIENTED_EDGE('',*,*,#7970,.T.);
#4036=ORIENTED_EDGE('',*,*,#7965,.T.);
#4037=ORIENTED_EDGE('',*,*,#7963,.T.);
#4038=ORIENTED_EDGE('',*,*,#7971,.T.);
#4039=ORIENTED_EDGE('',*,*,#7972,.F.);
#4040=ORIENTED_EDGE('',*,*,#7973,.F.);
#4041=ORIENTED_EDGE('',*,*,#7974,.T.);
#4042=ORIENTED_EDGE('',*,*,#7975,.T.);
#4043=ORIENTED_EDGE('',*,*,#7976,.F.);
#4044=ORIENTED_EDGE('',*,*,#7977,.F.);
#4045=ORIENTED_EDGE('',*,*,#7972,.T.);
#4046=ORIENTED_EDGE('',*,*,#7978,.T.);
#4047=ORIENTED_EDGE('',*,*,#7979,.F.);
#4048=ORIENTED_EDGE('',*,*,#7980,.F.);
#4049=ORIENTED_EDGE('',*,*,#7976,.T.);
#4050=ORIENTED_EDGE('',*,*,#7981,.T.);
#4051=ORIENTED_EDGE('',*,*,#7974,.F.);
#4052=ORIENTED_EDGE('',*,*,#7982,.F.);
#4053=ORIENTED_EDGE('',*,*,#7979,.T.);
#4054=ORIENTED_EDGE('',*,*,#7973,.T.);
#4055=ORIENTED_EDGE('',*,*,#7977,.T.);
#4056=ORIENTED_EDGE('',*,*,#7980,.T.);
#4057=ORIENTED_EDGE('',*,*,#7982,.T.);
#4058=ORIENTED_EDGE('',*,*,#7971,.F.);
#4059=ORIENTED_EDGE('',*,*,#7981,.F.);
#4060=ORIENTED_EDGE('',*,*,#7978,.F.);
#4061=ORIENTED_EDGE('',*,*,#7975,.F.);
#4062=ORIENTED_EDGE('',*,*,#7983,.T.);
#4063=ORIENTED_EDGE('',*,*,#7984,.F.);
#4064=ORIENTED_EDGE('',*,*,#7985,.F.);
#4065=ORIENTED_EDGE('',*,*,#7986,.T.);
#4066=ORIENTED_EDGE('',*,*,#7987,.T.);
#4067=ORIENTED_EDGE('',*,*,#7988,.F.);
#4068=ORIENTED_EDGE('',*,*,#7989,.F.);
#4069=ORIENTED_EDGE('',*,*,#7984,.T.);
#4070=ORIENTED_EDGE('',*,*,#7990,.T.);
#4071=ORIENTED_EDGE('',*,*,#7991,.F.);
#4072=ORIENTED_EDGE('',*,*,#7992,.F.);
#4073=ORIENTED_EDGE('',*,*,#7988,.T.);
#4074=ORIENTED_EDGE('',*,*,#7993,.T.);
#4075=ORIENTED_EDGE('',*,*,#7986,.F.);
#4076=ORIENTED_EDGE('',*,*,#7994,.F.);
#4077=ORIENTED_EDGE('',*,*,#7991,.T.);
#4078=ORIENTED_EDGE('',*,*,#7985,.T.);
#4079=ORIENTED_EDGE('',*,*,#7989,.T.);
#4080=ORIENTED_EDGE('',*,*,#7992,.T.);
#4081=ORIENTED_EDGE('',*,*,#7994,.T.);
#4082=ORIENTED_EDGE('',*,*,#7983,.F.);
#4083=ORIENTED_EDGE('',*,*,#7993,.F.);
#4084=ORIENTED_EDGE('',*,*,#7990,.F.);
#4085=ORIENTED_EDGE('',*,*,#7987,.F.);
#4086=ORIENTED_EDGE('',*,*,#7995,.T.);
#4087=ORIENTED_EDGE('',*,*,#7996,.F.);
#4088=ORIENTED_EDGE('',*,*,#7997,.F.);
#4089=ORIENTED_EDGE('',*,*,#7998,.F.);
#4090=ORIENTED_EDGE('',*,*,#7999,.T.);
#4091=ORIENTED_EDGE('',*,*,#8000,.T.);
#4092=ORIENTED_EDGE('',*,*,#8001,.T.);
#4093=ORIENTED_EDGE('',*,*,#8002,.F.);
#4094=ORIENTED_EDGE('',*,*,#8003,.F.);
#4095=ORIENTED_EDGE('',*,*,#7996,.T.);
#4096=ORIENTED_EDGE('',*,*,#8004,.T.);
#4097=ORIENTED_EDGE('',*,*,#8005,.T.);
#4098=ORIENTED_EDGE('',*,*,#8006,.F.);
#4099=ORIENTED_EDGE('',*,*,#8007,.F.);
#4100=ORIENTED_EDGE('',*,*,#8008,.F.);
#4101=ORIENTED_EDGE('',*,*,#8002,.T.);
#4102=ORIENTED_EDGE('',*,*,#7997,.T.);
#4103=ORIENTED_EDGE('',*,*,#8003,.T.);
#4104=ORIENTED_EDGE('',*,*,#8008,.T.);
#4105=ORIENTED_EDGE('',*,*,#8009,.F.);
#4106=ORIENTED_EDGE('',*,*,#7995,.F.);
#4107=ORIENTED_EDGE('',*,*,#8010,.F.);
#4108=ORIENTED_EDGE('',*,*,#8004,.F.);
#4109=ORIENTED_EDGE('',*,*,#8001,.F.);
#4110=ORIENTED_EDGE('',*,*,#8005,.F.);
#4111=ORIENTED_EDGE('',*,*,#8010,.T.);
#4112=ORIENTED_EDGE('',*,*,#8000,.F.);
#4113=ORIENTED_EDGE('',*,*,#8011,.F.);
#4114=ORIENTED_EDGE('',*,*,#8011,.T.);
#4115=ORIENTED_EDGE('',*,*,#7999,.F.);
#4116=ORIENTED_EDGE('',*,*,#8012,.F.);
#4117=ORIENTED_EDGE('',*,*,#8006,.T.);
#4118=ORIENTED_EDGE('',*,*,#7998,.T.);
#4119=ORIENTED_EDGE('',*,*,#8009,.T.);
#4120=ORIENTED_EDGE('',*,*,#8007,.T.);
#4121=ORIENTED_EDGE('',*,*,#8012,.T.);
#4122=ORIENTED_EDGE('',*,*,#8013,.T.);
#4123=ORIENTED_EDGE('',*,*,#8014,.F.);
#4124=ORIENTED_EDGE('',*,*,#8015,.F.);
#4125=ORIENTED_EDGE('',*,*,#8016,.T.);
#4126=ORIENTED_EDGE('',*,*,#8017,.T.);
#4127=ORIENTED_EDGE('',*,*,#8018,.F.);
#4128=ORIENTED_EDGE('',*,*,#8019,.F.);
#4129=ORIENTED_EDGE('',*,*,#8014,.T.);
#4130=ORIENTED_EDGE('',*,*,#8020,.T.);
#4131=ORIENTED_EDGE('',*,*,#8021,.F.);
#4132=ORIENTED_EDGE('',*,*,#8022,.F.);
#4133=ORIENTED_EDGE('',*,*,#8018,.T.);
#4134=ORIENTED_EDGE('',*,*,#8023,.T.);
#4135=ORIENTED_EDGE('',*,*,#8016,.F.);
#4136=ORIENTED_EDGE('',*,*,#8024,.F.);
#4137=ORIENTED_EDGE('',*,*,#8021,.T.);
#4138=ORIENTED_EDGE('',*,*,#8015,.T.);
#4139=ORIENTED_EDGE('',*,*,#8019,.T.);
#4140=ORIENTED_EDGE('',*,*,#8022,.T.);
#4141=ORIENTED_EDGE('',*,*,#8024,.T.);
#4142=ORIENTED_EDGE('',*,*,#8013,.F.);
#4143=ORIENTED_EDGE('',*,*,#8023,.F.);
#4144=ORIENTED_EDGE('',*,*,#8020,.F.);
#4145=ORIENTED_EDGE('',*,*,#8017,.F.);
#4146=ORIENTED_EDGE('',*,*,#8025,.F.);
#4147=ORIENTED_EDGE('',*,*,#8026,.T.);
#4148=ORIENTED_EDGE('',*,*,#8027,.T.);
#4149=ORIENTED_EDGE('',*,*,#8028,.T.);
#4150=ORIENTED_EDGE('',*,*,#8029,.F.);
#4151=ORIENTED_EDGE('',*,*,#8030,.F.);
#4152=ORIENTED_EDGE('',*,*,#8031,.F.);
#4153=ORIENTED_EDGE('',*,*,#8032,.T.);
#4154=ORIENTED_EDGE('',*,*,#8033,.F.);
#4155=ORIENTED_EDGE('',*,*,#8034,.F.);
#4156=ORIENTED_EDGE('',*,*,#8029,.T.);
#4157=ORIENTED_EDGE('',*,*,#8035,.F.);
#4158=ORIENTED_EDGE('',*,*,#8036,.T.);
#4159=ORIENTED_EDGE('',*,*,#8037,.F.);
#4160=ORIENTED_EDGE('',*,*,#8038,.T.);
#4161=ORIENTED_EDGE('',*,*,#8039,.F.);
#4162=ORIENTED_EDGE('',*,*,#8033,.T.);
#4163=ORIENTED_EDGE('',*,*,#8040,.T.);
#4164=ORIENTED_EDGE('',*,*,#8027,.F.);
#4165=ORIENTED_EDGE('',*,*,#8041,.T.);
#4166=ORIENTED_EDGE('',*,*,#8035,.T.);
#4167=ORIENTED_EDGE('',*,*,#8042,.T.);
#4168=ORIENTED_EDGE('',*,*,#8043,.F.);
#4169=ORIENTED_EDGE('',*,*,#8030,.T.);
#4170=ORIENTED_EDGE('',*,*,#8034,.T.);
#4171=ORIENTED_EDGE('',*,*,#8039,.T.);
#4172=ORIENTED_EDGE('',*,*,#8028,.F.);
#4173=ORIENTED_EDGE('',*,*,#8042,.F.);
#4174=ORIENTED_EDGE('',*,*,#8040,.F.);
#4175=ORIENTED_EDGE('',*,*,#8032,.F.);
#4176=ORIENTED_EDGE('',*,*,#8043,.T.);
#4177=ORIENTED_EDGE('',*,*,#8038,.F.);
#4178=ORIENTED_EDGE('',*,*,#8044,.F.);
#4179=ORIENTED_EDGE('',*,*,#8031,.T.);
#4180=ORIENTED_EDGE('',*,*,#8037,.T.);
#4181=ORIENTED_EDGE('',*,*,#8045,.T.);
#4182=ORIENTED_EDGE('',*,*,#8025,.T.);
#4183=ORIENTED_EDGE('',*,*,#8044,.T.);
#4184=ORIENTED_EDGE('',*,*,#8036,.F.);
#4185=ORIENTED_EDGE('',*,*,#8041,.F.);
#4186=ORIENTED_EDGE('',*,*,#8026,.F.);
#4187=ORIENTED_EDGE('',*,*,#8045,.F.);
#4188=ORIENTED_EDGE('',*,*,#8046,.T.);
#4189=ORIENTED_EDGE('',*,*,#8047,.F.);
#4190=ORIENTED_EDGE('',*,*,#8048,.F.);
#4191=ORIENTED_EDGE('',*,*,#8049,.T.);
#4192=ORIENTED_EDGE('',*,*,#8050,.T.);
#4193=ORIENTED_EDGE('',*,*,#8051,.F.);
#4194=ORIENTED_EDGE('',*,*,#8052,.F.);
#4195=ORIENTED_EDGE('',*,*,#8047,.T.);
#4196=ORIENTED_EDGE('',*,*,#8053,.T.);
#4197=ORIENTED_EDGE('',*,*,#8054,.F.);
#4198=ORIENTED_EDGE('',*,*,#8055,.F.);
#4199=ORIENTED_EDGE('',*,*,#8051,.T.);
#4200=ORIENTED_EDGE('',*,*,#8056,.T.);
#4201=ORIENTED_EDGE('',*,*,#8049,.F.);
#4202=ORIENTED_EDGE('',*,*,#8057,.F.);
#4203=ORIENTED_EDGE('',*,*,#8054,.T.);
#4204=ORIENTED_EDGE('',*,*,#8048,.T.);
#4205=ORIENTED_EDGE('',*,*,#8052,.T.);
#4206=ORIENTED_EDGE('',*,*,#8055,.T.);
#4207=ORIENTED_EDGE('',*,*,#8057,.T.);
#4208=ORIENTED_EDGE('',*,*,#8046,.F.);
#4209=ORIENTED_EDGE('',*,*,#8056,.F.);
#4210=ORIENTED_EDGE('',*,*,#8053,.F.);
#4211=ORIENTED_EDGE('',*,*,#8050,.F.);
#4212=ORIENTED_EDGE('',*,*,#8058,.T.);
#4213=ORIENTED_EDGE('',*,*,#8059,.F.);
#4214=ORIENTED_EDGE('',*,*,#8060,.F.);
#4215=ORIENTED_EDGE('',*,*,#8061,.T.);
#4216=ORIENTED_EDGE('',*,*,#8062,.T.);
#4217=ORIENTED_EDGE('',*,*,#8063,.F.);
#4218=ORIENTED_EDGE('',*,*,#8064,.F.);
#4219=ORIENTED_EDGE('',*,*,#8059,.T.);
#4220=ORIENTED_EDGE('',*,*,#8065,.T.);
#4221=ORIENTED_EDGE('',*,*,#8066,.F.);
#4222=ORIENTED_EDGE('',*,*,#8067,.F.);
#4223=ORIENTED_EDGE('',*,*,#8063,.T.);
#4224=ORIENTED_EDGE('',*,*,#8068,.T.);
#4225=ORIENTED_EDGE('',*,*,#8061,.F.);
#4226=ORIENTED_EDGE('',*,*,#8069,.F.);
#4227=ORIENTED_EDGE('',*,*,#8066,.T.);
#4228=ORIENTED_EDGE('',*,*,#8060,.T.);
#4229=ORIENTED_EDGE('',*,*,#8064,.T.);
#4230=ORIENTED_EDGE('',*,*,#8067,.T.);
#4231=ORIENTED_EDGE('',*,*,#8069,.T.);
#4232=ORIENTED_EDGE('',*,*,#8058,.F.);
#4233=ORIENTED_EDGE('',*,*,#8068,.F.);
#4234=ORIENTED_EDGE('',*,*,#8065,.F.);
#4235=ORIENTED_EDGE('',*,*,#8062,.F.);
#4236=ORIENTED_EDGE('',*,*,#8070,.F.);
#4237=ORIENTED_EDGE('',*,*,#8071,.T.);
#4238=ORIENTED_EDGE('',*,*,#8072,.T.);
#4239=ORIENTED_EDGE('',*,*,#8073,.T.);
#4240=ORIENTED_EDGE('',*,*,#8074,.F.);
#4241=ORIENTED_EDGE('',*,*,#8075,.T.);
#4242=ORIENTED_EDGE('',*,*,#8070,.T.);
#4243=ORIENTED_EDGE('',*,*,#8076,.T.);
#4244=ORIENTED_EDGE('',*,*,#8077,.F.);
#4245=ORIENTED_EDGE('',*,*,#8078,.T.);
#4246=ORIENTED_EDGE('',*,*,#8074,.T.);
#4247=ORIENTED_EDGE('',*,*,#8079,.T.);
#4248=ORIENTED_EDGE('',*,*,#8080,.F.);
#4249=ORIENTED_EDGE('',*,*,#8081,.T.);
#4250=ORIENTED_EDGE('',*,*,#8077,.T.);
#4251=ORIENTED_EDGE('',*,*,#8082,.T.);
#4252=ORIENTED_EDGE('',*,*,#8072,.F.);
#4253=ORIENTED_EDGE('',*,*,#8083,.T.);
#4254=ORIENTED_EDGE('',*,*,#8084,.T.);
#4255=ORIENTED_EDGE('',*,*,#8085,.T.);
#4256=ORIENTED_EDGE('',*,*,#8080,.T.);
#4257=ORIENTED_EDGE('',*,*,#8086,.T.);
#4258=ORIENTED_EDGE('',*,*,#8073,.F.);
#4259=ORIENTED_EDGE('',*,*,#8082,.F.);
#4260=ORIENTED_EDGE('',*,*,#8079,.F.);
#4261=ORIENTED_EDGE('',*,*,#8076,.F.);
#4262=ORIENTED_EDGE('',*,*,#8075,.F.);
#4263=ORIENTED_EDGE('',*,*,#8087,.T.);
#4264=ORIENTED_EDGE('',*,*,#8084,.F.);
#4265=ORIENTED_EDGE('',*,*,#8088,.T.);
#4266=ORIENTED_EDGE('',*,*,#8087,.F.);
#4267=ORIENTED_EDGE('',*,*,#8078,.F.);
#4268=ORIENTED_EDGE('',*,*,#8081,.F.);
#4269=ORIENTED_EDGE('',*,*,#8085,.F.);
#4270=ORIENTED_EDGE('',*,*,#8083,.F.);
#4271=ORIENTED_EDGE('',*,*,#8071,.F.);
#4272=ORIENTED_EDGE('',*,*,#8088,.F.);
#4273=ORIENTED_EDGE('',*,*,#8086,.F.);
#4274=ORIENTED_EDGE('',*,*,#8089,.T.);
#4275=ORIENTED_EDGE('',*,*,#8090,.F.);
#4276=ORIENTED_EDGE('',*,*,#8091,.F.);
#4277=ORIENTED_EDGE('',*,*,#8092,.T.);
#4278=ORIENTED_EDGE('',*,*,#8093,.T.);
#4279=ORIENTED_EDGE('',*,*,#8094,.F.);
#4280=ORIENTED_EDGE('',*,*,#8095,.F.);
#4281=ORIENTED_EDGE('',*,*,#8090,.T.);
#4282=ORIENTED_EDGE('',*,*,#8096,.T.);
#4283=ORIENTED_EDGE('',*,*,#8097,.F.);
#4284=ORIENTED_EDGE('',*,*,#8098,.F.);
#4285=ORIENTED_EDGE('',*,*,#8094,.T.);
#4286=ORIENTED_EDGE('',*,*,#8099,.T.);
#4287=ORIENTED_EDGE('',*,*,#8092,.F.);
#4288=ORIENTED_EDGE('',*,*,#8100,.F.);
#4289=ORIENTED_EDGE('',*,*,#8097,.T.);
#4290=ORIENTED_EDGE('',*,*,#8091,.T.);
#4291=ORIENTED_EDGE('',*,*,#8095,.T.);
#4292=ORIENTED_EDGE('',*,*,#8098,.T.);
#4293=ORIENTED_EDGE('',*,*,#8100,.T.);
#4294=ORIENTED_EDGE('',*,*,#8089,.F.);
#4295=ORIENTED_EDGE('',*,*,#8099,.F.);
#4296=ORIENTED_EDGE('',*,*,#8096,.F.);
#4297=ORIENTED_EDGE('',*,*,#8093,.F.);
#4298=ORIENTED_EDGE('',*,*,#8101,.T.);
#4299=ORIENTED_EDGE('',*,*,#8102,.F.);
#4300=ORIENTED_EDGE('',*,*,#8103,.T.);
#4301=ORIENTED_EDGE('',*,*,#8104,.F.);
#4302=ORIENTED_EDGE('',*,*,#8105,.T.);
#4303=ORIENTED_EDGE('',*,*,#8106,.F.);
#4304=ORIENTED_EDGE('',*,*,#8107,.T.);
#4305=ORIENTED_EDGE('',*,*,#8108,.F.);
#4306=ORIENTED_EDGE('',*,*,#8101,.F.);
#4307=ORIENTED_EDGE('',*,*,#8103,.F.);
#4308=ORIENTED_EDGE('',*,*,#8105,.F.);
#4309=ORIENTED_EDGE('',*,*,#8107,.F.);
#4310=ORIENTED_EDGE('',*,*,#8109,.F.);
#4311=ORIENTED_EDGE('',*,*,#8110,.F.);
#4312=ORIENTED_EDGE('',*,*,#8111,.F.);
#4313=ORIENTED_EDGE('',*,*,#8112,.F.);
#4314=ORIENTED_EDGE('',*,*,#8113,.F.);
#4315=ORIENTED_EDGE('',*,*,#8114,.F.);
#4316=ORIENTED_EDGE('',*,*,#8115,.F.);
#4317=ORIENTED_EDGE('',*,*,#8116,.F.);
#4318=ORIENTED_EDGE('',*,*,#8117,.F.);
#4319=ORIENTED_EDGE('',*,*,#8118,.F.);
#4320=ORIENTED_EDGE('',*,*,#8119,.F.);
#4321=ORIENTED_EDGE('',*,*,#8120,.F.);
#4322=ORIENTED_EDGE('',*,*,#8121,.F.);
#4323=ORIENTED_EDGE('',*,*,#8122,.F.);
#4324=ORIENTED_EDGE('',*,*,#8123,.F.);
#4325=ORIENTED_EDGE('',*,*,#8124,.F.);
#4326=ORIENTED_EDGE('',*,*,#8125,.F.);
#4327=ORIENTED_EDGE('',*,*,#8126,.F.);
#4328=ORIENTED_EDGE('',*,*,#8127,.F.);
#4329=ORIENTED_EDGE('',*,*,#8128,.F.);
#4330=ORIENTED_EDGE('',*,*,#8129,.F.);
#4331=ORIENTED_EDGE('',*,*,#8130,.F.);
#4332=ORIENTED_EDGE('',*,*,#8131,.F.);
#4333=ORIENTED_EDGE('',*,*,#8132,.F.);
#4334=ORIENTED_EDGE('',*,*,#8133,.F.);
#4335=ORIENTED_EDGE('',*,*,#8134,.F.);
#4336=ORIENTED_EDGE('',*,*,#8135,.F.);
#4337=ORIENTED_EDGE('',*,*,#8136,.F.);
#4338=ORIENTED_EDGE('',*,*,#8137,.F.);
#4339=ORIENTED_EDGE('',*,*,#8138,.F.);
#4340=ORIENTED_EDGE('',*,*,#8139,.F.);
#4341=ORIENTED_EDGE('',*,*,#8140,.F.);
#4342=ORIENTED_EDGE('',*,*,#8141,.F.);
#4343=ORIENTED_EDGE('',*,*,#8142,.F.);
#4344=ORIENTED_EDGE('',*,*,#8143,.F.);
#4345=ORIENTED_EDGE('',*,*,#8144,.F.);
#4346=ORIENTED_EDGE('',*,*,#8145,.F.);
#4347=ORIENTED_EDGE('',*,*,#8146,.F.);
#4348=ORIENTED_EDGE('',*,*,#8147,.F.);
#4349=ORIENTED_EDGE('',*,*,#8148,.F.);
#4350=ORIENTED_EDGE('',*,*,#8149,.F.);
#4351=ORIENTED_EDGE('',*,*,#8150,.F.);
#4352=ORIENTED_EDGE('',*,*,#8151,.F.);
#4353=ORIENTED_EDGE('',*,*,#8152,.F.);
#4354=ORIENTED_EDGE('',*,*,#8153,.F.);
#4355=ORIENTED_EDGE('',*,*,#8154,.F.);
#4356=ORIENTED_EDGE('',*,*,#8155,.F.);
#4357=ORIENTED_EDGE('',*,*,#8156,.F.);
#4358=ORIENTED_EDGE('',*,*,#8157,.F.);
#4359=ORIENTED_EDGE('',*,*,#8109,.T.);
#4360=ORIENTED_EDGE('',*,*,#8158,.F.);
#4361=ORIENTED_EDGE('',*,*,#8102,.T.);
#4362=ORIENTED_EDGE('',*,*,#8104,.T.);
#4363=ORIENTED_EDGE('',*,*,#8106,.T.);
#4364=ORIENTED_EDGE('',*,*,#8108,.T.);
#4365=ORIENTED_EDGE('',*,*,#8158,.T.);
#4366=ORIENTED_EDGE('',*,*,#8159,.T.);
#4367=ORIENTED_EDGE('',*,*,#8160,.T.);
#4368=ORIENTED_EDGE('',*,*,#8161,.T.);
#4369=ORIENTED_EDGE('',*,*,#8162,.T.);
#4370=ORIENTED_EDGE('',*,*,#8163,.T.);
#4371=ORIENTED_EDGE('',*,*,#8164,.T.);
#4372=ORIENTED_EDGE('',*,*,#8165,.T.);
#4373=ORIENTED_EDGE('',*,*,#8166,.T.);
#4374=ORIENTED_EDGE('',*,*,#8167,.T.);
#4375=ORIENTED_EDGE('',*,*,#8168,.T.);
#4376=ORIENTED_EDGE('',*,*,#8169,.T.);
#4377=ORIENTED_EDGE('',*,*,#8170,.T.);
#4378=ORIENTED_EDGE('',*,*,#8171,.T.);
#4379=ORIENTED_EDGE('',*,*,#8172,.T.);
#4380=ORIENTED_EDGE('',*,*,#8173,.T.);
#4381=ORIENTED_EDGE('',*,*,#8174,.T.);
#4382=ORIENTED_EDGE('',*,*,#8175,.T.);
#4383=ORIENTED_EDGE('',*,*,#8176,.T.);
#4384=ORIENTED_EDGE('',*,*,#8177,.T.);
#4385=ORIENTED_EDGE('',*,*,#8178,.T.);
#4386=ORIENTED_EDGE('',*,*,#8179,.T.);
#4387=ORIENTED_EDGE('',*,*,#8180,.T.);
#4388=ORIENTED_EDGE('',*,*,#8181,.T.);
#4389=ORIENTED_EDGE('',*,*,#8182,.T.);
#4390=ORIENTED_EDGE('',*,*,#8183,.T.);
#4391=ORIENTED_EDGE('',*,*,#8184,.T.);
#4392=ORIENTED_EDGE('',*,*,#8185,.T.);
#4393=ORIENTED_EDGE('',*,*,#8186,.T.);
#4394=ORIENTED_EDGE('',*,*,#8187,.T.);
#4395=ORIENTED_EDGE('',*,*,#8188,.T.);
#4396=ORIENTED_EDGE('',*,*,#8189,.T.);
#4397=ORIENTED_EDGE('',*,*,#8190,.T.);
#4398=ORIENTED_EDGE('',*,*,#8191,.T.);
#4399=ORIENTED_EDGE('',*,*,#8192,.T.);
#4400=ORIENTED_EDGE('',*,*,#8193,.T.);
#4401=ORIENTED_EDGE('',*,*,#8194,.T.);
#4402=ORIENTED_EDGE('',*,*,#8195,.T.);
#4403=ORIENTED_EDGE('',*,*,#8196,.T.);
#4404=ORIENTED_EDGE('',*,*,#8197,.T.);
#4405=ORIENTED_EDGE('',*,*,#8198,.T.);
#4406=ORIENTED_EDGE('',*,*,#8199,.T.);
#4407=ORIENTED_EDGE('',*,*,#8200,.T.);
#4408=ORIENTED_EDGE('',*,*,#8201,.T.);
#4409=ORIENTED_EDGE('',*,*,#8202,.T.);
#4410=ORIENTED_EDGE('',*,*,#8203,.T.);
#4411=ORIENTED_EDGE('',*,*,#8204,.T.);
#4412=ORIENTED_EDGE('',*,*,#8205,.T.);
#4413=ORIENTED_EDGE('',*,*,#8206,.T.);
#4414=ORIENTED_EDGE('',*,*,#8207,.T.);
#4415=ORIENTED_EDGE('',*,*,#8159,.F.);
#4416=ORIENTED_EDGE('',*,*,#8208,.F.);
#4417=ORIENTED_EDGE('',*,*,#8110,.T.);
#4418=ORIENTED_EDGE('',*,*,#8208,.T.);
#4419=ORIENTED_EDGE('',*,*,#8206,.F.);
#4420=ORIENTED_EDGE('',*,*,#8209,.F.);
#4421=ORIENTED_EDGE('',*,*,#8111,.T.);
#4422=ORIENTED_EDGE('',*,*,#8209,.T.);
#4423=ORIENTED_EDGE('',*,*,#8205,.F.);
#4424=ORIENTED_EDGE('',*,*,#8210,.F.);
#4425=ORIENTED_EDGE('',*,*,#8112,.T.);
#4426=ORIENTED_EDGE('',*,*,#8210,.T.);
#4427=ORIENTED_EDGE('',*,*,#8204,.F.);
#4428=ORIENTED_EDGE('',*,*,#8211,.F.);
#4429=ORIENTED_EDGE('',*,*,#8113,.T.);
#4430=ORIENTED_EDGE('',*,*,#8211,.T.);
#4431=ORIENTED_EDGE('',*,*,#8203,.F.);
#4432=ORIENTED_EDGE('',*,*,#8212,.F.);
#4433=ORIENTED_EDGE('',*,*,#8114,.T.);
#4434=ORIENTED_EDGE('',*,*,#8212,.T.);
#4435=ORIENTED_EDGE('',*,*,#8202,.F.);
#4436=ORIENTED_EDGE('',*,*,#8213,.F.);
#4437=ORIENTED_EDGE('',*,*,#8115,.T.);
#4438=ORIENTED_EDGE('',*,*,#8213,.T.);
#4439=ORIENTED_EDGE('',*,*,#8201,.F.);
#4440=ORIENTED_EDGE('',*,*,#8214,.F.);
#4441=ORIENTED_EDGE('',*,*,#8116,.T.);
#4442=ORIENTED_EDGE('',*,*,#8214,.T.);
#4443=ORIENTED_EDGE('',*,*,#8200,.F.);
#4444=ORIENTED_EDGE('',*,*,#8215,.F.);
#4445=ORIENTED_EDGE('',*,*,#8117,.T.);
#4446=ORIENTED_EDGE('',*,*,#8215,.T.);
#4447=ORIENTED_EDGE('',*,*,#8199,.F.);
#4448=ORIENTED_EDGE('',*,*,#8216,.F.);
#4449=ORIENTED_EDGE('',*,*,#8118,.T.);
#4450=ORIENTED_EDGE('',*,*,#8216,.T.);
#4451=ORIENTED_EDGE('',*,*,#8198,.F.);
#4452=ORIENTED_EDGE('',*,*,#8217,.F.);
#4453=ORIENTED_EDGE('',*,*,#8119,.T.);
#4454=ORIENTED_EDGE('',*,*,#8217,.T.);
#4455=ORIENTED_EDGE('',*,*,#8197,.F.);
#4456=ORIENTED_EDGE('',*,*,#8218,.F.);
#4457=ORIENTED_EDGE('',*,*,#8120,.T.);
#4458=ORIENTED_EDGE('',*,*,#8218,.T.);
#4459=ORIENTED_EDGE('',*,*,#8196,.F.);
#4460=ORIENTED_EDGE('',*,*,#8219,.F.);
#4461=ORIENTED_EDGE('',*,*,#8121,.T.);
#4462=ORIENTED_EDGE('',*,*,#8219,.T.);
#4463=ORIENTED_EDGE('',*,*,#8195,.F.);
#4464=ORIENTED_EDGE('',*,*,#8220,.F.);
#4465=ORIENTED_EDGE('',*,*,#8122,.T.);
#4466=ORIENTED_EDGE('',*,*,#8220,.T.);
#4467=ORIENTED_EDGE('',*,*,#8194,.F.);
#4468=ORIENTED_EDGE('',*,*,#8221,.F.);
#4469=ORIENTED_EDGE('',*,*,#8123,.T.);
#4470=ORIENTED_EDGE('',*,*,#8221,.T.);
#4471=ORIENTED_EDGE('',*,*,#8193,.F.);
#4472=ORIENTED_EDGE('',*,*,#8222,.F.);
#4473=ORIENTED_EDGE('',*,*,#8124,.T.);
#4474=ORIENTED_EDGE('',*,*,#8222,.T.);
#4475=ORIENTED_EDGE('',*,*,#8192,.F.);
#4476=ORIENTED_EDGE('',*,*,#8223,.F.);
#4477=ORIENTED_EDGE('',*,*,#8125,.T.);
#4478=ORIENTED_EDGE('',*,*,#8223,.T.);
#4479=ORIENTED_EDGE('',*,*,#8191,.F.);
#4480=ORIENTED_EDGE('',*,*,#8224,.F.);
#4481=ORIENTED_EDGE('',*,*,#8126,.T.);
#4482=ORIENTED_EDGE('',*,*,#8224,.T.);
#4483=ORIENTED_EDGE('',*,*,#8190,.F.);
#4484=ORIENTED_EDGE('',*,*,#8225,.F.);
#4485=ORIENTED_EDGE('',*,*,#8127,.T.);
#4486=ORIENTED_EDGE('',*,*,#8225,.T.);
#4487=ORIENTED_EDGE('',*,*,#8189,.F.);
#4488=ORIENTED_EDGE('',*,*,#8226,.F.);
#4489=ORIENTED_EDGE('',*,*,#8128,.T.);
#4490=ORIENTED_EDGE('',*,*,#8226,.T.);
#4491=ORIENTED_EDGE('',*,*,#8188,.F.);
#4492=ORIENTED_EDGE('',*,*,#8227,.F.);
#4493=ORIENTED_EDGE('',*,*,#8129,.T.);
#4494=ORIENTED_EDGE('',*,*,#8227,.T.);
#4495=ORIENTED_EDGE('',*,*,#8187,.F.);
#4496=ORIENTED_EDGE('',*,*,#8228,.F.);
#4497=ORIENTED_EDGE('',*,*,#8130,.T.);
#4498=ORIENTED_EDGE('',*,*,#8228,.T.);
#4499=ORIENTED_EDGE('',*,*,#8186,.F.);
#4500=ORIENTED_EDGE('',*,*,#8229,.F.);
#4501=ORIENTED_EDGE('',*,*,#8131,.T.);
#4502=ORIENTED_EDGE('',*,*,#8229,.T.);
#4503=ORIENTED_EDGE('',*,*,#8185,.F.);
#4504=ORIENTED_EDGE('',*,*,#8230,.F.);
#4505=ORIENTED_EDGE('',*,*,#8132,.T.);
#4506=ORIENTED_EDGE('',*,*,#8230,.T.);
#4507=ORIENTED_EDGE('',*,*,#8184,.F.);
#4508=ORIENTED_EDGE('',*,*,#8231,.F.);
#4509=ORIENTED_EDGE('',*,*,#8133,.T.);
#4510=ORIENTED_EDGE('',*,*,#8231,.T.);
#4511=ORIENTED_EDGE('',*,*,#8183,.F.);
#4512=ORIENTED_EDGE('',*,*,#8232,.F.);
#4513=ORIENTED_EDGE('',*,*,#8134,.T.);
#4514=ORIENTED_EDGE('',*,*,#8232,.T.);
#4515=ORIENTED_EDGE('',*,*,#8182,.F.);
#4516=ORIENTED_EDGE('',*,*,#8233,.F.);
#4517=ORIENTED_EDGE('',*,*,#8135,.T.);
#4518=ORIENTED_EDGE('',*,*,#8233,.T.);
#4519=ORIENTED_EDGE('',*,*,#8181,.F.);
#4520=ORIENTED_EDGE('',*,*,#8234,.F.);
#4521=ORIENTED_EDGE('',*,*,#8136,.T.);
#4522=ORIENTED_EDGE('',*,*,#8234,.T.);
#4523=ORIENTED_EDGE('',*,*,#8180,.F.);
#4524=ORIENTED_EDGE('',*,*,#8235,.F.);
#4525=ORIENTED_EDGE('',*,*,#8137,.T.);
#4526=ORIENTED_EDGE('',*,*,#8235,.T.);
#4527=ORIENTED_EDGE('',*,*,#8179,.F.);
#4528=ORIENTED_EDGE('',*,*,#8236,.F.);
#4529=ORIENTED_EDGE('',*,*,#8138,.T.);
#4530=ORIENTED_EDGE('',*,*,#8236,.T.);
#4531=ORIENTED_EDGE('',*,*,#8178,.F.);
#4532=ORIENTED_EDGE('',*,*,#8237,.F.);
#4533=ORIENTED_EDGE('',*,*,#8139,.T.);
#4534=ORIENTED_EDGE('',*,*,#8237,.T.);
#4535=ORIENTED_EDGE('',*,*,#8177,.F.);
#4536=ORIENTED_EDGE('',*,*,#8238,.F.);
#4537=ORIENTED_EDGE('',*,*,#8140,.T.);
#4538=ORIENTED_EDGE('',*,*,#8238,.T.);
#4539=ORIENTED_EDGE('',*,*,#8176,.F.);
#4540=ORIENTED_EDGE('',*,*,#8239,.F.);
#4541=ORIENTED_EDGE('',*,*,#8141,.T.);
#4542=ORIENTED_EDGE('',*,*,#8239,.T.);
#4543=ORIENTED_EDGE('',*,*,#8175,.F.);
#4544=ORIENTED_EDGE('',*,*,#8240,.F.);
#4545=ORIENTED_EDGE('',*,*,#8142,.T.);
#4546=ORIENTED_EDGE('',*,*,#8240,.T.);
#4547=ORIENTED_EDGE('',*,*,#8174,.F.);
#4548=ORIENTED_EDGE('',*,*,#8241,.F.);
#4549=ORIENTED_EDGE('',*,*,#8143,.T.);
#4550=ORIENTED_EDGE('',*,*,#8241,.T.);
#4551=ORIENTED_EDGE('',*,*,#8173,.F.);
#4552=ORIENTED_EDGE('',*,*,#8242,.F.);
#4553=ORIENTED_EDGE('',*,*,#8144,.T.);
#4554=ORIENTED_EDGE('',*,*,#8242,.T.);
#4555=ORIENTED_EDGE('',*,*,#8172,.F.);
#4556=ORIENTED_EDGE('',*,*,#8243,.F.);
#4557=ORIENTED_EDGE('',*,*,#8145,.T.);
#4558=ORIENTED_EDGE('',*,*,#8243,.T.);
#4559=ORIENTED_EDGE('',*,*,#8171,.F.);
#4560=ORIENTED_EDGE('',*,*,#8244,.F.);
#4561=ORIENTED_EDGE('',*,*,#8146,.T.);
#4562=ORIENTED_EDGE('',*,*,#8244,.T.);
#4563=ORIENTED_EDGE('',*,*,#8170,.F.);
#4564=ORIENTED_EDGE('',*,*,#8245,.F.);
#4565=ORIENTED_EDGE('',*,*,#8147,.T.);
#4566=ORIENTED_EDGE('',*,*,#8245,.T.);
#4567=ORIENTED_EDGE('',*,*,#8169,.F.);
#4568=ORIENTED_EDGE('',*,*,#8246,.F.);
#4569=ORIENTED_EDGE('',*,*,#8148,.T.);
#4570=ORIENTED_EDGE('',*,*,#8246,.T.);
#4571=ORIENTED_EDGE('',*,*,#8168,.F.);
#4572=ORIENTED_EDGE('',*,*,#8247,.F.);
#4573=ORIENTED_EDGE('',*,*,#8149,.T.);
#4574=ORIENTED_EDGE('',*,*,#8247,.T.);
#4575=ORIENTED_EDGE('',*,*,#8167,.F.);
#4576=ORIENTED_EDGE('',*,*,#8248,.F.);
#4577=ORIENTED_EDGE('',*,*,#8150,.T.);
#4578=ORIENTED_EDGE('',*,*,#8248,.T.);
#4579=ORIENTED_EDGE('',*,*,#8166,.F.);
#4580=ORIENTED_EDGE('',*,*,#8249,.F.);
#4581=ORIENTED_EDGE('',*,*,#8151,.T.);
#4582=ORIENTED_EDGE('',*,*,#8249,.T.);
#4583=ORIENTED_EDGE('',*,*,#8165,.F.);
#4584=ORIENTED_EDGE('',*,*,#8250,.F.);
#4585=ORIENTED_EDGE('',*,*,#8152,.T.);
#4586=ORIENTED_EDGE('',*,*,#8250,.T.);
#4587=ORIENTED_EDGE('',*,*,#8164,.F.);
#4588=ORIENTED_EDGE('',*,*,#8251,.F.);
#4589=ORIENTED_EDGE('',*,*,#8153,.T.);
#4590=ORIENTED_EDGE('',*,*,#8251,.T.);
#4591=ORIENTED_EDGE('',*,*,#8163,.F.);
#4592=ORIENTED_EDGE('',*,*,#8252,.F.);
#4593=ORIENTED_EDGE('',*,*,#8154,.T.);
#4594=ORIENTED_EDGE('',*,*,#8252,.T.);
#4595=ORIENTED_EDGE('',*,*,#8162,.F.);
#4596=ORIENTED_EDGE('',*,*,#8253,.F.);
#4597=ORIENTED_EDGE('',*,*,#8155,.T.);
#4598=ORIENTED_EDGE('',*,*,#8253,.T.);
#4599=ORIENTED_EDGE('',*,*,#8161,.F.);
#4600=ORIENTED_EDGE('',*,*,#8254,.F.);
#4601=ORIENTED_EDGE('',*,*,#8156,.T.);
#4602=ORIENTED_EDGE('',*,*,#8254,.T.);
#4603=ORIENTED_EDGE('',*,*,#8160,.F.);
#4604=ORIENTED_EDGE('',*,*,#8207,.F.);
#4605=ORIENTED_EDGE('',*,*,#8157,.T.);
#4606=ORIENTED_EDGE('',*,*,#8255,.T.);
#4607=ORIENTED_EDGE('',*,*,#8256,.F.);
#4608=ORIENTED_EDGE('',*,*,#8257,.T.);
#4609=ORIENTED_EDGE('',*,*,#8258,.F.);
#4610=ORIENTED_EDGE('',*,*,#8259,.T.);
#4611=ORIENTED_EDGE('',*,*,#8260,.F.);
#4612=ORIENTED_EDGE('',*,*,#8261,.T.);
#4613=ORIENTED_EDGE('',*,*,#8262,.F.);
#4614=ORIENTED_EDGE('',*,*,#8255,.F.);
#4615=ORIENTED_EDGE('',*,*,#8257,.F.);
#4616=ORIENTED_EDGE('',*,*,#8259,.F.);
#4617=ORIENTED_EDGE('',*,*,#8261,.F.);
#4618=ORIENTED_EDGE('',*,*,#8263,.F.);
#4619=ORIENTED_EDGE('',*,*,#8264,.F.);
#4620=ORIENTED_EDGE('',*,*,#8265,.F.);
#4621=ORIENTED_EDGE('',*,*,#8266,.F.);
#4622=ORIENTED_EDGE('',*,*,#8267,.F.);
#4623=ORIENTED_EDGE('',*,*,#8268,.F.);
#4624=ORIENTED_EDGE('',*,*,#8269,.F.);
#4625=ORIENTED_EDGE('',*,*,#8270,.F.);
#4626=ORIENTED_EDGE('',*,*,#8271,.F.);
#4627=ORIENTED_EDGE('',*,*,#8272,.F.);
#4628=ORIENTED_EDGE('',*,*,#8273,.F.);
#4629=ORIENTED_EDGE('',*,*,#8274,.F.);
#4630=ORIENTED_EDGE('',*,*,#8275,.F.);
#4631=ORIENTED_EDGE('',*,*,#8276,.F.);
#4632=ORIENTED_EDGE('',*,*,#8277,.F.);
#4633=ORIENTED_EDGE('',*,*,#8278,.F.);
#4634=ORIENTED_EDGE('',*,*,#8279,.F.);
#4635=ORIENTED_EDGE('',*,*,#8280,.F.);
#4636=ORIENTED_EDGE('',*,*,#8281,.F.);
#4637=ORIENTED_EDGE('',*,*,#8282,.F.);
#4638=ORIENTED_EDGE('',*,*,#8283,.F.);
#4639=ORIENTED_EDGE('',*,*,#8284,.F.);
#4640=ORIENTED_EDGE('',*,*,#8285,.F.);
#4641=ORIENTED_EDGE('',*,*,#8286,.F.);
#4642=ORIENTED_EDGE('',*,*,#8287,.F.);
#4643=ORIENTED_EDGE('',*,*,#8288,.F.);
#4644=ORIENTED_EDGE('',*,*,#8289,.F.);
#4645=ORIENTED_EDGE('',*,*,#8290,.F.);
#4646=ORIENTED_EDGE('',*,*,#8291,.F.);
#4647=ORIENTED_EDGE('',*,*,#8292,.F.);
#4648=ORIENTED_EDGE('',*,*,#8293,.F.);
#4649=ORIENTED_EDGE('',*,*,#8294,.F.);
#4650=ORIENTED_EDGE('',*,*,#8295,.F.);
#4651=ORIENTED_EDGE('',*,*,#8296,.F.);
#4652=ORIENTED_EDGE('',*,*,#8297,.F.);
#4653=ORIENTED_EDGE('',*,*,#8298,.F.);
#4654=ORIENTED_EDGE('',*,*,#8299,.F.);
#4655=ORIENTED_EDGE('',*,*,#8300,.F.);
#4656=ORIENTED_EDGE('',*,*,#8301,.F.);
#4657=ORIENTED_EDGE('',*,*,#8302,.F.);
#4658=ORIENTED_EDGE('',*,*,#8303,.F.);
#4659=ORIENTED_EDGE('',*,*,#8304,.F.);
#4660=ORIENTED_EDGE('',*,*,#8305,.F.);
#4661=ORIENTED_EDGE('',*,*,#8306,.F.);
#4662=ORIENTED_EDGE('',*,*,#8307,.F.);
#4663=ORIENTED_EDGE('',*,*,#8308,.F.);
#4664=ORIENTED_EDGE('',*,*,#8309,.F.);
#4665=ORIENTED_EDGE('',*,*,#8310,.F.);
#4666=ORIENTED_EDGE('',*,*,#8311,.F.);
#4667=ORIENTED_EDGE('',*,*,#8263,.T.);
#4668=ORIENTED_EDGE('',*,*,#8312,.F.);
#4669=ORIENTED_EDGE('',*,*,#8256,.T.);
#4670=ORIENTED_EDGE('',*,*,#8258,.T.);
#4671=ORIENTED_EDGE('',*,*,#8260,.T.);
#4672=ORIENTED_EDGE('',*,*,#8262,.T.);
#4673=ORIENTED_EDGE('',*,*,#8312,.T.);
#4674=ORIENTED_EDGE('',*,*,#8313,.T.);
#4675=ORIENTED_EDGE('',*,*,#8314,.T.);
#4676=ORIENTED_EDGE('',*,*,#8315,.T.);
#4677=ORIENTED_EDGE('',*,*,#8316,.T.);
#4678=ORIENTED_EDGE('',*,*,#8317,.T.);
#4679=ORIENTED_EDGE('',*,*,#8318,.T.);
#4680=ORIENTED_EDGE('',*,*,#8319,.T.);
#4681=ORIENTED_EDGE('',*,*,#8320,.T.);
#4682=ORIENTED_EDGE('',*,*,#8321,.T.);
#4683=ORIENTED_EDGE('',*,*,#8322,.T.);
#4684=ORIENTED_EDGE('',*,*,#8323,.T.);
#4685=ORIENTED_EDGE('',*,*,#8324,.T.);
#4686=ORIENTED_EDGE('',*,*,#8325,.T.);
#4687=ORIENTED_EDGE('',*,*,#8326,.T.);
#4688=ORIENTED_EDGE('',*,*,#8327,.T.);
#4689=ORIENTED_EDGE('',*,*,#8328,.T.);
#4690=ORIENTED_EDGE('',*,*,#8329,.T.);
#4691=ORIENTED_EDGE('',*,*,#8330,.T.);
#4692=ORIENTED_EDGE('',*,*,#8331,.T.);
#4693=ORIENTED_EDGE('',*,*,#8332,.T.);
#4694=ORIENTED_EDGE('',*,*,#8333,.T.);
#4695=ORIENTED_EDGE('',*,*,#8334,.T.);
#4696=ORIENTED_EDGE('',*,*,#8335,.T.);
#4697=ORIENTED_EDGE('',*,*,#8336,.T.);
#4698=ORIENTED_EDGE('',*,*,#8337,.T.);
#4699=ORIENTED_EDGE('',*,*,#8338,.T.);
#4700=ORIENTED_EDGE('',*,*,#8339,.T.);
#4701=ORIENTED_EDGE('',*,*,#8340,.T.);
#4702=ORIENTED_EDGE('',*,*,#8341,.T.);
#4703=ORIENTED_EDGE('',*,*,#8342,.T.);
#4704=ORIENTED_EDGE('',*,*,#8343,.T.);
#4705=ORIENTED_EDGE('',*,*,#8344,.T.);
#4706=ORIENTED_EDGE('',*,*,#8345,.T.);
#4707=ORIENTED_EDGE('',*,*,#8346,.T.);
#4708=ORIENTED_EDGE('',*,*,#8347,.T.);
#4709=ORIENTED_EDGE('',*,*,#8348,.T.);
#4710=ORIENTED_EDGE('',*,*,#8349,.T.);
#4711=ORIENTED_EDGE('',*,*,#8350,.T.);
#4712=ORIENTED_EDGE('',*,*,#8351,.T.);
#4713=ORIENTED_EDGE('',*,*,#8352,.T.);
#4714=ORIENTED_EDGE('',*,*,#8353,.T.);
#4715=ORIENTED_EDGE('',*,*,#8354,.T.);
#4716=ORIENTED_EDGE('',*,*,#8355,.T.);
#4717=ORIENTED_EDGE('',*,*,#8356,.T.);
#4718=ORIENTED_EDGE('',*,*,#8357,.T.);
#4719=ORIENTED_EDGE('',*,*,#8358,.T.);
#4720=ORIENTED_EDGE('',*,*,#8359,.T.);
#4721=ORIENTED_EDGE('',*,*,#8360,.T.);
#4722=ORIENTED_EDGE('',*,*,#8361,.T.);
#4723=ORIENTED_EDGE('',*,*,#8313,.F.);
#4724=ORIENTED_EDGE('',*,*,#8362,.F.);
#4725=ORIENTED_EDGE('',*,*,#8264,.T.);
#4726=ORIENTED_EDGE('',*,*,#8362,.T.);
#4727=ORIENTED_EDGE('',*,*,#8360,.F.);
#4728=ORIENTED_EDGE('',*,*,#8363,.F.);
#4729=ORIENTED_EDGE('',*,*,#8265,.T.);
#4730=ORIENTED_EDGE('',*,*,#8363,.T.);
#4731=ORIENTED_EDGE('',*,*,#8359,.F.);
#4732=ORIENTED_EDGE('',*,*,#8364,.F.);
#4733=ORIENTED_EDGE('',*,*,#8266,.T.);
#4734=ORIENTED_EDGE('',*,*,#8364,.T.);
#4735=ORIENTED_EDGE('',*,*,#8358,.F.);
#4736=ORIENTED_EDGE('',*,*,#8365,.F.);
#4737=ORIENTED_EDGE('',*,*,#8267,.T.);
#4738=ORIENTED_EDGE('',*,*,#8365,.T.);
#4739=ORIENTED_EDGE('',*,*,#8357,.F.);
#4740=ORIENTED_EDGE('',*,*,#8366,.F.);
#4741=ORIENTED_EDGE('',*,*,#8268,.T.);
#4742=ORIENTED_EDGE('',*,*,#8366,.T.);
#4743=ORIENTED_EDGE('',*,*,#8356,.F.);
#4744=ORIENTED_EDGE('',*,*,#8367,.F.);
#4745=ORIENTED_EDGE('',*,*,#8269,.T.);
#4746=ORIENTED_EDGE('',*,*,#8367,.T.);
#4747=ORIENTED_EDGE('',*,*,#8355,.F.);
#4748=ORIENTED_EDGE('',*,*,#8368,.F.);
#4749=ORIENTED_EDGE('',*,*,#8270,.T.);
#4750=ORIENTED_EDGE('',*,*,#8368,.T.);
#4751=ORIENTED_EDGE('',*,*,#8354,.F.);
#4752=ORIENTED_EDGE('',*,*,#8369,.F.);
#4753=ORIENTED_EDGE('',*,*,#8271,.T.);
#4754=ORIENTED_EDGE('',*,*,#8369,.T.);
#4755=ORIENTED_EDGE('',*,*,#8353,.F.);
#4756=ORIENTED_EDGE('',*,*,#8370,.F.);
#4757=ORIENTED_EDGE('',*,*,#8272,.T.);
#4758=ORIENTED_EDGE('',*,*,#8370,.T.);
#4759=ORIENTED_EDGE('',*,*,#8352,.F.);
#4760=ORIENTED_EDGE('',*,*,#8371,.F.);
#4761=ORIENTED_EDGE('',*,*,#8273,.T.);
#4762=ORIENTED_EDGE('',*,*,#8371,.T.);
#4763=ORIENTED_EDGE('',*,*,#8351,.F.);
#4764=ORIENTED_EDGE('',*,*,#8372,.F.);
#4765=ORIENTED_EDGE('',*,*,#8274,.T.);
#4766=ORIENTED_EDGE('',*,*,#8372,.T.);
#4767=ORIENTED_EDGE('',*,*,#8350,.F.);
#4768=ORIENTED_EDGE('',*,*,#8373,.F.);
#4769=ORIENTED_EDGE('',*,*,#8275,.T.);
#4770=ORIENTED_EDGE('',*,*,#8373,.T.);
#4771=ORIENTED_EDGE('',*,*,#8349,.F.);
#4772=ORIENTED_EDGE('',*,*,#8374,.F.);
#4773=ORIENTED_EDGE('',*,*,#8276,.T.);
#4774=ORIENTED_EDGE('',*,*,#8374,.T.);
#4775=ORIENTED_EDGE('',*,*,#8348,.F.);
#4776=ORIENTED_EDGE('',*,*,#8375,.F.);
#4777=ORIENTED_EDGE('',*,*,#8277,.T.);
#4778=ORIENTED_EDGE('',*,*,#8375,.T.);
#4779=ORIENTED_EDGE('',*,*,#8347,.F.);
#4780=ORIENTED_EDGE('',*,*,#8376,.F.);
#4781=ORIENTED_EDGE('',*,*,#8278,.T.);
#4782=ORIENTED_EDGE('',*,*,#8376,.T.);
#4783=ORIENTED_EDGE('',*,*,#8346,.F.);
#4784=ORIENTED_EDGE('',*,*,#8377,.F.);
#4785=ORIENTED_EDGE('',*,*,#8279,.T.);
#4786=ORIENTED_EDGE('',*,*,#8377,.T.);
#4787=ORIENTED_EDGE('',*,*,#8345,.F.);
#4788=ORIENTED_EDGE('',*,*,#8378,.F.);
#4789=ORIENTED_EDGE('',*,*,#8280,.T.);
#4790=ORIENTED_EDGE('',*,*,#8378,.T.);
#4791=ORIENTED_EDGE('',*,*,#8344,.F.);
#4792=ORIENTED_EDGE('',*,*,#8379,.F.);
#4793=ORIENTED_EDGE('',*,*,#8281,.T.);
#4794=ORIENTED_EDGE('',*,*,#8379,.T.);
#4795=ORIENTED_EDGE('',*,*,#8343,.F.);
#4796=ORIENTED_EDGE('',*,*,#8380,.F.);
#4797=ORIENTED_EDGE('',*,*,#8282,.T.);
#4798=ORIENTED_EDGE('',*,*,#8380,.T.);
#4799=ORIENTED_EDGE('',*,*,#8342,.F.);
#4800=ORIENTED_EDGE('',*,*,#8381,.F.);
#4801=ORIENTED_EDGE('',*,*,#8283,.T.);
#4802=ORIENTED_EDGE('',*,*,#8381,.T.);
#4803=ORIENTED_EDGE('',*,*,#8341,.F.);
#4804=ORIENTED_EDGE('',*,*,#8382,.F.);
#4805=ORIENTED_EDGE('',*,*,#8284,.T.);
#4806=ORIENTED_EDGE('',*,*,#8382,.T.);
#4807=ORIENTED_EDGE('',*,*,#8340,.F.);
#4808=ORIENTED_EDGE('',*,*,#8383,.F.);
#4809=ORIENTED_EDGE('',*,*,#8285,.T.);
#4810=ORIENTED_EDGE('',*,*,#8383,.T.);
#4811=ORIENTED_EDGE('',*,*,#8339,.F.);
#4812=ORIENTED_EDGE('',*,*,#8384,.F.);
#4813=ORIENTED_EDGE('',*,*,#8286,.T.);
#4814=ORIENTED_EDGE('',*,*,#8384,.T.);
#4815=ORIENTED_EDGE('',*,*,#8338,.F.);
#4816=ORIENTED_EDGE('',*,*,#8385,.F.);
#4817=ORIENTED_EDGE('',*,*,#8287,.T.);
#4818=ORIENTED_EDGE('',*,*,#8385,.T.);
#4819=ORIENTED_EDGE('',*,*,#8337,.F.);
#4820=ORIENTED_EDGE('',*,*,#8386,.F.);
#4821=ORIENTED_EDGE('',*,*,#8288,.T.);
#4822=ORIENTED_EDGE('',*,*,#8386,.T.);
#4823=ORIENTED_EDGE('',*,*,#8336,.F.);
#4824=ORIENTED_EDGE('',*,*,#8387,.F.);
#4825=ORIENTED_EDGE('',*,*,#8289,.T.);
#4826=ORIENTED_EDGE('',*,*,#8387,.T.);
#4827=ORIENTED_EDGE('',*,*,#8335,.F.);
#4828=ORIENTED_EDGE('',*,*,#8388,.F.);
#4829=ORIENTED_EDGE('',*,*,#8290,.T.);
#4830=ORIENTED_EDGE('',*,*,#8388,.T.);
#4831=ORIENTED_EDGE('',*,*,#8334,.F.);
#4832=ORIENTED_EDGE('',*,*,#8389,.F.);
#4833=ORIENTED_EDGE('',*,*,#8291,.T.);
#4834=ORIENTED_EDGE('',*,*,#8389,.T.);
#4835=ORIENTED_EDGE('',*,*,#8333,.F.);
#4836=ORIENTED_EDGE('',*,*,#8390,.F.);
#4837=ORIENTED_EDGE('',*,*,#8292,.T.);
#4838=ORIENTED_EDGE('',*,*,#8390,.T.);
#4839=ORIENTED_EDGE('',*,*,#8332,.F.);
#4840=ORIENTED_EDGE('',*,*,#8391,.F.);
#4841=ORIENTED_EDGE('',*,*,#8293,.T.);
#4842=ORIENTED_EDGE('',*,*,#8391,.T.);
#4843=ORIENTED_EDGE('',*,*,#8331,.F.);
#4844=ORIENTED_EDGE('',*,*,#8392,.F.);
#4845=ORIENTED_EDGE('',*,*,#8294,.T.);
#4846=ORIENTED_EDGE('',*,*,#8392,.T.);
#4847=ORIENTED_EDGE('',*,*,#8330,.F.);
#4848=ORIENTED_EDGE('',*,*,#8393,.F.);
#4849=ORIENTED_EDGE('',*,*,#8295,.T.);
#4850=ORIENTED_EDGE('',*,*,#8393,.T.);
#4851=ORIENTED_EDGE('',*,*,#8329,.F.);
#4852=ORIENTED_EDGE('',*,*,#8394,.F.);
#4853=ORIENTED_EDGE('',*,*,#8296,.T.);
#4854=ORIENTED_EDGE('',*,*,#8394,.T.);
#4855=ORIENTED_EDGE('',*,*,#8328,.F.);
#4856=ORIENTED_EDGE('',*,*,#8395,.F.);
#4857=ORIENTED_EDGE('',*,*,#8297,.T.);
#4858=ORIENTED_EDGE('',*,*,#8395,.T.);
#4859=ORIENTED_EDGE('',*,*,#8327,.F.);
#4860=ORIENTED_EDGE('',*,*,#8396,.F.);
#4861=ORIENTED_EDGE('',*,*,#8298,.T.);
#4862=ORIENTED_EDGE('',*,*,#8396,.T.);
#4863=ORIENTED_EDGE('',*,*,#8326,.F.);
#4864=ORIENTED_EDGE('',*,*,#8397,.F.);
#4865=ORIENTED_EDGE('',*,*,#8299,.T.);
#4866=ORIENTED_EDGE('',*,*,#8397,.T.);
#4867=ORIENTED_EDGE('',*,*,#8325,.F.);
#4868=ORIENTED_EDGE('',*,*,#8398,.F.);
#4869=ORIENTED_EDGE('',*,*,#8300,.T.);
#4870=ORIENTED_EDGE('',*,*,#8398,.T.);
#4871=ORIENTED_EDGE('',*,*,#8324,.F.);
#4872=ORIENTED_EDGE('',*,*,#8399,.F.);
#4873=ORIENTED_EDGE('',*,*,#8301,.T.);
#4874=ORIENTED_EDGE('',*,*,#8399,.T.);
#4875=ORIENTED_EDGE('',*,*,#8323,.F.);
#4876=ORIENTED_EDGE('',*,*,#8400,.F.);
#4877=ORIENTED_EDGE('',*,*,#8302,.T.);
#4878=ORIENTED_EDGE('',*,*,#8400,.T.);
#4879=ORIENTED_EDGE('',*,*,#8322,.F.);
#4880=ORIENTED_EDGE('',*,*,#8401,.F.);
#4881=ORIENTED_EDGE('',*,*,#8303,.T.);
#4882=ORIENTED_EDGE('',*,*,#8401,.T.);
#4883=ORIENTED_EDGE('',*,*,#8321,.F.);
#4884=ORIENTED_EDGE('',*,*,#8402,.F.);
#4885=ORIENTED_EDGE('',*,*,#8304,.T.);
#4886=ORIENTED_EDGE('',*,*,#8402,.T.);
#4887=ORIENTED_EDGE('',*,*,#8320,.F.);
#4888=ORIENTED_EDGE('',*,*,#8403,.F.);
#4889=ORIENTED_EDGE('',*,*,#8305,.T.);
#4890=ORIENTED_EDGE('',*,*,#8403,.T.);
#4891=ORIENTED_EDGE('',*,*,#8319,.F.);
#4892=ORIENTED_EDGE('',*,*,#8404,.F.);
#4893=ORIENTED_EDGE('',*,*,#8306,.T.);
#4894=ORIENTED_EDGE('',*,*,#8404,.T.);
#4895=ORIENTED_EDGE('',*,*,#8318,.F.);
#4896=ORIENTED_EDGE('',*,*,#8405,.F.);
#4897=ORIENTED_EDGE('',*,*,#8307,.T.);
#4898=ORIENTED_EDGE('',*,*,#8405,.T.);
#4899=ORIENTED_EDGE('',*,*,#8317,.F.);
#4900=ORIENTED_EDGE('',*,*,#8406,.F.);
#4901=ORIENTED_EDGE('',*,*,#8308,.T.);
#4902=ORIENTED_EDGE('',*,*,#8406,.T.);
#4903=ORIENTED_EDGE('',*,*,#8316,.F.);
#4904=ORIENTED_EDGE('',*,*,#8407,.F.);
#4905=ORIENTED_EDGE('',*,*,#8309,.T.);
#4906=ORIENTED_EDGE('',*,*,#8407,.T.);
#4907=ORIENTED_EDGE('',*,*,#8315,.F.);
#4908=ORIENTED_EDGE('',*,*,#8408,.F.);
#4909=ORIENTED_EDGE('',*,*,#8310,.T.);
#4910=ORIENTED_EDGE('',*,*,#8408,.T.);
#4911=ORIENTED_EDGE('',*,*,#8314,.F.);
#4912=ORIENTED_EDGE('',*,*,#8361,.F.);
#4913=ORIENTED_EDGE('',*,*,#8311,.T.);
#4914=ORIENTED_EDGE('',*,*,#8409,.T.);
#4915=ORIENTED_EDGE('',*,*,#8410,.F.);
#4916=ORIENTED_EDGE('',*,*,#8411,.T.);
#4917=ORIENTED_EDGE('',*,*,#8412,.F.);
#4918=ORIENTED_EDGE('',*,*,#8413,.T.);
#4919=ORIENTED_EDGE('',*,*,#8414,.F.);
#4920=ORIENTED_EDGE('',*,*,#8415,.T.);
#4921=ORIENTED_EDGE('',*,*,#8416,.F.);
#4922=ORIENTED_EDGE('',*,*,#8409,.F.);
#4923=ORIENTED_EDGE('',*,*,#8411,.F.);
#4924=ORIENTED_EDGE('',*,*,#8413,.F.);
#4925=ORIENTED_EDGE('',*,*,#8415,.F.);
#4926=ORIENTED_EDGE('',*,*,#8417,.F.);
#4927=ORIENTED_EDGE('',*,*,#8418,.F.);
#4928=ORIENTED_EDGE('',*,*,#8419,.F.);
#4929=ORIENTED_EDGE('',*,*,#8420,.F.);
#4930=ORIENTED_EDGE('',*,*,#8421,.F.);
#4931=ORIENTED_EDGE('',*,*,#8422,.F.);
#4932=ORIENTED_EDGE('',*,*,#8423,.F.);
#4933=ORIENTED_EDGE('',*,*,#8424,.F.);
#4934=ORIENTED_EDGE('',*,*,#8425,.F.);
#4935=ORIENTED_EDGE('',*,*,#8426,.F.);
#4936=ORIENTED_EDGE('',*,*,#8427,.F.);
#4937=ORIENTED_EDGE('',*,*,#8428,.F.);
#4938=ORIENTED_EDGE('',*,*,#8429,.F.);
#4939=ORIENTED_EDGE('',*,*,#8430,.F.);
#4940=ORIENTED_EDGE('',*,*,#8431,.F.);
#4941=ORIENTED_EDGE('',*,*,#8432,.F.);
#4942=ORIENTED_EDGE('',*,*,#8433,.F.);
#4943=ORIENTED_EDGE('',*,*,#8434,.F.);
#4944=ORIENTED_EDGE('',*,*,#8435,.F.);
#4945=ORIENTED_EDGE('',*,*,#8436,.F.);
#4946=ORIENTED_EDGE('',*,*,#8437,.F.);
#4947=ORIENTED_EDGE('',*,*,#8438,.F.);
#4948=ORIENTED_EDGE('',*,*,#8439,.F.);
#4949=ORIENTED_EDGE('',*,*,#8440,.F.);
#4950=ORIENTED_EDGE('',*,*,#8441,.F.);
#4951=ORIENTED_EDGE('',*,*,#8442,.F.);
#4952=ORIENTED_EDGE('',*,*,#8443,.F.);
#4953=ORIENTED_EDGE('',*,*,#8444,.F.);
#4954=ORIENTED_EDGE('',*,*,#8445,.F.);
#4955=ORIENTED_EDGE('',*,*,#8446,.F.);
#4956=ORIENTED_EDGE('',*,*,#8447,.F.);
#4957=ORIENTED_EDGE('',*,*,#8448,.F.);
#4958=ORIENTED_EDGE('',*,*,#8449,.F.);
#4959=ORIENTED_EDGE('',*,*,#8450,.F.);
#4960=ORIENTED_EDGE('',*,*,#8451,.F.);
#4961=ORIENTED_EDGE('',*,*,#8452,.F.);
#4962=ORIENTED_EDGE('',*,*,#8453,.F.);
#4963=ORIENTED_EDGE('',*,*,#8454,.F.);
#4964=ORIENTED_EDGE('',*,*,#8455,.F.);
#4965=ORIENTED_EDGE('',*,*,#8456,.F.);
#4966=ORIENTED_EDGE('',*,*,#8457,.F.);
#4967=ORIENTED_EDGE('',*,*,#8458,.F.);
#4968=ORIENTED_EDGE('',*,*,#8459,.F.);
#4969=ORIENTED_EDGE('',*,*,#8460,.F.);
#4970=ORIENTED_EDGE('',*,*,#8461,.F.);
#4971=ORIENTED_EDGE('',*,*,#8462,.F.);
#4972=ORIENTED_EDGE('',*,*,#8463,.F.);
#4973=ORIENTED_EDGE('',*,*,#8464,.F.);
#4974=ORIENTED_EDGE('',*,*,#8465,.F.);
#4975=ORIENTED_EDGE('',*,*,#8417,.T.);
#4976=ORIENTED_EDGE('',*,*,#8466,.F.);
#4977=ORIENTED_EDGE('',*,*,#8410,.T.);
#4978=ORIENTED_EDGE('',*,*,#8412,.T.);
#4979=ORIENTED_EDGE('',*,*,#8414,.T.);
#4980=ORIENTED_EDGE('',*,*,#8416,.T.);
#4981=ORIENTED_EDGE('',*,*,#8466,.T.);
#4982=ORIENTED_EDGE('',*,*,#8467,.T.);
#4983=ORIENTED_EDGE('',*,*,#8468,.T.);
#4984=ORIENTED_EDGE('',*,*,#8469,.T.);
#4985=ORIENTED_EDGE('',*,*,#8470,.T.);
#4986=ORIENTED_EDGE('',*,*,#8471,.T.);
#4987=ORIENTED_EDGE('',*,*,#8472,.T.);
#4988=ORIENTED_EDGE('',*,*,#8473,.T.);
#4989=ORIENTED_EDGE('',*,*,#8474,.T.);
#4990=ORIENTED_EDGE('',*,*,#8475,.T.);
#4991=ORIENTED_EDGE('',*,*,#8476,.T.);
#4992=ORIENTED_EDGE('',*,*,#8477,.T.);
#4993=ORIENTED_EDGE('',*,*,#8478,.T.);
#4994=ORIENTED_EDGE('',*,*,#8479,.T.);
#4995=ORIENTED_EDGE('',*,*,#8480,.T.);
#4996=ORIENTED_EDGE('',*,*,#8481,.T.);
#4997=ORIENTED_EDGE('',*,*,#8482,.T.);
#4998=ORIENTED_EDGE('',*,*,#8483,.T.);
#4999=ORIENTED_EDGE('',*,*,#8484,.T.);
#5000=ORIENTED_EDGE('',*,*,#8485,.T.);
#5001=ORIENTED_EDGE('',*,*,#8486,.T.);
#5002=ORIENTED_EDGE('',*,*,#8487,.T.);
#5003=ORIENTED_EDGE('',*,*,#8488,.T.);
#5004=ORIENTED_EDGE('',*,*,#8489,.T.);
#5005=ORIENTED_EDGE('',*,*,#8490,.T.);
#5006=ORIENTED_EDGE('',*,*,#8491,.T.);
#5007=ORIENTED_EDGE('',*,*,#8492,.T.);
#5008=ORIENTED_EDGE('',*,*,#8493,.T.);
#5009=ORIENTED_EDGE('',*,*,#8494,.T.);
#5010=ORIENTED_EDGE('',*,*,#8495,.T.);
#5011=ORIENTED_EDGE('',*,*,#8496,.T.);
#5012=ORIENTED_EDGE('',*,*,#8497,.T.);
#5013=ORIENTED_EDGE('',*,*,#8498,.T.);
#5014=ORIENTED_EDGE('',*,*,#8499,.T.);
#5015=ORIENTED_EDGE('',*,*,#8500,.T.);
#5016=ORIENTED_EDGE('',*,*,#8501,.T.);
#5017=ORIENTED_EDGE('',*,*,#8502,.T.);
#5018=ORIENTED_EDGE('',*,*,#8503,.T.);
#5019=ORIENTED_EDGE('',*,*,#8504,.T.);
#5020=ORIENTED_EDGE('',*,*,#8505,.T.);
#5021=ORIENTED_EDGE('',*,*,#8506,.T.);
#5022=ORIENTED_EDGE('',*,*,#8507,.T.);
#5023=ORIENTED_EDGE('',*,*,#8508,.T.);
#5024=ORIENTED_EDGE('',*,*,#8509,.T.);
#5025=ORIENTED_EDGE('',*,*,#8510,.T.);
#5026=ORIENTED_EDGE('',*,*,#8511,.T.);
#5027=ORIENTED_EDGE('',*,*,#8512,.T.);
#5028=ORIENTED_EDGE('',*,*,#8513,.T.);
#5029=ORIENTED_EDGE('',*,*,#8514,.T.);
#5030=ORIENTED_EDGE('',*,*,#8515,.T.);
#5031=ORIENTED_EDGE('',*,*,#8467,.F.);
#5032=ORIENTED_EDGE('',*,*,#8516,.F.);
#5033=ORIENTED_EDGE('',*,*,#8418,.T.);
#5034=ORIENTED_EDGE('',*,*,#8516,.T.);
#5035=ORIENTED_EDGE('',*,*,#8514,.F.);
#5036=ORIENTED_EDGE('',*,*,#8517,.F.);
#5037=ORIENTED_EDGE('',*,*,#8419,.T.);
#5038=ORIENTED_EDGE('',*,*,#8517,.T.);
#5039=ORIENTED_EDGE('',*,*,#8513,.F.);
#5040=ORIENTED_EDGE('',*,*,#8518,.F.);
#5041=ORIENTED_EDGE('',*,*,#8420,.T.);
#5042=ORIENTED_EDGE('',*,*,#8518,.T.);
#5043=ORIENTED_EDGE('',*,*,#8512,.F.);
#5044=ORIENTED_EDGE('',*,*,#8519,.F.);
#5045=ORIENTED_EDGE('',*,*,#8421,.T.);
#5046=ORIENTED_EDGE('',*,*,#8519,.T.);
#5047=ORIENTED_EDGE('',*,*,#8511,.F.);
#5048=ORIENTED_EDGE('',*,*,#8520,.F.);
#5049=ORIENTED_EDGE('',*,*,#8422,.T.);
#5050=ORIENTED_EDGE('',*,*,#8520,.T.);
#5051=ORIENTED_EDGE('',*,*,#8510,.F.);
#5052=ORIENTED_EDGE('',*,*,#8521,.F.);
#5053=ORIENTED_EDGE('',*,*,#8423,.T.);
#5054=ORIENTED_EDGE('',*,*,#8521,.T.);
#5055=ORIENTED_EDGE('',*,*,#8509,.F.);
#5056=ORIENTED_EDGE('',*,*,#8522,.F.);
#5057=ORIENTED_EDGE('',*,*,#8424,.T.);
#5058=ORIENTED_EDGE('',*,*,#8522,.T.);
#5059=ORIENTED_EDGE('',*,*,#8508,.F.);
#5060=ORIENTED_EDGE('',*,*,#8523,.F.);
#5061=ORIENTED_EDGE('',*,*,#8425,.T.);
#5062=ORIENTED_EDGE('',*,*,#8523,.T.);
#5063=ORIENTED_EDGE('',*,*,#8507,.F.);
#5064=ORIENTED_EDGE('',*,*,#8524,.F.);
#5065=ORIENTED_EDGE('',*,*,#8426,.T.);
#5066=ORIENTED_EDGE('',*,*,#8524,.T.);
#5067=ORIENTED_EDGE('',*,*,#8506,.F.);
#5068=ORIENTED_EDGE('',*,*,#8525,.F.);
#5069=ORIENTED_EDGE('',*,*,#8427,.T.);
#5070=ORIENTED_EDGE('',*,*,#8525,.T.);
#5071=ORIENTED_EDGE('',*,*,#8505,.F.);
#5072=ORIENTED_EDGE('',*,*,#8526,.F.);
#5073=ORIENTED_EDGE('',*,*,#8428,.T.);
#5074=ORIENTED_EDGE('',*,*,#8526,.T.);
#5075=ORIENTED_EDGE('',*,*,#8504,.F.);
#5076=ORIENTED_EDGE('',*,*,#8527,.F.);
#5077=ORIENTED_EDGE('',*,*,#8429,.T.);
#5078=ORIENTED_EDGE('',*,*,#8527,.T.);
#5079=ORIENTED_EDGE('',*,*,#8503,.F.);
#5080=ORIENTED_EDGE('',*,*,#8528,.F.);
#5081=ORIENTED_EDGE('',*,*,#8430,.T.);
#5082=ORIENTED_EDGE('',*,*,#8528,.T.);
#5083=ORIENTED_EDGE('',*,*,#8502,.F.);
#5084=ORIENTED_EDGE('',*,*,#8529,.F.);
#5085=ORIENTED_EDGE('',*,*,#8431,.T.);
#5086=ORIENTED_EDGE('',*,*,#8529,.T.);
#5087=ORIENTED_EDGE('',*,*,#8501,.F.);
#5088=ORIENTED_EDGE('',*,*,#8530,.F.);
#5089=ORIENTED_EDGE('',*,*,#8432,.T.);
#5090=ORIENTED_EDGE('',*,*,#8530,.T.);
#5091=ORIENTED_EDGE('',*,*,#8500,.F.);
#5092=ORIENTED_EDGE('',*,*,#8531,.F.);
#5093=ORIENTED_EDGE('',*,*,#8433,.T.);
#5094=ORIENTED_EDGE('',*,*,#8531,.T.);
#5095=ORIENTED_EDGE('',*,*,#8499,.F.);
#5096=ORIENTED_EDGE('',*,*,#8532,.F.);
#5097=ORIENTED_EDGE('',*,*,#8434,.T.);
#5098=ORIENTED_EDGE('',*,*,#8532,.T.);
#5099=ORIENTED_EDGE('',*,*,#8498,.F.);
#5100=ORIENTED_EDGE('',*,*,#8533,.F.);
#5101=ORIENTED_EDGE('',*,*,#8435,.T.);
#5102=ORIENTED_EDGE('',*,*,#8533,.T.);
#5103=ORIENTED_EDGE('',*,*,#8497,.F.);
#5104=ORIENTED_EDGE('',*,*,#8534,.F.);
#5105=ORIENTED_EDGE('',*,*,#8436,.T.);
#5106=ORIENTED_EDGE('',*,*,#8534,.T.);
#5107=ORIENTED_EDGE('',*,*,#8496,.F.);
#5108=ORIENTED_EDGE('',*,*,#8535,.F.);
#5109=ORIENTED_EDGE('',*,*,#8437,.T.);
#5110=ORIENTED_EDGE('',*,*,#8535,.T.);
#5111=ORIENTED_EDGE('',*,*,#8495,.F.);
#5112=ORIENTED_EDGE('',*,*,#8536,.F.);
#5113=ORIENTED_EDGE('',*,*,#8438,.T.);
#5114=ORIENTED_EDGE('',*,*,#8536,.T.);
#5115=ORIENTED_EDGE('',*,*,#8494,.F.);
#5116=ORIENTED_EDGE('',*,*,#8537,.F.);
#5117=ORIENTED_EDGE('',*,*,#8439,.T.);
#5118=ORIENTED_EDGE('',*,*,#8537,.T.);
#5119=ORIENTED_EDGE('',*,*,#8493,.F.);
#5120=ORIENTED_EDGE('',*,*,#8538,.F.);
#5121=ORIENTED_EDGE('',*,*,#8440,.T.);
#5122=ORIENTED_EDGE('',*,*,#8538,.T.);
#5123=ORIENTED_EDGE('',*,*,#8492,.F.);
#5124=ORIENTED_EDGE('',*,*,#8539,.F.);
#5125=ORIENTED_EDGE('',*,*,#8441,.T.);
#5126=ORIENTED_EDGE('',*,*,#8539,.T.);
#5127=ORIENTED_EDGE('',*,*,#8491,.F.);
#5128=ORIENTED_EDGE('',*,*,#8540,.F.);
#5129=ORIENTED_EDGE('',*,*,#8442,.T.);
#5130=ORIENTED_EDGE('',*,*,#8540,.T.);
#5131=ORIENTED_EDGE('',*,*,#8490,.F.);
#5132=ORIENTED_EDGE('',*,*,#8541,.F.);
#5133=ORIENTED_EDGE('',*,*,#8443,.T.);
#5134=ORIENTED_EDGE('',*,*,#8541,.T.);
#5135=ORIENTED_EDGE('',*,*,#8489,.F.);
#5136=ORIENTED_EDGE('',*,*,#8542,.F.);
#5137=ORIENTED_EDGE('',*,*,#8444,.T.);
#5138=ORIENTED_EDGE('',*,*,#8542,.T.);
#5139=ORIENTED_EDGE('',*,*,#8488,.F.);
#5140=ORIENTED_EDGE('',*,*,#8543,.F.);
#5141=ORIENTED_EDGE('',*,*,#8445,.T.);
#5142=ORIENTED_EDGE('',*,*,#8543,.T.);
#5143=ORIENTED_EDGE('',*,*,#8487,.F.);
#5144=ORIENTED_EDGE('',*,*,#8544,.F.);
#5145=ORIENTED_EDGE('',*,*,#8446,.T.);
#5146=ORIENTED_EDGE('',*,*,#8544,.T.);
#5147=ORIENTED_EDGE('',*,*,#8486,.F.);
#5148=ORIENTED_EDGE('',*,*,#8545,.F.);
#5149=ORIENTED_EDGE('',*,*,#8447,.T.);
#5150=ORIENTED_EDGE('',*,*,#8545,.T.);
#5151=ORIENTED_EDGE('',*,*,#8485,.F.);
#5152=ORIENTED_EDGE('',*,*,#8546,.F.);
#5153=ORIENTED_EDGE('',*,*,#8448,.T.);
#5154=ORIENTED_EDGE('',*,*,#8546,.T.);
#5155=ORIENTED_EDGE('',*,*,#8484,.F.);
#5156=ORIENTED_EDGE('',*,*,#8547,.F.);
#5157=ORIENTED_EDGE('',*,*,#8449,.T.);
#5158=ORIENTED_EDGE('',*,*,#8547,.T.);
#5159=ORIENTED_EDGE('',*,*,#8483,.F.);
#5160=ORIENTED_EDGE('',*,*,#8548,.F.);
#5161=ORIENTED_EDGE('',*,*,#8450,.T.);
#5162=ORIENTED_EDGE('',*,*,#8548,.T.);
#5163=ORIENTED_EDGE('',*,*,#8482,.F.);
#5164=ORIENTED_EDGE('',*,*,#8549,.F.);
#5165=ORIENTED_EDGE('',*,*,#8451,.T.);
#5166=ORIENTED_EDGE('',*,*,#8549,.T.);
#5167=ORIENTED_EDGE('',*,*,#8481,.F.);
#5168=ORIENTED_EDGE('',*,*,#8550,.F.);
#5169=ORIENTED_EDGE('',*,*,#8452,.T.);
#5170=ORIENTED_EDGE('',*,*,#8550,.T.);
#5171=ORIENTED_EDGE('',*,*,#8480,.F.);
#5172=ORIENTED_EDGE('',*,*,#8551,.F.);
#5173=ORIENTED_EDGE('',*,*,#8453,.T.);
#5174=ORIENTED_EDGE('',*,*,#8551,.T.);
#5175=ORIENTED_EDGE('',*,*,#8479,.F.);
#5176=ORIENTED_EDGE('',*,*,#8552,.F.);
#5177=ORIENTED_EDGE('',*,*,#8454,.T.);
#5178=ORIENTED_EDGE('',*,*,#8552,.T.);
#5179=ORIENTED_EDGE('',*,*,#8478,.F.);
#5180=ORIENTED_EDGE('',*,*,#8553,.F.);
#5181=ORIENTED_EDGE('',*,*,#8455,.T.);
#5182=ORIENTED_EDGE('',*,*,#8553,.T.);
#5183=ORIENTED_EDGE('',*,*,#8477,.F.);
#5184=ORIENTED_EDGE('',*,*,#8554,.F.);
#5185=ORIENTED_EDGE('',*,*,#8456,.T.);
#5186=ORIENTED_EDGE('',*,*,#8554,.T.);
#5187=ORIENTED_EDGE('',*,*,#8476,.F.);
#5188=ORIENTED_EDGE('',*,*,#8555,.F.);
#5189=ORIENTED_EDGE('',*,*,#8457,.T.);
#5190=ORIENTED_EDGE('',*,*,#8555,.T.);
#5191=ORIENTED_EDGE('',*,*,#8475,.F.);
#5192=ORIENTED_EDGE('',*,*,#8556,.F.);
#5193=ORIENTED_EDGE('',*,*,#8458,.T.);
#5194=ORIENTED_EDGE('',*,*,#8556,.T.);
#5195=ORIENTED_EDGE('',*,*,#8474,.F.);
#5196=ORIENTED_EDGE('',*,*,#8557,.F.);
#5197=ORIENTED_EDGE('',*,*,#8459,.T.);
#5198=ORIENTED_EDGE('',*,*,#8557,.T.);
#5199=ORIENTED_EDGE('',*,*,#8473,.F.);
#5200=ORIENTED_EDGE('',*,*,#8558,.F.);
#5201=ORIENTED_EDGE('',*,*,#8460,.T.);
#5202=ORIENTED_EDGE('',*,*,#8558,.T.);
#5203=ORIENTED_EDGE('',*,*,#8472,.F.);
#5204=ORIENTED_EDGE('',*,*,#8559,.F.);
#5205=ORIENTED_EDGE('',*,*,#8461,.T.);
#5206=ORIENTED_EDGE('',*,*,#8559,.T.);
#5207=ORIENTED_EDGE('',*,*,#8471,.F.);
#5208=ORIENTED_EDGE('',*,*,#8560,.F.);
#5209=ORIENTED_EDGE('',*,*,#8462,.T.);
#5210=ORIENTED_EDGE('',*,*,#8560,.T.);
#5211=ORIENTED_EDGE('',*,*,#8470,.F.);
#5212=ORIENTED_EDGE('',*,*,#8561,.F.);
#5213=ORIENTED_EDGE('',*,*,#8463,.T.);
#5214=ORIENTED_EDGE('',*,*,#8561,.T.);
#5215=ORIENTED_EDGE('',*,*,#8469,.F.);
#5216=ORIENTED_EDGE('',*,*,#8562,.F.);
#5217=ORIENTED_EDGE('',*,*,#8464,.T.);
#5218=ORIENTED_EDGE('',*,*,#8562,.T.);
#5219=ORIENTED_EDGE('',*,*,#8468,.F.);
#5220=ORIENTED_EDGE('',*,*,#8515,.F.);
#5221=ORIENTED_EDGE('',*,*,#8465,.T.);
#5222=ORIENTED_EDGE('',*,*,#8563,.T.);
#5223=ORIENTED_EDGE('',*,*,#8564,.F.);
#5224=ORIENTED_EDGE('',*,*,#8565,.F.);
#5225=ORIENTED_EDGE('',*,*,#8566,.T.);
#5226=ORIENTED_EDGE('',*,*,#8567,.T.);
#5227=ORIENTED_EDGE('',*,*,#8568,.F.);
#5228=ORIENTED_EDGE('',*,*,#8569,.F.);
#5229=ORIENTED_EDGE('',*,*,#8564,.T.);
#5230=ORIENTED_EDGE('',*,*,#8570,.T.);
#5231=ORIENTED_EDGE('',*,*,#8571,.F.);
#5232=ORIENTED_EDGE('',*,*,#8572,.F.);
#5233=ORIENTED_EDGE('',*,*,#8568,.T.);
#5234=ORIENTED_EDGE('',*,*,#8573,.T.);
#5235=ORIENTED_EDGE('',*,*,#8566,.F.);
#5236=ORIENTED_EDGE('',*,*,#8574,.F.);
#5237=ORIENTED_EDGE('',*,*,#8571,.T.);
#5238=ORIENTED_EDGE('',*,*,#8565,.T.);
#5239=ORIENTED_EDGE('',*,*,#8569,.T.);
#5240=ORIENTED_EDGE('',*,*,#8572,.T.);
#5241=ORIENTED_EDGE('',*,*,#8574,.T.);
#5242=ORIENTED_EDGE('',*,*,#8563,.F.);
#5243=ORIENTED_EDGE('',*,*,#8573,.F.);
#5244=ORIENTED_EDGE('',*,*,#8570,.F.);
#5245=ORIENTED_EDGE('',*,*,#8567,.F.);
#5246=ORIENTED_EDGE('',*,*,#8575,.T.);
#5247=ORIENTED_EDGE('',*,*,#8576,.F.);
#5248=ORIENTED_EDGE('',*,*,#8577,.F.);
#5249=ORIENTED_EDGE('',*,*,#8578,.T.);
#5250=ORIENTED_EDGE('',*,*,#8579,.T.);
#5251=ORIENTED_EDGE('',*,*,#8580,.F.);
#5252=ORIENTED_EDGE('',*,*,#8581,.F.);
#5253=ORIENTED_EDGE('',*,*,#8576,.T.);
#5254=ORIENTED_EDGE('',*,*,#8582,.T.);
#5255=ORIENTED_EDGE('',*,*,#8583,.F.);
#5256=ORIENTED_EDGE('',*,*,#8584,.F.);
#5257=ORIENTED_EDGE('',*,*,#8580,.T.);
#5258=ORIENTED_EDGE('',*,*,#8585,.T.);
#5259=ORIENTED_EDGE('',*,*,#8578,.F.);
#5260=ORIENTED_EDGE('',*,*,#8586,.F.);
#5261=ORIENTED_EDGE('',*,*,#8583,.T.);
#5262=ORIENTED_EDGE('',*,*,#8587,.F.);
#5263=ORIENTED_EDGE('',*,*,#8588,.F.);
#5264=ORIENTED_EDGE('',*,*,#8589,.F.);
#5265=ORIENTED_EDGE('',*,*,#8590,.F.);
#5266=ORIENTED_EDGE('',*,*,#8591,.F.);
#5267=ORIENTED_EDGE('',*,*,#8592,.F.);
#5268=ORIENTED_EDGE('',*,*,#8593,.F.);
#5269=ORIENTED_EDGE('',*,*,#8594,.F.);
#5270=ORIENTED_EDGE('',*,*,#8577,.T.);
#5271=ORIENTED_EDGE('',*,*,#8581,.T.);
#5272=ORIENTED_EDGE('',*,*,#8584,.T.);
#5273=ORIENTED_EDGE('',*,*,#8586,.T.);
#5274=ORIENTED_EDGE('',*,*,#8595,.T.);
#5275=ORIENTED_EDGE('',*,*,#8596,.T.);
#5276=ORIENTED_EDGE('',*,*,#8597,.T.);
#5277=ORIENTED_EDGE('',*,*,#8598,.T.);
#5278=ORIENTED_EDGE('',*,*,#8599,.T.);
#5279=ORIENTED_EDGE('',*,*,#8600,.T.);
#5280=ORIENTED_EDGE('',*,*,#8601,.T.);
#5281=ORIENTED_EDGE('',*,*,#8602,.T.);
#5282=ORIENTED_EDGE('',*,*,#8575,.F.);
#5283=ORIENTED_EDGE('',*,*,#8585,.F.);
#5284=ORIENTED_EDGE('',*,*,#8582,.F.);
#5285=ORIENTED_EDGE('',*,*,#8579,.F.);
#5286=ORIENTED_EDGE('',*,*,#8594,.T.);
#5287=ORIENTED_EDGE('',*,*,#8602,.F.);
#5288=ORIENTED_EDGE('',*,*,#8593,.T.);
#5289=ORIENTED_EDGE('',*,*,#8601,.F.);
#5290=ORIENTED_EDGE('',*,*,#8603,.T.);
#5291=ORIENTED_EDGE('',*,*,#8604,.T.);
#5292=ORIENTED_EDGE('',*,*,#8600,.F.);
#5293=ORIENTED_EDGE('',*,*,#8604,.F.);
#5294=ORIENTED_EDGE('',*,*,#8592,.T.);
#5295=ORIENTED_EDGE('',*,*,#8603,.F.);
#5296=ORIENTED_EDGE('',*,*,#8605,.T.);
#5297=ORIENTED_EDGE('',*,*,#8606,.T.);
#5298=ORIENTED_EDGE('',*,*,#8599,.F.);
#5299=ORIENTED_EDGE('',*,*,#8606,.F.);
#5300=ORIENTED_EDGE('',*,*,#8591,.T.);
#5301=ORIENTED_EDGE('',*,*,#8605,.F.);
#5302=ORIENTED_EDGE('',*,*,#8590,.T.);
#5303=ORIENTED_EDGE('',*,*,#8598,.F.);
#5304=ORIENTED_EDGE('',*,*,#8589,.T.);
#5305=ORIENTED_EDGE('',*,*,#8597,.F.);
#5306=ORIENTED_EDGE('',*,*,#8588,.T.);
#5307=ORIENTED_EDGE('',*,*,#8596,.F.);
#5308=ORIENTED_EDGE('',*,*,#8587,.T.);
#5309=ORIENTED_EDGE('',*,*,#8595,.F.);
#5310=ORIENTED_EDGE('',*,*,#8607,.F.);
#5311=ORIENTED_EDGE('',*,*,#8608,.T.);
#5312=ORIENTED_EDGE('',*,*,#8609,.T.);
#5313=ORIENTED_EDGE('',*,*,#8610,.F.);
#5314=ORIENTED_EDGE('',*,*,#8611,.T.);
#5315=ORIENTED_EDGE('',*,*,#8612,.T.);
#5316=ORIENTED_EDGE('',*,*,#8613,.F.);
#5317=ORIENTED_EDGE('',*,*,#8614,.F.);
#5318=ORIENTED_EDGE('',*,*,#8615,.F.);
#5319=ORIENTED_EDGE('',*,*,#8616,.T.);
#5320=ORIENTED_EDGE('',*,*,#8617,.T.);
#5321=ORIENTED_EDGE('',*,*,#8618,.F.);
#5322=ORIENTED_EDGE('',*,*,#8619,.T.);
#5323=ORIENTED_EDGE('',*,*,#8620,.T.);
#5324=ORIENTED_EDGE('',*,*,#8621,.F.);
#5325=ORIENTED_EDGE('',*,*,#8622,.F.);
#5326=ORIENTED_EDGE('',*,*,#8623,.F.);
#5327=ORIENTED_EDGE('',*,*,#8611,.F.);
#5328=ORIENTED_EDGE('',*,*,#8624,.F.);
#5329=ORIENTED_EDGE('',*,*,#8625,.T.);
#5330=ORIENTED_EDGE('',*,*,#8626,.F.);
#5331=ORIENTED_EDGE('',*,*,#8608,.F.);
#5332=ORIENTED_EDGE('',*,*,#8627,.F.);
#5333=ORIENTED_EDGE('',*,*,#8628,.T.);
#5334=ORIENTED_EDGE('',*,*,#8629,.F.);
#5335=ORIENTED_EDGE('',*,*,#8619,.F.);
#5336=ORIENTED_EDGE('',*,*,#8630,.F.);
#5337=ORIENTED_EDGE('',*,*,#8631,.T.);
#5338=ORIENTED_EDGE('',*,*,#8632,.F.);
#5339=ORIENTED_EDGE('',*,*,#8616,.F.);
#5340=ORIENTED_EDGE('',*,*,#8633,.F.);
#5341=ORIENTED_EDGE('',*,*,#8634,.T.);
#5342=ORIENTED_EDGE('',*,*,#8635,.F.);
#5343=ORIENTED_EDGE('',*,*,#8636,.T.);
#5344=ORIENTED_EDGE('',*,*,#8637,.F.);
#5345=ORIENTED_EDGE('',*,*,#8618,.T.);
#5346=ORIENTED_EDGE('',*,*,#8638,.F.);
#5347=ORIENTED_EDGE('',*,*,#8639,.T.);
#5348=ORIENTED_EDGE('',*,*,#8640,.F.);
#5349=ORIENTED_EDGE('',*,*,#8621,.T.);
#5350=ORIENTED_EDGE('',*,*,#8641,.F.);
#5351=ORIENTED_EDGE('',*,*,#8642,.T.);
#5352=ORIENTED_EDGE('',*,*,#8643,.F.);
#5353=ORIENTED_EDGE('',*,*,#8610,.T.);
#5354=ORIENTED_EDGE('',*,*,#8644,.F.);
#5355=ORIENTED_EDGE('',*,*,#8645,.T.);
#5356=ORIENTED_EDGE('',*,*,#8646,.F.);
#5357=ORIENTED_EDGE('',*,*,#8613,.T.);
#5358=ORIENTED_EDGE('',*,*,#8640,.T.);
#5359=ORIENTED_EDGE('',*,*,#8647,.T.);
#5360=ORIENTED_EDGE('',*,*,#8630,.T.);
#5361=ORIENTED_EDGE('',*,*,#8622,.T.);
#5362=ORIENTED_EDGE('',*,*,#8632,.T.);
#5363=ORIENTED_EDGE('',*,*,#8648,.T.);
#5364=ORIENTED_EDGE('',*,*,#8638,.T.);
#5365=ORIENTED_EDGE('',*,*,#8617,.F.);
#5366=ORIENTED_EDGE('',*,*,#8646,.T.);
#5367=ORIENTED_EDGE('',*,*,#8649,.T.);
#5368=ORIENTED_EDGE('',*,*,#8624,.T.);
#5369=ORIENTED_EDGE('',*,*,#8614,.T.);
#5370=ORIENTED_EDGE('',*,*,#8626,.T.);
#5371=ORIENTED_EDGE('',*,*,#8650,.T.);
#5372=ORIENTED_EDGE('',*,*,#8644,.T.);
#5373=ORIENTED_EDGE('',*,*,#8609,.F.);
#5374=ORIENTED_EDGE('',*,*,#8643,.T.);
#5375=ORIENTED_EDGE('',*,*,#8651,.T.);
#5376=ORIENTED_EDGE('',*,*,#8627,.T.);
#5377=ORIENTED_EDGE('',*,*,#8607,.T.);
#5378=ORIENTED_EDGE('',*,*,#8629,.T.);
#5379=ORIENTED_EDGE('',*,*,#8652,.T.);
#5380=ORIENTED_EDGE('',*,*,#8641,.T.);
#5381=ORIENTED_EDGE('',*,*,#8620,.F.);
#5382=ORIENTED_EDGE('',*,*,#8623,.T.);
#5383=ORIENTED_EDGE('',*,*,#8653,.T.);
#5384=ORIENTED_EDGE('',*,*,#8635,.T.);
#5385=ORIENTED_EDGE('',*,*,#8612,.F.);
#5386=ORIENTED_EDGE('',*,*,#8637,.T.);
#5387=ORIENTED_EDGE('',*,*,#8654,.T.);
#5388=ORIENTED_EDGE('',*,*,#8633,.T.);
#5389=ORIENTED_EDGE('',*,*,#8615,.T.);
#5390=ORIENTED_EDGE('',*,*,#8636,.F.);
#5391=ORIENTED_EDGE('',*,*,#8653,.F.);
#5392=ORIENTED_EDGE('',*,*,#8634,.F.);
#5393=ORIENTED_EDGE('',*,*,#8654,.F.);
#5394=ORIENTED_EDGE('',*,*,#8645,.F.);
#5395=ORIENTED_EDGE('',*,*,#8650,.F.);
#5396=ORIENTED_EDGE('',*,*,#8625,.F.);
#5397=ORIENTED_EDGE('',*,*,#8649,.F.);
#5398=ORIENTED_EDGE('',*,*,#8642,.F.);
#5399=ORIENTED_EDGE('',*,*,#8652,.F.);
#5400=ORIENTED_EDGE('',*,*,#8628,.F.);
#5401=ORIENTED_EDGE('',*,*,#8651,.F.);
#5402=ORIENTED_EDGE('',*,*,#8639,.F.);
#5403=ORIENTED_EDGE('',*,*,#8648,.F.);
#5404=ORIENTED_EDGE('',*,*,#8631,.F.);
#5405=ORIENTED_EDGE('',*,*,#8647,.F.);
#5406=ORIENTED_EDGE('',*,*,#8655,.T.);
#5407=ORIENTED_EDGE('',*,*,#8656,.T.);
#5408=ORIENTED_EDGE('',*,*,#8657,.T.);
#5409=ORIENTED_EDGE('',*,*,#8658,.T.);
#5410=ORIENTED_EDGE('',*,*,#8659,.T.);
#5411=ORIENTED_EDGE('',*,*,#8660,.T.);
#5412=ORIENTED_EDGE('',*,*,#8661,.T.);
#5413=ORIENTED_EDGE('',*,*,#8662,.T.);
#5414=ORIENTED_EDGE('',*,*,#8663,.T.);
#5415=ORIENTED_EDGE('',*,*,#8664,.T.);
#5416=ORIENTED_EDGE('',*,*,#8665,.F.);
#5417=ORIENTED_EDGE('',*,*,#8666,.F.);
#5418=ORIENTED_EDGE('',*,*,#8667,.F.);
#5419=ORIENTED_EDGE('',*,*,#8668,.T.);
#5420=ORIENTED_EDGE('',*,*,#8669,.F.);
#5421=ORIENTED_EDGE('',*,*,#8670,.T.);
#5422=ORIENTED_EDGE('',*,*,#8671,.F.);
#5423=ORIENTED_EDGE('',*,*,#8672,.F.);
#5424=ORIENTED_EDGE('',*,*,#8673,.T.);
#5425=ORIENTED_EDGE('',*,*,#8674,.F.);
#5426=ORIENTED_EDGE('',*,*,#8675,.F.);
#5427=ORIENTED_EDGE('',*,*,#8676,.T.);
#5428=ORIENTED_EDGE('',*,*,#8677,.F.);
#5429=ORIENTED_EDGE('',*,*,#8678,.T.);
#5430=ORIENTED_EDGE('',*,*,#8679,.F.);
#5431=ORIENTED_EDGE('',*,*,#8680,.F.);
#5432=ORIENTED_EDGE('',*,*,#8681,.F.);
#5433=ORIENTED_EDGE('',*,*,#8682,.T.);
#5434=ORIENTED_EDGE('',*,*,#8683,.F.);
#5435=ORIENTED_EDGE('',*,*,#8684,.T.);
#5436=ORIENTED_EDGE('',*,*,#8685,.F.);
#5437=ORIENTED_EDGE('',*,*,#8686,.F.);
#5438=ORIENTED_EDGE('',*,*,#8687,.F.);
#5439=ORIENTED_EDGE('',*,*,#8688,.F.);
#5440=ORIENTED_EDGE('',*,*,#8689,.F.);
#5441=ORIENTED_EDGE('',*,*,#8690,.T.);
#5442=ORIENTED_EDGE('',*,*,#8691,.F.);
#5443=ORIENTED_EDGE('',*,*,#8692,.T.);
#5444=ORIENTED_EDGE('',*,*,#8693,.F.);
#5445=ORIENTED_EDGE('',*,*,#8694,.F.);
#5446=ORIENTED_EDGE('',*,*,#8695,.F.);
#5447=ORIENTED_EDGE('',*,*,#8696,.F.);
#5448=ORIENTED_EDGE('',*,*,#8697,.F.);
#5449=ORIENTED_EDGE('',*,*,#8698,.T.);
#5450=ORIENTED_EDGE('',*,*,#8699,.F.);
#5451=ORIENTED_EDGE('',*,*,#8696,.T.);
#5452=ORIENTED_EDGE('',*,*,#8700,.F.);
#5453=ORIENTED_EDGE('',*,*,#8701,.F.);
#5454=ORIENTED_EDGE('',*,*,#8702,.F.);
#5455=ORIENTED_EDGE('',*,*,#8680,.T.);
#5456=ORIENTED_EDGE('',*,*,#8703,.T.);
#5457=ORIENTED_EDGE('',*,*,#8704,.F.);
#5458=ORIENTED_EDGE('',*,*,#8705,.F.);
#5459=ORIENTED_EDGE('',*,*,#8688,.T.);
#5460=ORIENTED_EDGE('',*,*,#8706,.F.);
#5461=ORIENTED_EDGE('',*,*,#8707,.F.);
#5462=ORIENTED_EDGE('',*,*,#8674,.T.);
#5463=ORIENTED_EDGE('',*,*,#8708,.T.);
#5464=ORIENTED_EDGE('',*,*,#8709,.T.);
#5465=ORIENTED_EDGE('',*,*,#8710,.F.);
#5466=ORIENTED_EDGE('',*,*,#8687,.T.);
#5467=ORIENTED_EDGE('',*,*,#8711,.F.);
#5468=ORIENTED_EDGE('',*,*,#8712,.F.);
#5469=ORIENTED_EDGE('',*,*,#8706,.T.);
#5470=ORIENTED_EDGE('',*,*,#8686,.T.);
#5471=ORIENTED_EDGE('',*,*,#8713,.T.);
#5472=ORIENTED_EDGE('',*,*,#8714,.F.);
#5473=ORIENTED_EDGE('',*,*,#8711,.T.);
#5474=ORIENTED_EDGE('',*,*,#8695,.T.);
#5475=ORIENTED_EDGE('',*,*,#8715,.F.);
#5476=ORIENTED_EDGE('',*,*,#8716,.F.);
#5477=ORIENTED_EDGE('',*,*,#8700,.T.);
#5478=ORIENTED_EDGE('',*,*,#8694,.T.);
#5479=ORIENTED_EDGE('',*,*,#8717,.T.);
#5480=ORIENTED_EDGE('',*,*,#8718,.F.);
#5481=ORIENTED_EDGE('',*,*,#8715,.T.);
#5482=ORIENTED_EDGE('',*,*,#8719,.F.);
#5483=ORIENTED_EDGE('',*,*,#8701,.T.);
#5484=ORIENTED_EDGE('',*,*,#8716,.T.);
#5485=ORIENTED_EDGE('',*,*,#8718,.T.);
#5486=ORIENTED_EDGE('',*,*,#8720,.F.);
#5487=ORIENTED_EDGE('',*,*,#8721,.T.);
#5488=ORIENTED_EDGE('',*,*,#8722,.F.);
#5489=ORIENTED_EDGE('',*,*,#8723,.T.);
#5490=ORIENTED_EDGE('',*,*,#8724,.F.);
#5491=ORIENTED_EDGE('',*,*,#8707,.T.);
#5492=ORIENTED_EDGE('',*,*,#8712,.T.);
#5493=ORIENTED_EDGE('',*,*,#8714,.T.);
#5494=ORIENTED_EDGE('',*,*,#8725,.F.);
#5495=ORIENTED_EDGE('',*,*,#8726,.T.);
#5496=ORIENTED_EDGE('',*,*,#8727,.F.);
#5497=ORIENTED_EDGE('',*,*,#8728,.T.);
#5498=ORIENTED_EDGE('',*,*,#8729,.F.);
#5499=ORIENTED_EDGE('',*,*,#8704,.T.);
#5500=ORIENTED_EDGE('',*,*,#8730,.F.);
#5501=ORIENTED_EDGE('',*,*,#8731,.T.);
#5502=ORIENTED_EDGE('',*,*,#8732,.F.);
#5503=ORIENTED_EDGE('',*,*,#8733,.T.);
#5504=ORIENTED_EDGE('',*,*,#8734,.F.);
#5505=ORIENTED_EDGE('',*,*,#8709,.F.);
#5506=ORIENTED_EDGE('',*,*,#8735,.T.);
#5507=ORIENTED_EDGE('',*,*,#8736,.F.);
#5508=ORIENTED_EDGE('',*,*,#8737,.F.);
#5509=ORIENTED_EDGE('',*,*,#8738,.T.);
#5510=ORIENTED_EDGE('',*,*,#8739,.F.);
#5511=ORIENTED_EDGE('',*,*,#8740,.T.);
#5512=ORIENTED_EDGE('',*,*,#8741,.F.);
#5513=ORIENTED_EDGE('',*,*,#8742,.F.);
#5514=ORIENTED_EDGE('',*,*,#8743,.F.);
#5515=ORIENTED_EDGE('',*,*,#8744,.T.);
#5516=ORIENTED_EDGE('',*,*,#8745,.T.);
#5517=ORIENTED_EDGE('',*,*,#8746,.T.);
#5518=ORIENTED_EDGE('',*,*,#8747,.T.);
#5519=ORIENTED_EDGE('',*,*,#8748,.T.);
#5520=ORIENTED_EDGE('',*,*,#8749,.T.);
#5521=ORIENTED_EDGE('',*,*,#8750,.T.);
#5522=ORIENTED_EDGE('',*,*,#8751,.T.);
#5523=ORIENTED_EDGE('',*,*,#8752,.T.);
#5524=ORIENTED_EDGE('',*,*,#8753,.T.);
#5525=ORIENTED_EDGE('',*,*,#8754,.T.);
#5526=ORIENTED_EDGE('',*,*,#8666,.T.);
#5527=ORIENTED_EDGE('',*,*,#8755,.T.);
#5528=ORIENTED_EDGE('',*,*,#8742,.T.);
#5529=ORIENTED_EDGE('',*,*,#8756,.T.);
#5530=ORIENTED_EDGE('',*,*,#8669,.T.);
#5531=ORIENTED_EDGE('',*,*,#8757,.T.);
#5532=ORIENTED_EDGE('',*,*,#8739,.T.);
#5533=ORIENTED_EDGE('',*,*,#8758,.T.);
#5534=ORIENTED_EDGE('',*,*,#8741,.T.);
#5535=ORIENTED_EDGE('',*,*,#8759,.T.);
#5536=ORIENTED_EDGE('',*,*,#8667,.T.);
#5537=ORIENTED_EDGE('',*,*,#8756,.F.);
#5538=ORIENTED_EDGE('',*,*,#8671,.T.);
#5539=ORIENTED_EDGE('',*,*,#8760,.T.);
#5540=ORIENTED_EDGE('',*,*,#8737,.T.);
#5541=ORIENTED_EDGE('',*,*,#8761,.T.);
#5542=ORIENTED_EDGE('',*,*,#8736,.T.);
#5543=ORIENTED_EDGE('',*,*,#8762,.T.);
#5544=ORIENTED_EDGE('',*,*,#8672,.T.);
#5545=ORIENTED_EDGE('',*,*,#8761,.F.);
#5546=ORIENTED_EDGE('',*,*,#8679,.T.);
#5547=ORIENTED_EDGE('',*,*,#8763,.T.);
#5548=ORIENTED_EDGE('',*,*,#8730,.T.);
#5549=ORIENTED_EDGE('',*,*,#8703,.F.);
#5550=ORIENTED_EDGE('',*,*,#8754,.F.);
#5551=ORIENTED_EDGE('',*,*,#8664,.F.);
#5552=ORIENTED_EDGE('',*,*,#8753,.F.);
#5553=ORIENTED_EDGE('',*,*,#8663,.F.);
#5554=ORIENTED_EDGE('',*,*,#8752,.F.);
#5555=ORIENTED_EDGE('',*,*,#8662,.F.);
#5556=ORIENTED_EDGE('',*,*,#8751,.F.);
#5557=ORIENTED_EDGE('',*,*,#8661,.F.);
#5558=ORIENTED_EDGE('',*,*,#8750,.F.);
#5559=ORIENTED_EDGE('',*,*,#8660,.F.);
#5560=ORIENTED_EDGE('',*,*,#8749,.F.);
#5561=ORIENTED_EDGE('',*,*,#8659,.F.);
#5562=ORIENTED_EDGE('',*,*,#8748,.F.);
#5563=ORIENTED_EDGE('',*,*,#8658,.F.);
#5564=ORIENTED_EDGE('',*,*,#8747,.F.);
#5565=ORIENTED_EDGE('',*,*,#8657,.F.);
#5566=ORIENTED_EDGE('',*,*,#8746,.F.);
#5567=ORIENTED_EDGE('',*,*,#8656,.F.);
#5568=ORIENTED_EDGE('',*,*,#8745,.F.);
#5569=ORIENTED_EDGE('',*,*,#8655,.F.);
#5570=ORIENTED_EDGE('',*,*,#8734,.T.);
#5571=ORIENTED_EDGE('',*,*,#8764,.T.);
#5572=ORIENTED_EDGE('',*,*,#8675,.T.);
#5573=ORIENTED_EDGE('',*,*,#8710,.T.);
#5574=ORIENTED_EDGE('',*,*,#8732,.T.);
#5575=ORIENTED_EDGE('',*,*,#8765,.T.);
#5576=ORIENTED_EDGE('',*,*,#8677,.T.);
#5577=ORIENTED_EDGE('',*,*,#8766,.T.);
#5578=ORIENTED_EDGE('',*,*,#8678,.F.);
#5579=ORIENTED_EDGE('',*,*,#8765,.F.);
#5580=ORIENTED_EDGE('',*,*,#8731,.F.);
#5581=ORIENTED_EDGE('',*,*,#8763,.F.);
#5582=ORIENTED_EDGE('',*,*,#8733,.F.);
#5583=ORIENTED_EDGE('',*,*,#8766,.F.);
#5584=ORIENTED_EDGE('',*,*,#8676,.F.);
#5585=ORIENTED_EDGE('',*,*,#8764,.F.);
#5586=ORIENTED_EDGE('',*,*,#8724,.T.);
#5587=ORIENTED_EDGE('',*,*,#8767,.T.);
#5588=ORIENTED_EDGE('',*,*,#8689,.T.);
#5589=ORIENTED_EDGE('',*,*,#8705,.T.);
#5590=ORIENTED_EDGE('',*,*,#8691,.T.);
#5591=ORIENTED_EDGE('',*,*,#8768,.T.);
#5592=ORIENTED_EDGE('',*,*,#8722,.T.);
#5593=ORIENTED_EDGE('',*,*,#8769,.T.);
#5594=ORIENTED_EDGE('',*,*,#8693,.T.);
#5595=ORIENTED_EDGE('',*,*,#8770,.T.);
#5596=ORIENTED_EDGE('',*,*,#8720,.T.);
#5597=ORIENTED_EDGE('',*,*,#8717,.F.);
#5598=ORIENTED_EDGE('',*,*,#8723,.F.);
#5599=ORIENTED_EDGE('',*,*,#8768,.F.);
#5600=ORIENTED_EDGE('',*,*,#8690,.F.);
#5601=ORIENTED_EDGE('',*,*,#8767,.F.);
#5602=ORIENTED_EDGE('',*,*,#8721,.F.);
#5603=ORIENTED_EDGE('',*,*,#8770,.F.);
#5604=ORIENTED_EDGE('',*,*,#8692,.F.);
#5605=ORIENTED_EDGE('',*,*,#8769,.F.);
#5606=ORIENTED_EDGE('',*,*,#8740,.F.);
#5607=ORIENTED_EDGE('',*,*,#8757,.F.);
#5608=ORIENTED_EDGE('',*,*,#8668,.F.);
#5609=ORIENTED_EDGE('',*,*,#8759,.F.);
#5610=ORIENTED_EDGE('',*,*,#8738,.F.);
#5611=ORIENTED_EDGE('',*,*,#8760,.F.);
#5612=ORIENTED_EDGE('',*,*,#8670,.F.);
#5613=ORIENTED_EDGE('',*,*,#8758,.F.);
#5614=ORIENTED_EDGE('',*,*,#8735,.F.);
#5615=ORIENTED_EDGE('',*,*,#8708,.F.);
#5616=ORIENTED_EDGE('',*,*,#8673,.F.);
#5617=ORIENTED_EDGE('',*,*,#8762,.F.);
#5618=ORIENTED_EDGE('',*,*,#8729,.T.);
#5619=ORIENTED_EDGE('',*,*,#8771,.T.);
#5620=ORIENTED_EDGE('',*,*,#8681,.T.);
#5621=ORIENTED_EDGE('',*,*,#8702,.T.);
#5622=ORIENTED_EDGE('',*,*,#8685,.T.);
#5623=ORIENTED_EDGE('',*,*,#8772,.T.);
#5624=ORIENTED_EDGE('',*,*,#8725,.T.);
#5625=ORIENTED_EDGE('',*,*,#8713,.F.);
#5626=ORIENTED_EDGE('',*,*,#8727,.T.);
#5627=ORIENTED_EDGE('',*,*,#8773,.T.);
#5628=ORIENTED_EDGE('',*,*,#8683,.T.);
#5629=ORIENTED_EDGE('',*,*,#8774,.T.);
#5630=ORIENTED_EDGE('',*,*,#8726,.F.);
#5631=ORIENTED_EDGE('',*,*,#8772,.F.);
#5632=ORIENTED_EDGE('',*,*,#8684,.F.);
#5633=ORIENTED_EDGE('',*,*,#8773,.F.);
#5634=ORIENTED_EDGE('',*,*,#8728,.F.);
#5635=ORIENTED_EDGE('',*,*,#8774,.F.);
#5636=ORIENTED_EDGE('',*,*,#8682,.F.);
#5637=ORIENTED_EDGE('',*,*,#8771,.F.);
#5638=ORIENTED_EDGE('',*,*,#8719,.T.);
#5639=ORIENTED_EDGE('',*,*,#8775,.T.);
#5640=ORIENTED_EDGE('',*,*,#8697,.T.);
#5641=ORIENTED_EDGE('',*,*,#8699,.T.);
#5642=ORIENTED_EDGE('',*,*,#8665,.T.);
#5643=ORIENTED_EDGE('',*,*,#8776,.T.);
#5644=ORIENTED_EDGE('',*,*,#8743,.T.);
#5645=ORIENTED_EDGE('',*,*,#8755,.F.);
#5646=ORIENTED_EDGE('',*,*,#8744,.F.);
#5647=ORIENTED_EDGE('',*,*,#8776,.F.);
#5648=ORIENTED_EDGE('',*,*,#8698,.F.);
#5649=ORIENTED_EDGE('',*,*,#8775,.F.);
#5650=ORIENTED_EDGE('',*,*,#8777,.F.);
#5651=ORIENTED_EDGE('',*,*,#8778,.F.);
#5652=ORIENTED_EDGE('',*,*,#8779,.T.);
#5653=ORIENTED_EDGE('',*,*,#8780,.F.);
#5654=ORIENTED_EDGE('',*,*,#8781,.F.);
#5655=ORIENTED_EDGE('',*,*,#8782,.T.);
#5656=ORIENTED_EDGE('',*,*,#8783,.T.);
#5657=ORIENTED_EDGE('',*,*,#8782,.F.);
#5658=ORIENTED_EDGE('',*,*,#8784,.F.);
#5659=ORIENTED_EDGE('',*,*,#8785,.T.);
#5660=ORIENTED_EDGE('',*,*,#8786,.T.);
#5661=ORIENTED_EDGE('',*,*,#8785,.F.);
#5662=ORIENTED_EDGE('',*,*,#8787,.F.);
#5663=ORIENTED_EDGE('',*,*,#8788,.T.);
#5664=ORIENTED_EDGE('',*,*,#8789,.T.);
#5665=ORIENTED_EDGE('',*,*,#8788,.F.);
#5666=ORIENTED_EDGE('',*,*,#8790,.F.);
#5667=ORIENTED_EDGE('',*,*,#8791,.T.);
#5668=ORIENTED_EDGE('',*,*,#8792,.T.);
#5669=ORIENTED_EDGE('',*,*,#8793,.T.);
#5670=ORIENTED_EDGE('',*,*,#8792,.F.);
#5671=ORIENTED_EDGE('',*,*,#8794,.T.);
#5672=ORIENTED_EDGE('',*,*,#8795,.F.);
#5673=ORIENTED_EDGE('',*,*,#8796,.T.);
#5674=ORIENTED_EDGE('',*,*,#8795,.T.);
#5675=ORIENTED_EDGE('',*,*,#8797,.T.);
#5676=ORIENTED_EDGE('',*,*,#8794,.F.);
#5677=ORIENTED_EDGE('',*,*,#8797,.F.);
#5678=ORIENTED_EDGE('',*,*,#8798,.F.);
#5679=ORIENTED_EDGE('',*,*,#8799,.T.);
#5680=ORIENTED_EDGE('',*,*,#8800,.T.);
#5681=ORIENTED_EDGE('',*,*,#8801,.T.);
#5682=ORIENTED_EDGE('',*,*,#8802,.T.);
#5683=ORIENTED_EDGE('',*,*,#8800,.F.);
#5684=ORIENTED_EDGE('',*,*,#8803,.T.);
#5685=ORIENTED_EDGE('',*,*,#8804,.T.);
#5686=ORIENTED_EDGE('',*,*,#8805,.T.);
#5687=ORIENTED_EDGE('',*,*,#8804,.F.);
#5688=ORIENTED_EDGE('',*,*,#8806,.T.);
#5689=ORIENTED_EDGE('',*,*,#8807,.T.);
#5690=ORIENTED_EDGE('',*,*,#8806,.F.);
#5691=ORIENTED_EDGE('',*,*,#8803,.F.);
#5692=ORIENTED_EDGE('',*,*,#8799,.F.);
#5693=ORIENTED_EDGE('',*,*,#8808,.F.);
#5694=ORIENTED_EDGE('',*,*,#8809,.F.);
#5695=ORIENTED_EDGE('',*,*,#8810,.F.);
#5696=ORIENTED_EDGE('',*,*,#8811,.F.);
#5697=ORIENTED_EDGE('',*,*,#8812,.T.);
#5698=ORIENTED_EDGE('',*,*,#8813,.F.);
#5699=ORIENTED_EDGE('',*,*,#8814,.F.);
#5700=ORIENTED_EDGE('',*,*,#8815,.F.);
#5701=ORIENTED_EDGE('',*,*,#8816,.F.);
#5702=ORIENTED_EDGE('',*,*,#8814,.T.);
#5703=ORIENTED_EDGE('',*,*,#8817,.F.);
#5704=ORIENTED_EDGE('',*,*,#8818,.F.);
#5705=ORIENTED_EDGE('',*,*,#8819,.F.);
#5706=ORIENTED_EDGE('',*,*,#8818,.T.);
#5707=ORIENTED_EDGE('',*,*,#8820,.F.);
#5708=ORIENTED_EDGE('',*,*,#8821,.F.);
#5709=ORIENTED_EDGE('',*,*,#8822,.F.);
#5710=ORIENTED_EDGE('',*,*,#8821,.T.);
#5711=ORIENTED_EDGE('',*,*,#8823,.F.);
#5712=ORIENTED_EDGE('',*,*,#8824,.F.);
#5713=ORIENTED_EDGE('',*,*,#8825,.F.);
#5714=ORIENTED_EDGE('',*,*,#8824,.T.);
#5715=ORIENTED_EDGE('',*,*,#8826,.F.);
#5716=ORIENTED_EDGE('',*,*,#8827,.F.);
#5717=ORIENTED_EDGE('',*,*,#8828,.F.);
#5718=ORIENTED_EDGE('',*,*,#8827,.T.);
#5719=ORIENTED_EDGE('',*,*,#8829,.F.);
#5720=ORIENTED_EDGE('',*,*,#8830,.F.);
#5721=ORIENTED_EDGE('',*,*,#8811,.T.);
#5722=ORIENTED_EDGE('',*,*,#8831,.T.);
#5723=ORIENTED_EDGE('',*,*,#8832,.T.);
#5724=ORIENTED_EDGE('',*,*,#8829,.T.);
#5725=ORIENTED_EDGE('',*,*,#8826,.T.);
#5726=ORIENTED_EDGE('',*,*,#8823,.T.);
#5727=ORIENTED_EDGE('',*,*,#8820,.T.);
#5728=ORIENTED_EDGE('',*,*,#8817,.T.);
#5729=ORIENTED_EDGE('',*,*,#8813,.T.);
#5730=ORIENTED_EDGE('',*,*,#8833,.T.);
#5731=ORIENTED_EDGE('',*,*,#8834,.F.);
#5732=ORIENTED_EDGE('',*,*,#8835,.T.);
#5733=ORIENTED_EDGE('',*,*,#8833,.F.);
#5734=ORIENTED_EDGE('',*,*,#8812,.F.);
#5735=ORIENTED_EDGE('',*,*,#8810,.T.);
#5736=ORIENTED_EDGE('',*,*,#8836,.F.);
#5737=ORIENTED_EDGE('',*,*,#8834,.T.);
#5738=ORIENTED_EDGE('',*,*,#8815,.T.);
#5739=ORIENTED_EDGE('',*,*,#8816,.T.);
#5740=ORIENTED_EDGE('',*,*,#8819,.T.);
#5741=ORIENTED_EDGE('',*,*,#8822,.T.);
#5742=ORIENTED_EDGE('',*,*,#8825,.T.);
#5743=ORIENTED_EDGE('',*,*,#8828,.T.);
#5744=ORIENTED_EDGE('',*,*,#8837,.T.);
#5745=ORIENTED_EDGE('',*,*,#8836,.T.);
#5746=ORIENTED_EDGE('',*,*,#8838,.T.);
#5747=ORIENTED_EDGE('',*,*,#8808,.T.);
#5748=ORIENTED_EDGE('',*,*,#8798,.T.);
#5749=ORIENTED_EDGE('',*,*,#8839,.T.);
#5750=ORIENTED_EDGE('',*,*,#8840,.F.);
#5751=ORIENTED_EDGE('',*,*,#8841,.T.);
#5752=ORIENTED_EDGE('',*,*,#8842,.T.);
#5753=ORIENTED_EDGE('',*,*,#8831,.F.);
#5754=ORIENTED_EDGE('',*,*,#8835,.F.);
#5755=ORIENTED_EDGE('',*,*,#8843,.F.);
#5756=ORIENTED_EDGE('',*,*,#8844,.F.);
#5757=ORIENTED_EDGE('',*,*,#8840,.T.);
#5758=ORIENTED_EDGE('',*,*,#8845,.T.);
#5759=ORIENTED_EDGE('',*,*,#8777,.T.);
#5760=ORIENTED_EDGE('',*,*,#8844,.T.);
#5761=ORIENTED_EDGE('',*,*,#8846,.T.);
#5762=ORIENTED_EDGE('',*,*,#8790,.T.);
#5763=ORIENTED_EDGE('',*,*,#8787,.T.);
#5764=ORIENTED_EDGE('',*,*,#8784,.T.);
#5765=ORIENTED_EDGE('',*,*,#8781,.T.);
#5766=ORIENTED_EDGE('',*,*,#8847,.T.);
#5767=ORIENTED_EDGE('',*,*,#8848,.T.);
#5768=ORIENTED_EDGE('',*,*,#8841,.F.);
#5769=ORIENTED_EDGE('',*,*,#8846,.F.);
#5770=ORIENTED_EDGE('',*,*,#8843,.T.);
#5771=ORIENTED_EDGE('',*,*,#8849,.T.);
#5772=ORIENTED_EDGE('',*,*,#8791,.F.);
#5773=ORIENTED_EDGE('',*,*,#8778,.T.);
#5774=ORIENTED_EDGE('',*,*,#8849,.F.);
#5775=ORIENTED_EDGE('',*,*,#8845,.F.);
#5776=ORIENTED_EDGE('',*,*,#8839,.F.);
#5777=ORIENTED_EDGE('',*,*,#8801,.F.);
#5778=ORIENTED_EDGE('',*,*,#8802,.F.);
#5779=ORIENTED_EDGE('',*,*,#8805,.F.);
#5780=ORIENTED_EDGE('',*,*,#8850,.F.);
#5781=ORIENTED_EDGE('',*,*,#8851,.F.);
#5782=ORIENTED_EDGE('',*,*,#8779,.F.);
#5783=ORIENTED_EDGE('',*,*,#8783,.F.);
#5784=ORIENTED_EDGE('',*,*,#8786,.F.);
#5785=ORIENTED_EDGE('',*,*,#8789,.F.);
#5786=ORIENTED_EDGE('',*,*,#8851,.T.);
#5787=ORIENTED_EDGE('',*,*,#8852,.F.);
#5788=ORIENTED_EDGE('',*,*,#8847,.F.);
#5789=ORIENTED_EDGE('',*,*,#8780,.T.);
#5790=ORIENTED_EDGE('',*,*,#8793,.F.);
#5791=ORIENTED_EDGE('',*,*,#8796,.F.);
#5792=ORIENTED_EDGE('',*,*,#8852,.T.);
#5793=ORIENTED_EDGE('',*,*,#8850,.T.);
#5794=ORIENTED_EDGE('',*,*,#8807,.F.);
#5795=ORIENTED_EDGE('',*,*,#8809,.T.);
#5796=ORIENTED_EDGE('',*,*,#8838,.F.);
#5797=ORIENTED_EDGE('',*,*,#8837,.F.);
#5798=ORIENTED_EDGE('',*,*,#8830,.T.);
#5799=ORIENTED_EDGE('',*,*,#8832,.F.);
#5800=ORIENTED_EDGE('',*,*,#8842,.F.);
#5801=ORIENTED_EDGE('',*,*,#8848,.F.);
#5802=ORIENTED_EDGE('',*,*,#8853,.F.);
#5803=ORIENTED_EDGE('',*,*,#8854,.F.);
#5804=ORIENTED_EDGE('',*,*,#8855,.T.);
#5805=ORIENTED_EDGE('',*,*,#8856,.F.);
#5806=ORIENTED_EDGE('',*,*,#8857,.F.);
#5807=ORIENTED_EDGE('',*,*,#8858,.T.);
#5808=ORIENTED_EDGE('',*,*,#8859,.T.);
#5809=ORIENTED_EDGE('',*,*,#8858,.F.);
#5810=ORIENTED_EDGE('',*,*,#8860,.F.);
#5811=ORIENTED_EDGE('',*,*,#8861,.T.);
#5812=ORIENTED_EDGE('',*,*,#8862,.T.);
#5813=ORIENTED_EDGE('',*,*,#8861,.F.);
#5814=ORIENTED_EDGE('',*,*,#8863,.F.);
#5815=ORIENTED_EDGE('',*,*,#8864,.T.);
#5816=ORIENTED_EDGE('',*,*,#8865,.T.);
#5817=ORIENTED_EDGE('',*,*,#8864,.F.);
#5818=ORIENTED_EDGE('',*,*,#8866,.F.);
#5819=ORIENTED_EDGE('',*,*,#8867,.T.);
#5820=ORIENTED_EDGE('',*,*,#8868,.T.);
#5821=ORIENTED_EDGE('',*,*,#8869,.T.);
#5822=ORIENTED_EDGE('',*,*,#8868,.F.);
#5823=ORIENTED_EDGE('',*,*,#8870,.T.);
#5824=ORIENTED_EDGE('',*,*,#8871,.F.);
#5825=ORIENTED_EDGE('',*,*,#8872,.T.);
#5826=ORIENTED_EDGE('',*,*,#8871,.T.);
#5827=ORIENTED_EDGE('',*,*,#8873,.T.);
#5828=ORIENTED_EDGE('',*,*,#8870,.F.);
#5829=ORIENTED_EDGE('',*,*,#8873,.F.);
#5830=ORIENTED_EDGE('',*,*,#8874,.F.);
#5831=ORIENTED_EDGE('',*,*,#8875,.T.);
#5832=ORIENTED_EDGE('',*,*,#8876,.T.);
#5833=ORIENTED_EDGE('',*,*,#8877,.T.);
#5834=ORIENTED_EDGE('',*,*,#8878,.T.);
#5835=ORIENTED_EDGE('',*,*,#8876,.F.);
#5836=ORIENTED_EDGE('',*,*,#8879,.T.);
#5837=ORIENTED_EDGE('',*,*,#8880,.T.);
#5838=ORIENTED_EDGE('',*,*,#8881,.T.);
#5839=ORIENTED_EDGE('',*,*,#8880,.F.);
#5840=ORIENTED_EDGE('',*,*,#8882,.T.);
#5841=ORIENTED_EDGE('',*,*,#8883,.T.);
#5842=ORIENTED_EDGE('',*,*,#8882,.F.);
#5843=ORIENTED_EDGE('',*,*,#8879,.F.);
#5844=ORIENTED_EDGE('',*,*,#8875,.F.);
#5845=ORIENTED_EDGE('',*,*,#8884,.F.);
#5846=ORIENTED_EDGE('',*,*,#8885,.F.);
#5847=ORIENTED_EDGE('',*,*,#8886,.F.);
#5848=ORIENTED_EDGE('',*,*,#8887,.F.);
#5849=ORIENTED_EDGE('',*,*,#8888,.T.);
#5850=ORIENTED_EDGE('',*,*,#8889,.F.);
#5851=ORIENTED_EDGE('',*,*,#8890,.F.);
#5852=ORIENTED_EDGE('',*,*,#8891,.F.);
#5853=ORIENTED_EDGE('',*,*,#8892,.F.);
#5854=ORIENTED_EDGE('',*,*,#8890,.T.);
#5855=ORIENTED_EDGE('',*,*,#8893,.F.);
#5856=ORIENTED_EDGE('',*,*,#8894,.F.);
#5857=ORIENTED_EDGE('',*,*,#8895,.F.);
#5858=ORIENTED_EDGE('',*,*,#8894,.T.);
#5859=ORIENTED_EDGE('',*,*,#8896,.F.);
#5860=ORIENTED_EDGE('',*,*,#8897,.F.);
#5861=ORIENTED_EDGE('',*,*,#8898,.F.);
#5862=ORIENTED_EDGE('',*,*,#8897,.T.);
#5863=ORIENTED_EDGE('',*,*,#8899,.F.);
#5864=ORIENTED_EDGE('',*,*,#8900,.F.);
#5865=ORIENTED_EDGE('',*,*,#8901,.F.);
#5866=ORIENTED_EDGE('',*,*,#8900,.T.);
#5867=ORIENTED_EDGE('',*,*,#8902,.F.);
#5868=ORIENTED_EDGE('',*,*,#8903,.F.);
#5869=ORIENTED_EDGE('',*,*,#8904,.F.);
#5870=ORIENTED_EDGE('',*,*,#8903,.T.);
#5871=ORIENTED_EDGE('',*,*,#8905,.F.);
#5872=ORIENTED_EDGE('',*,*,#8906,.F.);
#5873=ORIENTED_EDGE('',*,*,#8887,.T.);
#5874=ORIENTED_EDGE('',*,*,#8907,.T.);
#5875=ORIENTED_EDGE('',*,*,#8908,.T.);
#5876=ORIENTED_EDGE('',*,*,#8905,.T.);
#5877=ORIENTED_EDGE('',*,*,#8902,.T.);
#5878=ORIENTED_EDGE('',*,*,#8899,.T.);
#5879=ORIENTED_EDGE('',*,*,#8896,.T.);
#5880=ORIENTED_EDGE('',*,*,#8893,.T.);
#5881=ORIENTED_EDGE('',*,*,#8889,.T.);
#5882=ORIENTED_EDGE('',*,*,#8909,.T.);
#5883=ORIENTED_EDGE('',*,*,#8910,.F.);
#5884=ORIENTED_EDGE('',*,*,#8911,.T.);
#5885=ORIENTED_EDGE('',*,*,#8909,.F.);
#5886=ORIENTED_EDGE('',*,*,#8888,.F.);
#5887=ORIENTED_EDGE('',*,*,#8886,.T.);
#5888=ORIENTED_EDGE('',*,*,#8912,.F.);
#5889=ORIENTED_EDGE('',*,*,#8910,.T.);
#5890=ORIENTED_EDGE('',*,*,#8891,.T.);
#5891=ORIENTED_EDGE('',*,*,#8892,.T.);
#5892=ORIENTED_EDGE('',*,*,#8895,.T.);
#5893=ORIENTED_EDGE('',*,*,#8898,.T.);
#5894=ORIENTED_EDGE('',*,*,#8901,.T.);
#5895=ORIENTED_EDGE('',*,*,#8904,.T.);
#5896=ORIENTED_EDGE('',*,*,#8913,.T.);
#5897=ORIENTED_EDGE('',*,*,#8912,.T.);
#5898=ORIENTED_EDGE('',*,*,#8914,.T.);
#5899=ORIENTED_EDGE('',*,*,#8884,.T.);
#5900=ORIENTED_EDGE('',*,*,#8874,.T.);
#5901=ORIENTED_EDGE('',*,*,#8915,.T.);
#5902=ORIENTED_EDGE('',*,*,#8916,.F.);
#5903=ORIENTED_EDGE('',*,*,#8917,.T.);
#5904=ORIENTED_EDGE('',*,*,#8918,.T.);
#5905=ORIENTED_EDGE('',*,*,#8907,.F.);
#5906=ORIENTED_EDGE('',*,*,#8911,.F.);
#5907=ORIENTED_EDGE('',*,*,#8919,.F.);
#5908=ORIENTED_EDGE('',*,*,#8920,.F.);
#5909=ORIENTED_EDGE('',*,*,#8916,.T.);
#5910=ORIENTED_EDGE('',*,*,#8921,.T.);
#5911=ORIENTED_EDGE('',*,*,#8853,.T.);
#5912=ORIENTED_EDGE('',*,*,#8920,.T.);
#5913=ORIENTED_EDGE('',*,*,#8922,.T.);
#5914=ORIENTED_EDGE('',*,*,#8866,.T.);
#5915=ORIENTED_EDGE('',*,*,#8863,.T.);
#5916=ORIENTED_EDGE('',*,*,#8860,.T.);
#5917=ORIENTED_EDGE('',*,*,#8857,.T.);
#5918=ORIENTED_EDGE('',*,*,#8923,.T.);
#5919=ORIENTED_EDGE('',*,*,#8924,.T.);
#5920=ORIENTED_EDGE('',*,*,#8917,.F.);
#5921=ORIENTED_EDGE('',*,*,#8922,.F.);
#5922=ORIENTED_EDGE('',*,*,#8919,.T.);
#5923=ORIENTED_EDGE('',*,*,#8925,.T.);
#5924=ORIENTED_EDGE('',*,*,#8867,.F.);
#5925=ORIENTED_EDGE('',*,*,#8854,.T.);
#5926=ORIENTED_EDGE('',*,*,#8925,.F.);
#5927=ORIENTED_EDGE('',*,*,#8921,.F.);
#5928=ORIENTED_EDGE('',*,*,#8915,.F.);
#5929=ORIENTED_EDGE('',*,*,#8877,.F.);
#5930=ORIENTED_EDGE('',*,*,#8878,.F.);
#5931=ORIENTED_EDGE('',*,*,#8881,.F.);
#5932=ORIENTED_EDGE('',*,*,#8926,.F.);
#5933=ORIENTED_EDGE('',*,*,#8927,.F.);
#5934=ORIENTED_EDGE('',*,*,#8855,.F.);
#5935=ORIENTED_EDGE('',*,*,#8859,.F.);
#5936=ORIENTED_EDGE('',*,*,#8862,.F.);
#5937=ORIENTED_EDGE('',*,*,#8865,.F.);
#5938=ORIENTED_EDGE('',*,*,#8927,.T.);
#5939=ORIENTED_EDGE('',*,*,#8928,.F.);
#5940=ORIENTED_EDGE('',*,*,#8923,.F.);
#5941=ORIENTED_EDGE('',*,*,#8856,.T.);
#5942=ORIENTED_EDGE('',*,*,#8869,.F.);
#5943=ORIENTED_EDGE('',*,*,#8872,.F.);
#5944=ORIENTED_EDGE('',*,*,#8928,.T.);
#5945=ORIENTED_EDGE('',*,*,#8926,.T.);
#5946=ORIENTED_EDGE('',*,*,#8883,.F.);
#5947=ORIENTED_EDGE('',*,*,#8885,.T.);
#5948=ORIENTED_EDGE('',*,*,#8914,.F.);
#5949=ORIENTED_EDGE('',*,*,#8913,.F.);
#5950=ORIENTED_EDGE('',*,*,#8906,.T.);
#5951=ORIENTED_EDGE('',*,*,#8908,.F.);
#5952=ORIENTED_EDGE('',*,*,#8918,.F.);
#5953=ORIENTED_EDGE('',*,*,#8924,.F.);
#5954=ORIENTED_EDGE('',*,*,#8929,.T.);
#5955=ORIENTED_EDGE('',*,*,#8929,.F.);
#5956=ORIENTED_EDGE('',*,*,#8930,.T.);
#5957=ORIENTED_EDGE('',*,*,#8930,.F.);
#5958=ORIENTED_EDGE('',*,*,#8931,.T.);
#5959=ORIENTED_EDGE('',*,*,#8932,.F.);
#5960=ORIENTED_EDGE('',*,*,#8933,.F.);
#5961=ORIENTED_EDGE('',*,*,#8934,.T.);
#5962=ORIENTED_EDGE('',*,*,#8935,.T.);
#5963=ORIENTED_EDGE('',*,*,#8936,.F.);
#5964=ORIENTED_EDGE('',*,*,#8937,.F.);
#5965=ORIENTED_EDGE('',*,*,#8932,.T.);
#5966=ORIENTED_EDGE('',*,*,#8938,.T.);
#5967=ORIENTED_EDGE('',*,*,#8939,.F.);
#5968=ORIENTED_EDGE('',*,*,#8940,.F.);
#5969=ORIENTED_EDGE('',*,*,#8936,.T.);
#5970=ORIENTED_EDGE('',*,*,#8941,.T.);
#5971=ORIENTED_EDGE('',*,*,#8934,.F.);
#5972=ORIENTED_EDGE('',*,*,#8942,.F.);
#5973=ORIENTED_EDGE('',*,*,#8939,.T.);
#5974=ORIENTED_EDGE('',*,*,#8943,.T.);
#5975=ORIENTED_EDGE('',*,*,#8944,.T.);
#5976=ORIENTED_EDGE('',*,*,#8945,.T.);
#5977=ORIENTED_EDGE('',*,*,#8946,.T.);
#5978=ORIENTED_EDGE('',*,*,#8947,.F.);
#5979=ORIENTED_EDGE('',*,*,#8948,.F.);
#5980=ORIENTED_EDGE('',*,*,#8949,.T.);
#5981=ORIENTED_EDGE('',*,*,#8950,.T.);
#5982=ORIENTED_EDGE('',*,*,#8933,.T.);
#5983=ORIENTED_EDGE('',*,*,#8937,.T.);
#5984=ORIENTED_EDGE('',*,*,#8940,.T.);
#5985=ORIENTED_EDGE('',*,*,#8942,.T.);
#5986=ORIENTED_EDGE('',*,*,#8951,.T.);
#5987=ORIENTED_EDGE('',*,*,#8952,.T.);
#5988=ORIENTED_EDGE('',*,*,#8953,.T.);
#5989=ORIENTED_EDGE('',*,*,#8954,.T.);
#5990=ORIENTED_EDGE('',*,*,#8955,.T.);
#5991=ORIENTED_EDGE('',*,*,#8956,.T.);
#5992=ORIENTED_EDGE('',*,*,#8957,.T.);
#5993=ORIENTED_EDGE('',*,*,#8958,.T.);
#5994=ORIENTED_EDGE('',*,*,#8931,.F.);
#5995=ORIENTED_EDGE('',*,*,#8941,.F.);
#5996=ORIENTED_EDGE('',*,*,#8938,.F.);
#5997=ORIENTED_EDGE('',*,*,#8935,.F.);
#5998=ORIENTED_EDGE('',*,*,#8950,.F.);
#5999=ORIENTED_EDGE('',*,*,#8958,.F.);
#6000=ORIENTED_EDGE('',*,*,#8949,.F.);
#6001=ORIENTED_EDGE('',*,*,#8957,.F.);
#6002=ORIENTED_EDGE('',*,*,#8959,.T.);
#6003=ORIENTED_EDGE('',*,*,#8960,.T.);
#6004=ORIENTED_EDGE('',*,*,#8948,.T.);
#6005=ORIENTED_EDGE('',*,*,#8960,.F.);
#6006=ORIENTED_EDGE('',*,*,#8956,.F.);
#6007=ORIENTED_EDGE('',*,*,#8959,.F.);
#6008=ORIENTED_EDGE('',*,*,#8961,.T.);
#6009=ORIENTED_EDGE('',*,*,#8962,.T.);
#6010=ORIENTED_EDGE('',*,*,#8947,.T.);
#6011=ORIENTED_EDGE('',*,*,#8962,.F.);
#6012=ORIENTED_EDGE('',*,*,#8955,.F.);
#6013=ORIENTED_EDGE('',*,*,#8961,.F.);
#6014=ORIENTED_EDGE('',*,*,#8946,.F.);
#6015=ORIENTED_EDGE('',*,*,#8954,.F.);
#6016=ORIENTED_EDGE('',*,*,#8945,.F.);
#6017=ORIENTED_EDGE('',*,*,#8953,.F.);
#6018=ORIENTED_EDGE('',*,*,#8944,.F.);
#6019=ORIENTED_EDGE('',*,*,#8952,.F.);
#6020=ORIENTED_EDGE('',*,*,#8943,.F.);
#6021=ORIENTED_EDGE('',*,*,#8951,.F.);
#6022=ORIENTED_EDGE('',*,*,#8963,.F.);
#6023=ORIENTED_EDGE('',*,*,#8963,.T.);
#6024=ORIENTED_EDGE('',*,*,#8964,.T.);
#6025=ORIENTED_EDGE('',*,*,#8965,.F.);
#6026=ORIENTED_EDGE('',*,*,#8965,.T.);
#6027=ORIENTED_EDGE('',*,*,#8966,.T.);
#6028=ORIENTED_EDGE('',*,*,#8967,.T.);
#6029=ORIENTED_EDGE('',*,*,#8968,.T.);
#6030=ORIENTED_EDGE('',*,*,#8969,.T.);
#6031=ORIENTED_EDGE('',*,*,#8970,.F.);
#6032=ORIENTED_EDGE('',*,*,#8971,.T.);
#6033=ORIENTED_EDGE('',*,*,#8972,.T.);
#6034=ORIENTED_EDGE('',*,*,#8973,.F.);
#6035=ORIENTED_EDGE('',*,*,#8974,.F.);
#6036=ORIENTED_EDGE('',*,*,#8975,.F.);
#6037=ORIENTED_EDGE('',*,*,#8976,.T.);
#6038=ORIENTED_EDGE('',*,*,#8977,.F.);
#6039=ORIENTED_EDGE('',*,*,#8975,.T.);
#6040=ORIENTED_EDGE('',*,*,#8978,.F.);
#6041=ORIENTED_EDGE('',*,*,#8967,.F.);
#6042=ORIENTED_EDGE('',*,*,#8979,.T.);
#6043=ORIENTED_EDGE('',*,*,#8980,.F.);
#6044=ORIENTED_EDGE('',*,*,#8978,.T.);
#6045=ORIENTED_EDGE('',*,*,#8974,.T.);
#6046=ORIENTED_EDGE('',*,*,#8980,.T.);
#6047=ORIENTED_EDGE('',*,*,#8981,.T.);
#6048=ORIENTED_EDGE('',*,*,#8982,.T.);
#6049=ORIENTED_EDGE('',*,*,#8968,.F.);
#6050=ORIENTED_EDGE('',*,*,#8983,.T.);
#6051=ORIENTED_EDGE('',*,*,#8984,.T.);
#6052=ORIENTED_EDGE('',*,*,#8985,.T.);
#6053=ORIENTED_EDGE('',*,*,#8986,.F.);
#6054=ORIENTED_EDGE('',*,*,#8987,.T.);
#6055=ORIENTED_EDGE('',*,*,#8986,.T.);
#6056=ORIENTED_EDGE('',*,*,#8988,.T.);
#6057=ORIENTED_EDGE('',*,*,#8981,.F.);
#6058=ORIENTED_EDGE('',*,*,#8989,.F.);
#6059=ORIENTED_EDGE('',*,*,#8987,.F.);
#6060=ORIENTED_EDGE('',*,*,#8979,.F.);
#6061=ORIENTED_EDGE('',*,*,#8973,.T.);
#6062=ORIENTED_EDGE('',*,*,#8990,.T.);
#6063=ORIENTED_EDGE('',*,*,#8991,.T.);
#6064=ORIENTED_EDGE('',*,*,#8992,.F.);
#6065=ORIENTED_EDGE('',*,*,#8993,.F.);
#6066=ORIENTED_EDGE('',*,*,#8994,.T.);
#6067=ORIENTED_EDGE('',*,*,#8995,.F.);
#6068=ORIENTED_EDGE('',*,*,#8992,.T.);
#6069=ORIENTED_EDGE('',*,*,#8996,.F.);
#6070=ORIENTED_EDGE('',*,*,#8997,.F.);
#6071=ORIENTED_EDGE('',*,*,#8998,.F.);
#6072=ORIENTED_EDGE('',*,*,#8999,.F.);
#6073=ORIENTED_EDGE('',*,*,#9000,.F.);
#6074=ORIENTED_EDGE('',*,*,#9001,.F.);
#6075=ORIENTED_EDGE('',*,*,#8996,.T.);
#6076=ORIENTED_EDGE('',*,*,#9001,.T.);
#6077=ORIENTED_EDGE('',*,*,#9002,.F.);
#6078=ORIENTED_EDGE('',*,*,#9003,.T.);
#6079=ORIENTED_EDGE('',*,*,#9004,.T.);
#6080=ORIENTED_EDGE('',*,*,#9005,.F.);
#6081=ORIENTED_EDGE('',*,*,#9006,.F.);
#6082=ORIENTED_EDGE('',*,*,#8997,.T.);
#6083=ORIENTED_EDGE('',*,*,#9004,.F.);
#6084=ORIENTED_EDGE('',*,*,#9007,.T.);
#6085=ORIENTED_EDGE('',*,*,#9008,.F.);
#6086=ORIENTED_EDGE('',*,*,#9009,.T.);
#6087=ORIENTED_EDGE('',*,*,#9006,.T.);
#6088=ORIENTED_EDGE('',*,*,#9009,.F.);
#6089=ORIENTED_EDGE('',*,*,#8990,.F.);
#6090=ORIENTED_EDGE('',*,*,#9010,.F.);
#6091=ORIENTED_EDGE('',*,*,#8998,.T.);
#6092=ORIENTED_EDGE('',*,*,#9010,.T.);
#6093=ORIENTED_EDGE('',*,*,#8972,.F.);
#6094=ORIENTED_EDGE('',*,*,#9011,.T.);
#6095=ORIENTED_EDGE('',*,*,#8993,.T.);
#6096=ORIENTED_EDGE('',*,*,#9012,.F.);
#6097=ORIENTED_EDGE('',*,*,#9013,.T.);
#6098=ORIENTED_EDGE('',*,*,#9011,.F.);
#6099=ORIENTED_EDGE('',*,*,#8971,.F.);
#6100=ORIENTED_EDGE('',*,*,#9013,.F.);
#6101=ORIENTED_EDGE('',*,*,#9014,.T.);
#6102=ORIENTED_EDGE('',*,*,#9015,.F.);
#6103=ORIENTED_EDGE('',*,*,#8994,.F.);
#6104=ORIENTED_EDGE('',*,*,#9016,.F.);
#6105=ORIENTED_EDGE('',*,*,#9017,.F.);
#6106=ORIENTED_EDGE('',*,*,#9018,.F.);
#6107=ORIENTED_EDGE('',*,*,#9015,.T.);
#6108=ORIENTED_EDGE('',*,*,#9018,.T.);
#6109=ORIENTED_EDGE('',*,*,#9019,.F.);
#6110=ORIENTED_EDGE('',*,*,#8999,.T.);
#6111=ORIENTED_EDGE('',*,*,#8995,.T.);
#6112=ORIENTED_EDGE('',*,*,#9020,.F.);
#6113=ORIENTED_EDGE('',*,*,#9021,.F.);
#6114=ORIENTED_EDGE('',*,*,#9019,.T.);
#6115=ORIENTED_EDGE('',*,*,#9017,.T.);
#6116=ORIENTED_EDGE('',*,*,#9022,.T.);
#6117=ORIENTED_EDGE('',*,*,#9023,.F.);
#6118=ORIENTED_EDGE('',*,*,#8966,.F.);
#6119=ORIENTED_EDGE('',*,*,#9022,.F.);
#6120=ORIENTED_EDGE('',*,*,#9016,.T.);
#6121=ORIENTED_EDGE('',*,*,#9014,.F.);
#6122=ORIENTED_EDGE('',*,*,#9012,.T.);
#6123=ORIENTED_EDGE('',*,*,#8976,.F.);
#6124=ORIENTED_EDGE('',*,*,#8977,.T.);
#6125=ORIENTED_EDGE('',*,*,#8970,.T.);
#6126=ORIENTED_EDGE('',*,*,#9024,.T.);
#6127=ORIENTED_EDGE('',*,*,#9024,.F.);
#6128=ORIENTED_EDGE('',*,*,#8969,.F.);
#6129=ORIENTED_EDGE('',*,*,#9025,.F.);
#6130=ORIENTED_EDGE('',*,*,#9023,.T.);
#6131=ORIENTED_EDGE('',*,*,#9025,.T.);
#6132=ORIENTED_EDGE('',*,*,#8982,.F.);
#6133=ORIENTED_EDGE('',*,*,#9026,.T.);
#6134=ORIENTED_EDGE('',*,*,#9020,.T.);
#6135=ORIENTED_EDGE('',*,*,#9026,.F.);
#6136=ORIENTED_EDGE('',*,*,#8988,.F.);
#6137=ORIENTED_EDGE('',*,*,#9027,.F.);
#6138=ORIENTED_EDGE('',*,*,#9028,.T.);
#6139=ORIENTED_EDGE('',*,*,#9000,.T.);
#6140=ORIENTED_EDGE('',*,*,#9021,.T.);
#6141=ORIENTED_EDGE('',*,*,#9027,.T.);
#6142=ORIENTED_EDGE('',*,*,#8985,.F.);
#6143=ORIENTED_EDGE('',*,*,#9029,.T.);
#6144=ORIENTED_EDGE('',*,*,#9030,.T.);
#6145=ORIENTED_EDGE('',*,*,#9031,.F.);
#6146=ORIENTED_EDGE('',*,*,#9032,.T.);
#6147=ORIENTED_EDGE('',*,*,#9029,.F.);
#6148=ORIENTED_EDGE('',*,*,#9033,.F.);
#6149=ORIENTED_EDGE('',*,*,#9034,.T.);
#6150=ORIENTED_EDGE('',*,*,#9035,.T.);
#6151=ORIENTED_EDGE('',*,*,#9033,.T.);
#6152=ORIENTED_EDGE('',*,*,#8984,.F.);
#6153=ORIENTED_EDGE('',*,*,#9036,.F.);
#6154=ORIENTED_EDGE('',*,*,#9034,.F.);
#6155=ORIENTED_EDGE('',*,*,#9037,.F.);
#6156=ORIENTED_EDGE('',*,*,#9038,.T.);
#6157=ORIENTED_EDGE('',*,*,#9037,.T.);
#6158=ORIENTED_EDGE('',*,*,#8983,.F.);
#6159=ORIENTED_EDGE('',*,*,#8989,.T.);
#6160=ORIENTED_EDGE('',*,*,#9039,.T.);
#6161=ORIENTED_EDGE('',*,*,#9039,.F.);
#6162=ORIENTED_EDGE('',*,*,#8991,.F.);
#6163=ORIENTED_EDGE('',*,*,#9008,.T.);
#6164=ORIENTED_EDGE('',*,*,#9040,.T.);
#6165=ORIENTED_EDGE('',*,*,#9041,.T.);
#6166=ORIENTED_EDGE('',*,*,#9038,.F.);
#6167=ORIENTED_EDGE('',*,*,#9042,.F.);
#6168=ORIENTED_EDGE('',*,*,#9040,.F.);
#6169=ORIENTED_EDGE('',*,*,#9007,.F.);
#6170=ORIENTED_EDGE('',*,*,#9043,.T.);
#6171=ORIENTED_EDGE('',*,*,#9044,.F.);
#6172=ORIENTED_EDGE('',*,*,#9043,.F.);
#6173=ORIENTED_EDGE('',*,*,#9005,.T.);
#6174=ORIENTED_EDGE('',*,*,#9045,.F.);
#6175=ORIENTED_EDGE('',*,*,#9046,.F.);
#6176=ORIENTED_EDGE('',*,*,#9045,.T.);
#6177=ORIENTED_EDGE('',*,*,#9003,.F.);
#6178=ORIENTED_EDGE('',*,*,#9047,.F.);
#6179=ORIENTED_EDGE('',*,*,#9048,.T.);
#6180=ORIENTED_EDGE('',*,*,#9047,.T.);
#6181=ORIENTED_EDGE('',*,*,#9002,.T.);
#6182=ORIENTED_EDGE('',*,*,#9028,.F.);
#6183=ORIENTED_EDGE('',*,*,#9030,.F.);
#6184=ORIENTED_EDGE('',*,*,#9032,.F.);
#6185=ORIENTED_EDGE('',*,*,#8964,.F.);
#6186=ORIENTED_EDGE('',*,*,#9048,.F.);
#6187=ORIENTED_EDGE('',*,*,#9031,.T.);
#6188=ORIENTED_EDGE('',*,*,#9035,.F.);
#6189=ORIENTED_EDGE('',*,*,#9036,.T.);
#6190=ORIENTED_EDGE('',*,*,#9041,.F.);
#6191=ORIENTED_EDGE('',*,*,#9042,.T.);
#6192=ORIENTED_EDGE('',*,*,#9044,.T.);
#6193=ORIENTED_EDGE('',*,*,#9046,.T.);
#6194=ORIENTED_EDGE('',*,*,#9049,.T.);
#6195=ORIENTED_EDGE('',*,*,#9050,.F.);
#6196=ORIENTED_EDGE('',*,*,#9051,.T.);
#6197=ORIENTED_EDGE('',*,*,#9052,.F.);
#6198=ORIENTED_EDGE('',*,*,#9053,.T.);
#6199=ORIENTED_EDGE('',*,*,#9054,.F.);
#6200=ORIENTED_EDGE('',*,*,#9055,.T.);
#6201=ORIENTED_EDGE('',*,*,#9056,.F.);
#6202=ORIENTED_EDGE('',*,*,#9049,.F.);
#6203=ORIENTED_EDGE('',*,*,#9051,.F.);
#6204=ORIENTED_EDGE('',*,*,#9053,.F.);
#6205=ORIENTED_EDGE('',*,*,#9055,.F.);
#6206=ORIENTED_EDGE('',*,*,#9057,.F.);
#6207=ORIENTED_EDGE('',*,*,#9058,.F.);
#6208=ORIENTED_EDGE('',*,*,#9059,.F.);
#6209=ORIENTED_EDGE('',*,*,#9060,.F.);
#6210=ORIENTED_EDGE('',*,*,#9061,.F.);
#6211=ORIENTED_EDGE('',*,*,#9062,.F.);
#6212=ORIENTED_EDGE('',*,*,#9063,.F.);
#6213=ORIENTED_EDGE('',*,*,#9064,.F.);
#6214=ORIENTED_EDGE('',*,*,#9065,.F.);
#6215=ORIENTED_EDGE('',*,*,#9066,.F.);
#6216=ORIENTED_EDGE('',*,*,#9067,.F.);
#6217=ORIENTED_EDGE('',*,*,#9068,.F.);
#6218=ORIENTED_EDGE('',*,*,#9069,.F.);
#6219=ORIENTED_EDGE('',*,*,#9070,.F.);
#6220=ORIENTED_EDGE('',*,*,#9071,.F.);
#6221=ORIENTED_EDGE('',*,*,#9072,.F.);
#6222=ORIENTED_EDGE('',*,*,#9073,.F.);
#6223=ORIENTED_EDGE('',*,*,#9074,.F.);
#6224=ORIENTED_EDGE('',*,*,#9075,.F.);
#6225=ORIENTED_EDGE('',*,*,#9076,.F.);
#6226=ORIENTED_EDGE('',*,*,#9077,.F.);
#6227=ORIENTED_EDGE('',*,*,#9078,.F.);
#6228=ORIENTED_EDGE('',*,*,#9079,.F.);
#6229=ORIENTED_EDGE('',*,*,#9080,.F.);
#6230=ORIENTED_EDGE('',*,*,#9081,.F.);
#6231=ORIENTED_EDGE('',*,*,#9082,.F.);
#6232=ORIENTED_EDGE('',*,*,#9083,.F.);
#6233=ORIENTED_EDGE('',*,*,#9084,.F.);
#6234=ORIENTED_EDGE('',*,*,#9085,.F.);
#6235=ORIENTED_EDGE('',*,*,#9086,.F.);
#6236=ORIENTED_EDGE('',*,*,#9087,.F.);
#6237=ORIENTED_EDGE('',*,*,#9088,.F.);
#6238=ORIENTED_EDGE('',*,*,#9089,.F.);
#6239=ORIENTED_EDGE('',*,*,#9090,.F.);
#6240=ORIENTED_EDGE('',*,*,#9091,.F.);
#6241=ORIENTED_EDGE('',*,*,#9092,.F.);
#6242=ORIENTED_EDGE('',*,*,#9093,.F.);
#6243=ORIENTED_EDGE('',*,*,#9094,.F.);
#6244=ORIENTED_EDGE('',*,*,#9095,.F.);
#6245=ORIENTED_EDGE('',*,*,#9096,.F.);
#6246=ORIENTED_EDGE('',*,*,#9097,.F.);
#6247=ORIENTED_EDGE('',*,*,#9098,.F.);
#6248=ORIENTED_EDGE('',*,*,#9099,.F.);
#6249=ORIENTED_EDGE('',*,*,#9100,.F.);
#6250=ORIENTED_EDGE('',*,*,#9101,.F.);
#6251=ORIENTED_EDGE('',*,*,#9102,.F.);
#6252=ORIENTED_EDGE('',*,*,#9103,.F.);
#6253=ORIENTED_EDGE('',*,*,#9104,.F.);
#6254=ORIENTED_EDGE('',*,*,#9105,.F.);
#6255=ORIENTED_EDGE('',*,*,#9057,.T.);
#6256=ORIENTED_EDGE('',*,*,#9106,.F.);
#6257=ORIENTED_EDGE('',*,*,#9050,.T.);
#6258=ORIENTED_EDGE('',*,*,#9052,.T.);
#6259=ORIENTED_EDGE('',*,*,#9054,.T.);
#6260=ORIENTED_EDGE('',*,*,#9056,.T.);
#6261=ORIENTED_EDGE('',*,*,#9106,.T.);
#6262=ORIENTED_EDGE('',*,*,#9107,.T.);
#6263=ORIENTED_EDGE('',*,*,#9108,.T.);
#6264=ORIENTED_EDGE('',*,*,#9109,.T.);
#6265=ORIENTED_EDGE('',*,*,#9110,.T.);
#6266=ORIENTED_EDGE('',*,*,#9111,.T.);
#6267=ORIENTED_EDGE('',*,*,#9112,.T.);
#6268=ORIENTED_EDGE('',*,*,#9113,.T.);
#6269=ORIENTED_EDGE('',*,*,#9114,.T.);
#6270=ORIENTED_EDGE('',*,*,#9115,.T.);
#6271=ORIENTED_EDGE('',*,*,#9116,.T.);
#6272=ORIENTED_EDGE('',*,*,#9117,.T.);
#6273=ORIENTED_EDGE('',*,*,#9118,.T.);
#6274=ORIENTED_EDGE('',*,*,#9119,.T.);
#6275=ORIENTED_EDGE('',*,*,#9120,.T.);
#6276=ORIENTED_EDGE('',*,*,#9121,.T.);
#6277=ORIENTED_EDGE('',*,*,#9122,.T.);
#6278=ORIENTED_EDGE('',*,*,#9123,.T.);
#6279=ORIENTED_EDGE('',*,*,#9124,.T.);
#6280=ORIENTED_EDGE('',*,*,#9125,.T.);
#6281=ORIENTED_EDGE('',*,*,#9126,.T.);
#6282=ORIENTED_EDGE('',*,*,#9127,.T.);
#6283=ORIENTED_EDGE('',*,*,#9128,.T.);
#6284=ORIENTED_EDGE('',*,*,#9129,.T.);
#6285=ORIENTED_EDGE('',*,*,#9130,.T.);
#6286=ORIENTED_EDGE('',*,*,#9131,.T.);
#6287=ORIENTED_EDGE('',*,*,#9132,.T.);
#6288=ORIENTED_EDGE('',*,*,#9133,.T.);
#6289=ORIENTED_EDGE('',*,*,#9134,.T.);
#6290=ORIENTED_EDGE('',*,*,#9135,.T.);
#6291=ORIENTED_EDGE('',*,*,#9136,.T.);
#6292=ORIENTED_EDGE('',*,*,#9137,.T.);
#6293=ORIENTED_EDGE('',*,*,#9138,.T.);
#6294=ORIENTED_EDGE('',*,*,#9139,.T.);
#6295=ORIENTED_EDGE('',*,*,#9140,.T.);
#6296=ORIENTED_EDGE('',*,*,#9141,.T.);
#6297=ORIENTED_EDGE('',*,*,#9142,.T.);
#6298=ORIENTED_EDGE('',*,*,#9143,.T.);
#6299=ORIENTED_EDGE('',*,*,#9144,.T.);
#6300=ORIENTED_EDGE('',*,*,#9145,.T.);
#6301=ORIENTED_EDGE('',*,*,#9146,.T.);
#6302=ORIENTED_EDGE('',*,*,#9147,.T.);
#6303=ORIENTED_EDGE('',*,*,#9148,.T.);
#6304=ORIENTED_EDGE('',*,*,#9149,.T.);
#6305=ORIENTED_EDGE('',*,*,#9150,.T.);
#6306=ORIENTED_EDGE('',*,*,#9151,.T.);
#6307=ORIENTED_EDGE('',*,*,#9152,.T.);
#6308=ORIENTED_EDGE('',*,*,#9153,.T.);
#6309=ORIENTED_EDGE('',*,*,#9154,.T.);
#6310=ORIENTED_EDGE('',*,*,#9155,.T.);
#6311=ORIENTED_EDGE('',*,*,#9107,.F.);
#6312=ORIENTED_EDGE('',*,*,#9156,.F.);
#6313=ORIENTED_EDGE('',*,*,#9058,.T.);
#6314=ORIENTED_EDGE('',*,*,#9156,.T.);
#6315=ORIENTED_EDGE('',*,*,#9154,.F.);
#6316=ORIENTED_EDGE('',*,*,#9157,.F.);
#6317=ORIENTED_EDGE('',*,*,#9059,.T.);
#6318=ORIENTED_EDGE('',*,*,#9157,.T.);
#6319=ORIENTED_EDGE('',*,*,#9153,.F.);
#6320=ORIENTED_EDGE('',*,*,#9158,.F.);
#6321=ORIENTED_EDGE('',*,*,#9060,.T.);
#6322=ORIENTED_EDGE('',*,*,#9158,.T.);
#6323=ORIENTED_EDGE('',*,*,#9152,.F.);
#6324=ORIENTED_EDGE('',*,*,#9159,.F.);
#6325=ORIENTED_EDGE('',*,*,#9061,.T.);
#6326=ORIENTED_EDGE('',*,*,#9159,.T.);
#6327=ORIENTED_EDGE('',*,*,#9151,.F.);
#6328=ORIENTED_EDGE('',*,*,#9160,.F.);
#6329=ORIENTED_EDGE('',*,*,#9062,.T.);
#6330=ORIENTED_EDGE('',*,*,#9160,.T.);
#6331=ORIENTED_EDGE('',*,*,#9150,.F.);
#6332=ORIENTED_EDGE('',*,*,#9161,.F.);
#6333=ORIENTED_EDGE('',*,*,#9063,.T.);
#6334=ORIENTED_EDGE('',*,*,#9161,.T.);
#6335=ORIENTED_EDGE('',*,*,#9149,.F.);
#6336=ORIENTED_EDGE('',*,*,#9162,.F.);
#6337=ORIENTED_EDGE('',*,*,#9064,.T.);
#6338=ORIENTED_EDGE('',*,*,#9162,.T.);
#6339=ORIENTED_EDGE('',*,*,#9148,.F.);
#6340=ORIENTED_EDGE('',*,*,#9163,.F.);
#6341=ORIENTED_EDGE('',*,*,#9065,.T.);
#6342=ORIENTED_EDGE('',*,*,#9163,.T.);
#6343=ORIENTED_EDGE('',*,*,#9147,.F.);
#6344=ORIENTED_EDGE('',*,*,#9164,.F.);
#6345=ORIENTED_EDGE('',*,*,#9066,.T.);
#6346=ORIENTED_EDGE('',*,*,#9164,.T.);
#6347=ORIENTED_EDGE('',*,*,#9146,.F.);
#6348=ORIENTED_EDGE('',*,*,#9165,.F.);
#6349=ORIENTED_EDGE('',*,*,#9067,.T.);
#6350=ORIENTED_EDGE('',*,*,#9165,.T.);
#6351=ORIENTED_EDGE('',*,*,#9145,.F.);
#6352=ORIENTED_EDGE('',*,*,#9166,.F.);
#6353=ORIENTED_EDGE('',*,*,#9068,.T.);
#6354=ORIENTED_EDGE('',*,*,#9166,.T.);
#6355=ORIENTED_EDGE('',*,*,#9144,.F.);
#6356=ORIENTED_EDGE('',*,*,#9167,.F.);
#6357=ORIENTED_EDGE('',*,*,#9069,.T.);
#6358=ORIENTED_EDGE('',*,*,#9167,.T.);
#6359=ORIENTED_EDGE('',*,*,#9143,.F.);
#6360=ORIENTED_EDGE('',*,*,#9168,.F.);
#6361=ORIENTED_EDGE('',*,*,#9070,.T.);
#6362=ORIENTED_EDGE('',*,*,#9168,.T.);
#6363=ORIENTED_EDGE('',*,*,#9142,.F.);
#6364=ORIENTED_EDGE('',*,*,#9169,.F.);
#6365=ORIENTED_EDGE('',*,*,#9071,.T.);
#6366=ORIENTED_EDGE('',*,*,#9169,.T.);
#6367=ORIENTED_EDGE('',*,*,#9141,.F.);
#6368=ORIENTED_EDGE('',*,*,#9170,.F.);
#6369=ORIENTED_EDGE('',*,*,#9072,.T.);
#6370=ORIENTED_EDGE('',*,*,#9170,.T.);
#6371=ORIENTED_EDGE('',*,*,#9140,.F.);
#6372=ORIENTED_EDGE('',*,*,#9171,.F.);
#6373=ORIENTED_EDGE('',*,*,#9073,.T.);
#6374=ORIENTED_EDGE('',*,*,#9171,.T.);
#6375=ORIENTED_EDGE('',*,*,#9139,.F.);
#6376=ORIENTED_EDGE('',*,*,#9172,.F.);
#6377=ORIENTED_EDGE('',*,*,#9074,.T.);
#6378=ORIENTED_EDGE('',*,*,#9172,.T.);
#6379=ORIENTED_EDGE('',*,*,#9138,.F.);
#6380=ORIENTED_EDGE('',*,*,#9173,.F.);
#6381=ORIENTED_EDGE('',*,*,#9075,.T.);
#6382=ORIENTED_EDGE('',*,*,#9173,.T.);
#6383=ORIENTED_EDGE('',*,*,#9137,.F.);
#6384=ORIENTED_EDGE('',*,*,#9174,.F.);
#6385=ORIENTED_EDGE('',*,*,#9076,.T.);
#6386=ORIENTED_EDGE('',*,*,#9174,.T.);
#6387=ORIENTED_EDGE('',*,*,#9136,.F.);
#6388=ORIENTED_EDGE('',*,*,#9175,.F.);
#6389=ORIENTED_EDGE('',*,*,#9077,.T.);
#6390=ORIENTED_EDGE('',*,*,#9175,.T.);
#6391=ORIENTED_EDGE('',*,*,#9135,.F.);
#6392=ORIENTED_EDGE('',*,*,#9176,.F.);
#6393=ORIENTED_EDGE('',*,*,#9078,.T.);
#6394=ORIENTED_EDGE('',*,*,#9176,.T.);
#6395=ORIENTED_EDGE('',*,*,#9134,.F.);
#6396=ORIENTED_EDGE('',*,*,#9177,.F.);
#6397=ORIENTED_EDGE('',*,*,#9079,.T.);
#6398=ORIENTED_EDGE('',*,*,#9177,.T.);
#6399=ORIENTED_EDGE('',*,*,#9133,.F.);
#6400=ORIENTED_EDGE('',*,*,#9178,.F.);
#6401=ORIENTED_EDGE('',*,*,#9080,.T.);
#6402=ORIENTED_EDGE('',*,*,#9178,.T.);
#6403=ORIENTED_EDGE('',*,*,#9132,.F.);
#6404=ORIENTED_EDGE('',*,*,#9179,.F.);
#6405=ORIENTED_EDGE('',*,*,#9081,.T.);
#6406=ORIENTED_EDGE('',*,*,#9179,.T.);
#6407=ORIENTED_EDGE('',*,*,#9131,.F.);
#6408=ORIENTED_EDGE('',*,*,#9180,.F.);
#6409=ORIENTED_EDGE('',*,*,#9082,.T.);
#6410=ORIENTED_EDGE('',*,*,#9180,.T.);
#6411=ORIENTED_EDGE('',*,*,#9130,.F.);
#6412=ORIENTED_EDGE('',*,*,#9181,.F.);
#6413=ORIENTED_EDGE('',*,*,#9083,.T.);
#6414=ORIENTED_EDGE('',*,*,#9181,.T.);
#6415=ORIENTED_EDGE('',*,*,#9129,.F.);
#6416=ORIENTED_EDGE('',*,*,#9182,.F.);
#6417=ORIENTED_EDGE('',*,*,#9084,.T.);
#6418=ORIENTED_EDGE('',*,*,#9182,.T.);
#6419=ORIENTED_EDGE('',*,*,#9128,.F.);
#6420=ORIENTED_EDGE('',*,*,#9183,.F.);
#6421=ORIENTED_EDGE('',*,*,#9085,.T.);
#6422=ORIENTED_EDGE('',*,*,#9183,.T.);
#6423=ORIENTED_EDGE('',*,*,#9127,.F.);
#6424=ORIENTED_EDGE('',*,*,#9184,.F.);
#6425=ORIENTED_EDGE('',*,*,#9086,.T.);
#6426=ORIENTED_EDGE('',*,*,#9184,.T.);
#6427=ORIENTED_EDGE('',*,*,#9126,.F.);
#6428=ORIENTED_EDGE('',*,*,#9185,.F.);
#6429=ORIENTED_EDGE('',*,*,#9087,.T.);
#6430=ORIENTED_EDGE('',*,*,#9185,.T.);
#6431=ORIENTED_EDGE('',*,*,#9125,.F.);
#6432=ORIENTED_EDGE('',*,*,#9186,.F.);
#6433=ORIENTED_EDGE('',*,*,#9088,.T.);
#6434=ORIENTED_EDGE('',*,*,#9186,.T.);
#6435=ORIENTED_EDGE('',*,*,#9124,.F.);
#6436=ORIENTED_EDGE('',*,*,#9187,.F.);
#6437=ORIENTED_EDGE('',*,*,#9089,.T.);
#6438=ORIENTED_EDGE('',*,*,#9187,.T.);
#6439=ORIENTED_EDGE('',*,*,#9123,.F.);
#6440=ORIENTED_EDGE('',*,*,#9188,.F.);
#6441=ORIENTED_EDGE('',*,*,#9090,.T.);
#6442=ORIENTED_EDGE('',*,*,#9188,.T.);
#6443=ORIENTED_EDGE('',*,*,#9122,.F.);
#6444=ORIENTED_EDGE('',*,*,#9189,.F.);
#6445=ORIENTED_EDGE('',*,*,#9091,.T.);
#6446=ORIENTED_EDGE('',*,*,#9189,.T.);
#6447=ORIENTED_EDGE('',*,*,#9121,.F.);
#6448=ORIENTED_EDGE('',*,*,#9190,.F.);
#6449=ORIENTED_EDGE('',*,*,#9092,.T.);
#6450=ORIENTED_EDGE('',*,*,#9190,.T.);
#6451=ORIENTED_EDGE('',*,*,#9120,.F.);
#6452=ORIENTED_EDGE('',*,*,#9191,.F.);
#6453=ORIENTED_EDGE('',*,*,#9093,.T.);
#6454=ORIENTED_EDGE('',*,*,#9191,.T.);
#6455=ORIENTED_EDGE('',*,*,#9119,.F.);
#6456=ORIENTED_EDGE('',*,*,#9192,.F.);
#6457=ORIENTED_EDGE('',*,*,#9094,.T.);
#6458=ORIENTED_EDGE('',*,*,#9192,.T.);
#6459=ORIENTED_EDGE('',*,*,#9118,.F.);
#6460=ORIENTED_EDGE('',*,*,#9193,.F.);
#6461=ORIENTED_EDGE('',*,*,#9095,.T.);
#6462=ORIENTED_EDGE('',*,*,#9193,.T.);
#6463=ORIENTED_EDGE('',*,*,#9117,.F.);
#6464=ORIENTED_EDGE('',*,*,#9194,.F.);
#6465=ORIENTED_EDGE('',*,*,#9096,.T.);
#6466=ORIENTED_EDGE('',*,*,#9194,.T.);
#6467=ORIENTED_EDGE('',*,*,#9116,.F.);
#6468=ORIENTED_EDGE('',*,*,#9195,.F.);
#6469=ORIENTED_EDGE('',*,*,#9097,.T.);
#6470=ORIENTED_EDGE('',*,*,#9195,.T.);
#6471=ORIENTED_EDGE('',*,*,#9115,.F.);
#6472=ORIENTED_EDGE('',*,*,#9196,.F.);
#6473=ORIENTED_EDGE('',*,*,#9098,.T.);
#6474=ORIENTED_EDGE('',*,*,#9196,.T.);
#6475=ORIENTED_EDGE('',*,*,#9114,.F.);
#6476=ORIENTED_EDGE('',*,*,#9197,.F.);
#6477=ORIENTED_EDGE('',*,*,#9099,.T.);
#6478=ORIENTED_EDGE('',*,*,#9197,.T.);
#6479=ORIENTED_EDGE('',*,*,#9113,.F.);
#6480=ORIENTED_EDGE('',*,*,#9198,.F.);
#6481=ORIENTED_EDGE('',*,*,#9100,.T.);
#6482=ORIENTED_EDGE('',*,*,#9198,.T.);
#6483=ORIENTED_EDGE('',*,*,#9112,.F.);
#6484=ORIENTED_EDGE('',*,*,#9199,.F.);
#6485=ORIENTED_EDGE('',*,*,#9101,.T.);
#6486=ORIENTED_EDGE('',*,*,#9199,.T.);
#6487=ORIENTED_EDGE('',*,*,#9111,.F.);
#6488=ORIENTED_EDGE('',*,*,#9200,.F.);
#6489=ORIENTED_EDGE('',*,*,#9102,.T.);
#6490=ORIENTED_EDGE('',*,*,#9200,.T.);
#6491=ORIENTED_EDGE('',*,*,#9110,.F.);
#6492=ORIENTED_EDGE('',*,*,#9201,.F.);
#6493=ORIENTED_EDGE('',*,*,#9103,.T.);
#6494=ORIENTED_EDGE('',*,*,#9201,.T.);
#6495=ORIENTED_EDGE('',*,*,#9109,.F.);
#6496=ORIENTED_EDGE('',*,*,#9202,.F.);
#6497=ORIENTED_EDGE('',*,*,#9104,.T.);
#6498=ORIENTED_EDGE('',*,*,#9202,.T.);
#6499=ORIENTED_EDGE('',*,*,#9108,.F.);
#6500=ORIENTED_EDGE('',*,*,#9155,.F.);
#6501=ORIENTED_EDGE('',*,*,#9105,.T.);
#6502=ORIENTED_EDGE('',*,*,#9203,.T.);
#6503=ORIENTED_EDGE('',*,*,#9204,.F.);
#6504=ORIENTED_EDGE('',*,*,#9203,.F.);
#6505=ORIENTED_EDGE('',*,*,#9205,.F.);
#6506=ORIENTED_EDGE('',*,*,#9204,.T.);
#6507=ORIENTED_EDGE('',*,*,#9206,.F.);
#6508=ORIENTED_EDGE('',*,*,#9207,.F.);
#6509=ORIENTED_EDGE('',*,*,#9208,.F.);
#6510=ORIENTED_EDGE('',*,*,#9209,.T.);
#6511=ORIENTED_EDGE('',*,*,#9207,.T.);
#6512=ORIENTED_EDGE('',*,*,#9210,.T.);
#6513=ORIENTED_EDGE('',*,*,#9211,.F.);
#6514=ORIENTED_EDGE('',*,*,#9212,.F.);
#6515=ORIENTED_EDGE('',*,*,#9208,.T.);
#6516=ORIENTED_EDGE('',*,*,#9213,.F.);
#6517=ORIENTED_EDGE('',*,*,#9214,.F.);
#6518=ORIENTED_EDGE('',*,*,#9215,.F.);
#6519=ORIENTED_EDGE('',*,*,#9214,.T.);
#6520=ORIENTED_EDGE('',*,*,#9216,.F.);
#6521=ORIENTED_EDGE('',*,*,#9211,.T.);
#6522=ORIENTED_EDGE('',*,*,#9217,.F.);
#6523=ORIENTED_EDGE('',*,*,#9216,.T.);
#6524=ORIENTED_EDGE('',*,*,#9215,.T.);
#6525=ORIENTED_EDGE('',*,*,#9217,.T.);
#6526=ORIENTED_EDGE('',*,*,#9213,.T.);
#6527=ORIENTED_EDGE('',*,*,#9210,.F.);
#6528=ORIENTED_EDGE('',*,*,#9206,.T.);
#6529=ORIENTED_EDGE('',*,*,#9209,.F.);
#6530=ORIENTED_EDGE('',*,*,#9212,.T.);
#6531=ORIENTED_EDGE('',*,*,#9218,.F.);
#6532=ORIENTED_EDGE('',*,*,#9205,.T.);
#6533=ORIENTED_EDGE('',*,*,#9218,.T.);
#6534=ORIENTED_EDGE('',*,*,#9219,.F.);
#6535=ORIENTED_EDGE('',*,*,#9220,.F.);
#6536=ORIENTED_EDGE('',*,*,#9221,.T.);
#6537=ORIENTED_EDGE('',*,*,#9222,.T.);
#6538=ORIENTED_EDGE('',*,*,#9223,.F.);
#6539=ORIENTED_EDGE('',*,*,#9224,.F.);
#6540=ORIENTED_EDGE('',*,*,#9225,.T.);
#6541=ORIENTED_EDGE('',*,*,#9220,.T.);
#6542=ORIENTED_EDGE('',*,*,#9226,.F.);
#6543=ORIENTED_EDGE('',*,*,#9227,.F.);
#6544=ORIENTED_EDGE('',*,*,#9228,.T.);
#6545=ORIENTED_EDGE('',*,*,#9224,.T.);
#6546=ORIENTED_EDGE('',*,*,#9229,.T.);
#6547=ORIENTED_EDGE('',*,*,#9226,.T.);
#6548=ORIENTED_EDGE('',*,*,#9223,.T.);
#6549=ORIENTED_EDGE('',*,*,#9219,.T.);
#6550=ORIENTED_EDGE('',*,*,#9229,.F.);
#6551=ORIENTED_EDGE('',*,*,#9222,.F.);
#6552=ORIENTED_EDGE('',*,*,#9230,.T.);
#6553=ORIENTED_EDGE('',*,*,#9227,.T.);
#6554=ORIENTED_EDGE('',*,*,#9231,.F.);
#6555=ORIENTED_EDGE('',*,*,#9232,.F.);
#6556=ORIENTED_EDGE('',*,*,#9233,.F.);
#6557=ORIENTED_EDGE('',*,*,#9234,.T.);
#6558=ORIENTED_EDGE('',*,*,#9235,.F.);
#6559=ORIENTED_EDGE('',*,*,#9236,.T.);
#6560=ORIENTED_EDGE('',*,*,#9237,.F.);
#6561=ORIENTED_EDGE('',*,*,#9234,.F.);
#6562=ORIENTED_EDGE('',*,*,#9238,.F.);
#6563=ORIENTED_EDGE('',*,*,#9236,.F.);
#6564=ORIENTED_EDGE('',*,*,#9239,.F.);
#6565=ORIENTED_EDGE('',*,*,#9240,.T.);
#6566=ORIENTED_EDGE('',*,*,#9241,.F.);
#6567=ORIENTED_EDGE('',*,*,#9232,.T.);
#6568=ORIENTED_EDGE('',*,*,#9242,.F.);
#6569=ORIENTED_EDGE('',*,*,#9240,.F.);
#6570=ORIENTED_EDGE('',*,*,#9243,.T.);
#6571=ORIENTED_EDGE('',*,*,#9244,.T.);
#6572=ORIENTED_EDGE('',*,*,#9245,.T.);
#6573=ORIENTED_EDGE('',*,*,#9246,.F.);
#6574=ORIENTED_EDGE('',*,*,#9247,.T.);
#6575=ORIENTED_EDGE('',*,*,#9248,.T.);
#6576=ORIENTED_EDGE('',*,*,#9249,.F.);
#6577=ORIENTED_EDGE('',*,*,#9250,.T.);
#6578=ORIENTED_EDGE('',*,*,#9251,.T.);
#6579=ORIENTED_EDGE('',*,*,#9252,.F.);
#6580=ORIENTED_EDGE('',*,*,#9253,.T.);
#6581=ORIENTED_EDGE('',*,*,#9254,.F.);
#6582=ORIENTED_EDGE('',*,*,#9255,.F.);
#6583=ORIENTED_EDGE('',*,*,#9256,.F.);
#6584=ORIENTED_EDGE('',*,*,#9257,.T.);
#6585=ORIENTED_EDGE('',*,*,#9258,.F.);
#6586=ORIENTED_EDGE('',*,*,#9259,.F.);
#6587=ORIENTED_EDGE('',*,*,#9260,.F.);
#6588=ORIENTED_EDGE('',*,*,#9261,.F.);
#6589=ORIENTED_EDGE('',*,*,#9255,.T.);
#6590=ORIENTED_EDGE('',*,*,#9262,.F.);
#6591=ORIENTED_EDGE('',*,*,#9263,.F.);
#6592=ORIENTED_EDGE('',*,*,#9264,.F.);
#6593=ORIENTED_EDGE('',*,*,#9260,.T.);
#6594=ORIENTED_EDGE('',*,*,#9265,.F.);
#6595=ORIENTED_EDGE('',*,*,#9266,.F.);
#6596=ORIENTED_EDGE('',*,*,#9267,.F.);
#6597=ORIENTED_EDGE('',*,*,#9263,.T.);
#6598=ORIENTED_EDGE('',*,*,#9268,.F.);
#6599=ORIENTED_EDGE('',*,*,#9269,.F.);
#6600=ORIENTED_EDGE('',*,*,#9270,.F.);
#6601=ORIENTED_EDGE('',*,*,#9266,.T.);
#6602=ORIENTED_EDGE('',*,*,#9271,.F.);
#6603=ORIENTED_EDGE('',*,*,#9272,.F.);
#6604=ORIENTED_EDGE('',*,*,#9273,.F.);
#6605=ORIENTED_EDGE('',*,*,#9269,.T.);
#6606=ORIENTED_EDGE('',*,*,#9274,.T.);
#6607=ORIENTED_EDGE('',*,*,#9271,.T.);
#6608=ORIENTED_EDGE('',*,*,#9268,.T.);
#6609=ORIENTED_EDGE('',*,*,#9265,.T.);
#6610=ORIENTED_EDGE('',*,*,#9262,.T.);
#6611=ORIENTED_EDGE('',*,*,#9259,.T.);
#6612=ORIENTED_EDGE('',*,*,#9258,.T.);
#6613=ORIENTED_EDGE('',*,*,#9275,.T.);
#6614=ORIENTED_EDGE('',*,*,#9276,.T.);
#6615=ORIENTED_EDGE('',*,*,#9254,.T.);
#6616=ORIENTED_EDGE('',*,*,#9274,.F.);
#6617=ORIENTED_EDGE('',*,*,#9253,.F.);
#6618=ORIENTED_EDGE('',*,*,#9277,.F.);
#6619=ORIENTED_EDGE('',*,*,#9272,.T.);
#6620=ORIENTED_EDGE('',*,*,#9277,.T.);
#6621=ORIENTED_EDGE('',*,*,#9252,.T.);
#6622=ORIENTED_EDGE('',*,*,#9278,.T.);
#6623=ORIENTED_EDGE('',*,*,#9279,.T.);
#6624=ORIENTED_EDGE('',*,*,#9256,.T.);
#6625=ORIENTED_EDGE('',*,*,#9261,.T.);
#6626=ORIENTED_EDGE('',*,*,#9264,.T.);
#6627=ORIENTED_EDGE('',*,*,#9267,.T.);
#6628=ORIENTED_EDGE('',*,*,#9270,.T.);
#6629=ORIENTED_EDGE('',*,*,#9273,.T.);
#6630=ORIENTED_EDGE('',*,*,#9280,.F.);
#6631=ORIENTED_EDGE('',*,*,#9281,.F.);
#6632=ORIENTED_EDGE('',*,*,#9282,.F.);
#6633=ORIENTED_EDGE('',*,*,#9283,.T.);
#6634=ORIENTED_EDGE('',*,*,#9284,.F.);
#6635=ORIENTED_EDGE('',*,*,#9285,.T.);
#6636=ORIENTED_EDGE('',*,*,#9286,.F.);
#6637=ORIENTED_EDGE('',*,*,#9283,.F.);
#6638=ORIENTED_EDGE('',*,*,#9287,.F.);
#6639=ORIENTED_EDGE('',*,*,#9285,.F.);
#6640=ORIENTED_EDGE('',*,*,#9288,.F.);
#6641=ORIENTED_EDGE('',*,*,#9289,.T.);
#6642=ORIENTED_EDGE('',*,*,#9290,.F.);
#6643=ORIENTED_EDGE('',*,*,#9281,.T.);
#6644=ORIENTED_EDGE('',*,*,#9291,.F.);
#6645=ORIENTED_EDGE('',*,*,#9289,.F.);
#6646=ORIENTED_EDGE('',*,*,#9292,.T.);
#6647=ORIENTED_EDGE('',*,*,#9293,.F.);
#6648=ORIENTED_EDGE('',*,*,#9294,.T.);
#6649=ORIENTED_EDGE('',*,*,#9295,.T.);
#6650=ORIENTED_EDGE('',*,*,#9296,.T.);
#6651=ORIENTED_EDGE('',*,*,#9293,.T.);
#6652=ORIENTED_EDGE('',*,*,#9297,.T.);
#6653=ORIENTED_EDGE('',*,*,#9298,.F.);
#6654=ORIENTED_EDGE('',*,*,#9291,.T.);
#6655=ORIENTED_EDGE('',*,*,#9280,.T.);
#6656=ORIENTED_EDGE('',*,*,#9286,.T.);
#6657=ORIENTED_EDGE('',*,*,#9287,.T.);
#6658=ORIENTED_EDGE('',*,*,#9299,.F.);
#6659=ORIENTED_EDGE('',*,*,#9297,.F.);
#6660=ORIENTED_EDGE('',*,*,#9292,.F.);
#6661=ORIENTED_EDGE('',*,*,#9300,.F.);
#6662=ORIENTED_EDGE('',*,*,#9301,.F.);
#6663=ORIENTED_EDGE('',*,*,#9302,.F.);
#6664=ORIENTED_EDGE('',*,*,#9303,.F.);
#6665=ORIENTED_EDGE('',*,*,#9302,.T.);
#6666=ORIENTED_EDGE('',*,*,#9304,.T.);
#6667=ORIENTED_EDGE('',*,*,#9305,.T.);
#6668=ORIENTED_EDGE('',*,*,#9306,.F.);
#6669=ORIENTED_EDGE('',*,*,#9307,.F.);
#6670=ORIENTED_EDGE('',*,*,#9308,.F.);
#6671=ORIENTED_EDGE('',*,*,#9305,.F.);
#6672=ORIENTED_EDGE('',*,*,#9309,.F.);
#6673=ORIENTED_EDGE('',*,*,#9278,.F.);
#6674=ORIENTED_EDGE('',*,*,#9251,.F.);
#6675=ORIENTED_EDGE('',*,*,#9276,.F.);
#6676=ORIENTED_EDGE('',*,*,#9310,.F.);
#6677=ORIENTED_EDGE('',*,*,#9248,.F.);
#6678=ORIENTED_EDGE('',*,*,#9311,.F.);
#6679=ORIENTED_EDGE('',*,*,#9312,.F.);
#6680=ORIENTED_EDGE('',*,*,#9306,.T.);
#6681=ORIENTED_EDGE('',*,*,#9313,.F.);
#6682=ORIENTED_EDGE('',*,*,#9314,.F.);
#6683=ORIENTED_EDGE('',*,*,#9315,.F.);
#6684=ORIENTED_EDGE('',*,*,#9316,.F.);
#6685=ORIENTED_EDGE('',*,*,#9317,.F.);
#6686=ORIENTED_EDGE('',*,*,#9318,.F.);
#6687=ORIENTED_EDGE('',*,*,#9314,.T.);
#6688=ORIENTED_EDGE('',*,*,#9319,.F.);
#6689=ORIENTED_EDGE('',*,*,#9320,.F.);
#6690=ORIENTED_EDGE('',*,*,#9321,.F.);
#6691=ORIENTED_EDGE('',*,*,#9317,.T.);
#6692=ORIENTED_EDGE('',*,*,#9322,.F.);
#6693=ORIENTED_EDGE('',*,*,#9323,.F.);
#6694=ORIENTED_EDGE('',*,*,#9324,.F.);
#6695=ORIENTED_EDGE('',*,*,#9320,.T.);
#6696=ORIENTED_EDGE('',*,*,#9325,.F.);
#6697=ORIENTED_EDGE('',*,*,#9326,.F.);
#6698=ORIENTED_EDGE('',*,*,#9327,.F.);
#6699=ORIENTED_EDGE('',*,*,#9323,.T.);
#6700=ORIENTED_EDGE('',*,*,#9328,.F.);
#6701=ORIENTED_EDGE('',*,*,#9329,.F.);
#6702=ORIENTED_EDGE('',*,*,#9330,.F.);
#6703=ORIENTED_EDGE('',*,*,#9326,.T.);
#6704=ORIENTED_EDGE('',*,*,#9331,.T.);
#6705=ORIENTED_EDGE('',*,*,#9328,.T.);
#6706=ORIENTED_EDGE('',*,*,#9325,.T.);
#6707=ORIENTED_EDGE('',*,*,#9322,.T.);
#6708=ORIENTED_EDGE('',*,*,#9319,.T.);
#6709=ORIENTED_EDGE('',*,*,#9316,.T.);
#6710=ORIENTED_EDGE('',*,*,#9313,.T.);
#6711=ORIENTED_EDGE('',*,*,#9312,.T.);
#6712=ORIENTED_EDGE('',*,*,#9332,.T.);
#6713=ORIENTED_EDGE('',*,*,#9333,.T.);
#6714=ORIENTED_EDGE('',*,*,#9331,.F.);
#6715=ORIENTED_EDGE('',*,*,#9334,.F.);
#6716=ORIENTED_EDGE('',*,*,#9335,.F.);
#6717=ORIENTED_EDGE('',*,*,#9329,.T.);
#6718=ORIENTED_EDGE('',*,*,#9335,.T.);
#6719=ORIENTED_EDGE('',*,*,#9336,.T.);
#6720=ORIENTED_EDGE('',*,*,#9337,.T.);
#6721=ORIENTED_EDGE('',*,*,#9307,.T.);
#6722=ORIENTED_EDGE('',*,*,#9315,.T.);
#6723=ORIENTED_EDGE('',*,*,#9318,.T.);
#6724=ORIENTED_EDGE('',*,*,#9321,.T.);
#6725=ORIENTED_EDGE('',*,*,#9324,.T.);
#6726=ORIENTED_EDGE('',*,*,#9327,.T.);
#6727=ORIENTED_EDGE('',*,*,#9330,.T.);
#6728=ORIENTED_EDGE('',*,*,#9338,.T.);
#6729=ORIENTED_EDGE('',*,*,#9336,.F.);
#6730=ORIENTED_EDGE('',*,*,#9334,.T.);
#6731=ORIENTED_EDGE('',*,*,#9333,.F.);
#6732=ORIENTED_EDGE('',*,*,#9338,.F.);
#6733=ORIENTED_EDGE('',*,*,#9332,.F.);
#6734=ORIENTED_EDGE('',*,*,#9311,.T.);
#6735=ORIENTED_EDGE('',*,*,#9247,.F.);
#6736=ORIENTED_EDGE('',*,*,#9339,.T.);
#6737=ORIENTED_EDGE('',*,*,#9244,.F.);
#6738=ORIENTED_EDGE('',*,*,#9340,.T.);
#6739=ORIENTED_EDGE('',*,*,#9298,.T.);
#6740=ORIENTED_EDGE('',*,*,#9299,.T.);
#6741=ORIENTED_EDGE('',*,*,#9303,.T.);
#6742=ORIENTED_EDGE('',*,*,#9308,.T.);
#6743=ORIENTED_EDGE('',*,*,#9337,.F.);
#6744=ORIENTED_EDGE('',*,*,#9242,.T.);
#6745=ORIENTED_EDGE('',*,*,#9231,.T.);
#6746=ORIENTED_EDGE('',*,*,#9237,.T.);
#6747=ORIENTED_EDGE('',*,*,#9238,.T.);
#6748=ORIENTED_EDGE('',*,*,#9339,.F.);
#6749=ORIENTED_EDGE('',*,*,#9250,.F.);
#6750=ORIENTED_EDGE('',*,*,#9341,.F.);
#6751=ORIENTED_EDGE('',*,*,#9342,.F.);
#6752=ORIENTED_EDGE('',*,*,#9343,.F.);
#6753=ORIENTED_EDGE('',*,*,#9245,.F.);
#6754=ORIENTED_EDGE('',*,*,#9343,.T.);
#6755=ORIENTED_EDGE('',*,*,#9344,.F.);
#6756=ORIENTED_EDGE('',*,*,#9345,.T.);
#6757=ORIENTED_EDGE('',*,*,#9246,.T.);
#6758=ORIENTED_EDGE('',*,*,#9346,.T.);
#6759=ORIENTED_EDGE('',*,*,#9344,.T.);
#6760=ORIENTED_EDGE('',*,*,#9342,.T.);
#6761=ORIENTED_EDGE('',*,*,#9347,.F.);
#6762=ORIENTED_EDGE('',*,*,#9347,.T.);
#6763=ORIENTED_EDGE('',*,*,#9341,.T.);
#6764=ORIENTED_EDGE('',*,*,#9249,.T.);
#6765=ORIENTED_EDGE('',*,*,#9310,.T.);
#6766=ORIENTED_EDGE('',*,*,#9275,.F.);
#6767=ORIENTED_EDGE('',*,*,#9257,.F.);
#6768=ORIENTED_EDGE('',*,*,#9279,.F.);
#6769=ORIENTED_EDGE('',*,*,#9309,.T.);
#6770=ORIENTED_EDGE('',*,*,#9304,.F.);
#6771=ORIENTED_EDGE('',*,*,#9301,.T.);
#6772=ORIENTED_EDGE('',*,*,#9348,.F.);
#6773=ORIENTED_EDGE('',*,*,#9349,.T.);
#6774=ORIENTED_EDGE('',*,*,#9350,.T.);
#6775=ORIENTED_EDGE('',*,*,#9348,.T.);
#6776=ORIENTED_EDGE('',*,*,#9300,.T.);
#6777=ORIENTED_EDGE('',*,*,#9295,.F.);
#6778=ORIENTED_EDGE('',*,*,#9230,.F.);
#6779=ORIENTED_EDGE('',*,*,#9221,.F.);
#6780=ORIENTED_EDGE('',*,*,#9225,.F.);
#6781=ORIENTED_EDGE('',*,*,#9228,.F.);
#6782=ORIENTED_EDGE('',*,*,#9241,.T.);
#6783=ORIENTED_EDGE('',*,*,#9239,.T.);
#6784=ORIENTED_EDGE('',*,*,#9235,.T.);
#6785=ORIENTED_EDGE('',*,*,#9233,.T.);
#6786=ORIENTED_EDGE('',*,*,#9290,.T.);
#6787=ORIENTED_EDGE('',*,*,#9288,.T.);
#6788=ORIENTED_EDGE('',*,*,#9284,.T.);
#6789=ORIENTED_EDGE('',*,*,#9282,.T.);
#6790=ORIENTED_EDGE('',*,*,#9350,.F.);
#6791=ORIENTED_EDGE('',*,*,#9294,.F.);
#6792=ORIENTED_EDGE('',*,*,#9296,.F.);
#6793=ORIENTED_EDGE('',*,*,#9340,.F.);
#6794=ORIENTED_EDGE('',*,*,#9243,.F.);
#6795=ORIENTED_EDGE('',*,*,#9345,.F.);
#6796=ORIENTED_EDGE('',*,*,#9346,.F.);
#6797=ORIENTED_EDGE('',*,*,#9349,.F.);
#6798=ORIENTED_EDGE('',*,*,#9351,.T.);
#6799=ORIENTED_EDGE('',*,*,#9352,.F.);
#6800=ORIENTED_EDGE('',*,*,#9353,.F.);
#6801=ORIENTED_EDGE('',*,*,#9354,.T.);
#6802=ORIENTED_EDGE('',*,*,#9355,.T.);
#6803=ORIENTED_EDGE('',*,*,#9354,.F.);
#6804=ORIENTED_EDGE('',*,*,#9356,.T.);
#6805=ORIENTED_EDGE('',*,*,#9357,.T.);
#6806=ORIENTED_EDGE('',*,*,#9358,.F.);
#6807=ORIENTED_EDGE('',*,*,#9359,.F.);
#6808=ORIENTED_EDGE('',*,*,#9360,.F.);
#6809=ORIENTED_EDGE('',*,*,#9361,.F.);
#6810=ORIENTED_EDGE('',*,*,#9362,.T.);
#6811=ORIENTED_EDGE('',*,*,#9358,.T.);
#6812=ORIENTED_EDGE('',*,*,#9363,.F.);
#6813=ORIENTED_EDGE('',*,*,#9361,.T.);
#6814=ORIENTED_EDGE('',*,*,#9364,.T.);
#6815=ORIENTED_EDGE('',*,*,#9365,.F.);
#6816=ORIENTED_EDGE('',*,*,#9366,.T.);
#6817=ORIENTED_EDGE('',*,*,#9367,.T.);
#6818=ORIENTED_EDGE('',*,*,#9364,.F.);
#6819=ORIENTED_EDGE('',*,*,#9357,.F.);
#6820=ORIENTED_EDGE('',*,*,#9368,.T.);
#6821=ORIENTED_EDGE('',*,*,#9369,.F.);
#6822=ORIENTED_EDGE('',*,*,#9367,.F.);
#6823=ORIENTED_EDGE('',*,*,#9370,.F.);
#6824=ORIENTED_EDGE('',*,*,#9369,.T.);
#6825=ORIENTED_EDGE('',*,*,#9371,.F.);
#6826=ORIENTED_EDGE('',*,*,#9365,.T.);
#6827=ORIENTED_EDGE('',*,*,#9372,.F.);
#6828=ORIENTED_EDGE('',*,*,#9371,.T.);
#6829=ORIENTED_EDGE('',*,*,#9373,.T.);
#6830=ORIENTED_EDGE('',*,*,#9356,.F.);
#6831=ORIENTED_EDGE('',*,*,#9372,.T.);
#6832=ORIENTED_EDGE('',*,*,#9353,.T.);
#6833=ORIENTED_EDGE('',*,*,#9374,.T.);
#6834=ORIENTED_EDGE('',*,*,#9363,.T.);
#6835=ORIENTED_EDGE('',*,*,#9374,.F.);
#6836=ORIENTED_EDGE('',*,*,#9375,.T.);
#6837=ORIENTED_EDGE('',*,*,#9376,.T.);
#6838=ORIENTED_EDGE('',*,*,#9362,.F.);
#6839=ORIENTED_EDGE('',*,*,#9375,.F.);
#6840=ORIENTED_EDGE('',*,*,#9352,.T.);
#6841=ORIENTED_EDGE('',*,*,#9377,.T.);
#6842=ORIENTED_EDGE('',*,*,#9378,.T.);
#6843=ORIENTED_EDGE('',*,*,#9377,.F.);
#6844=ORIENTED_EDGE('',*,*,#9379,.F.);
#6845=ORIENTED_EDGE('',*,*,#9380,.F.);
#6846=ORIENTED_EDGE('',*,*,#9381,.T.);
#6847=ORIENTED_EDGE('',*,*,#9379,.T.);
#6848=ORIENTED_EDGE('',*,*,#9351,.F.);
#6849=ORIENTED_EDGE('',*,*,#9382,.F.);
#6850=ORIENTED_EDGE('',*,*,#9382,.T.);
#6851=ORIENTED_EDGE('',*,*,#9355,.F.);
#6852=ORIENTED_EDGE('',*,*,#9383,.F.);
#6853=ORIENTED_EDGE('',*,*,#9384,.F.);
#6854=ORIENTED_EDGE('',*,*,#9385,.T.);
#6855=ORIENTED_EDGE('',*,*,#9383,.T.);
#6856=ORIENTED_EDGE('',*,*,#9373,.F.);
#6857=ORIENTED_EDGE('',*,*,#9368,.F.);
#6858=ORIENTED_EDGE('',*,*,#9385,.F.);
#6859=ORIENTED_EDGE('',*,*,#9370,.T.);
#6860=ORIENTED_EDGE('',*,*,#9366,.F.);
#6861=ORIENTED_EDGE('',*,*,#9360,.T.);
#6862=ORIENTED_EDGE('',*,*,#9386,.F.);
#6863=ORIENTED_EDGE('',*,*,#9380,.T.);
#6864=ORIENTED_EDGE('',*,*,#9381,.F.);
#6865=ORIENTED_EDGE('',*,*,#9384,.T.);
#6866=ORIENTED_EDGE('',*,*,#9386,.T.);
#6867=ORIENTED_EDGE('',*,*,#9359,.T.);
#6868=ORIENTED_EDGE('',*,*,#9376,.F.);
#6869=ORIENTED_EDGE('',*,*,#9378,.F.);
#6870=ORIENTED_EDGE('',*,*,#9387,.F.);
#6871=ORIENTED_EDGE('',*,*,#9388,.F.);
#6872=ORIENTED_EDGE('',*,*,#9389,.F.);
#6873=ORIENTED_EDGE('',*,*,#9390,.F.);
#6874=ORIENTED_EDGE('',*,*,#9391,.F.);
#6875=ORIENTED_EDGE('',*,*,#9392,.F.);
#6876=ORIENTED_EDGE('',*,*,#9393,.F.);
#6877=ORIENTED_EDGE('',*,*,#9394,.T.);
#6878=ORIENTED_EDGE('',*,*,#9395,.F.);
#6879=ORIENTED_EDGE('',*,*,#9396,.T.);
#6880=ORIENTED_EDGE('',*,*,#9397,.T.);
#6881=ORIENTED_EDGE('',*,*,#9398,.F.);
#6882=ORIENTED_EDGE('',*,*,#9392,.T.);
#6883=ORIENTED_EDGE('',*,*,#9390,.T.);
#6884=ORIENTED_EDGE('',*,*,#9388,.T.);
#6885=ORIENTED_EDGE('',*,*,#9395,.T.);
#6886=ORIENTED_EDGE('',*,*,#9399,.T.);
#6887=ORIENTED_EDGE('',*,*,#9393,.T.);
#6888=ORIENTED_EDGE('',*,*,#9397,.F.);
#6889=ORIENTED_EDGE('',*,*,#9399,.F.);
#6890=ORIENTED_EDGE('',*,*,#9400,.T.);
#6891=ORIENTED_EDGE('',*,*,#9398,.T.);
#6892=ORIENTED_EDGE('',*,*,#9401,.F.);
#6893=ORIENTED_EDGE('',*,*,#9402,.T.);
#6894=ORIENTED_EDGE('',*,*,#9403,.F.);
#6895=ORIENTED_EDGE('',*,*,#9402,.F.);
#6896=ORIENTED_EDGE('',*,*,#9403,.T.);
#6897=ORIENTED_EDGE('',*,*,#9401,.T.);
#6898=ORIENTED_EDGE('',*,*,#9396,.F.);
#6899=ORIENTED_EDGE('',*,*,#9404,.T.);
#6900=ORIENTED_EDGE('',*,*,#9405,.T.);
#6901=ORIENTED_EDGE('',*,*,#9406,.T.);
#6902=ORIENTED_EDGE('',*,*,#9387,.T.);
#6903=ORIENTED_EDGE('',*,*,#9407,.F.);
#6904=ORIENTED_EDGE('',*,*,#9408,.F.);
#6905=ORIENTED_EDGE('',*,*,#9404,.F.);
#6906=ORIENTED_EDGE('',*,*,#9389,.T.);
#6907=ORIENTED_EDGE('',*,*,#9409,.F.);
#6908=ORIENTED_EDGE('',*,*,#9410,.F.);
#6909=ORIENTED_EDGE('',*,*,#9407,.T.);
#6910=ORIENTED_EDGE('',*,*,#9391,.T.);
#6911=ORIENTED_EDGE('',*,*,#9411,.F.);
#6912=ORIENTED_EDGE('',*,*,#9412,.F.);
#6913=ORIENTED_EDGE('',*,*,#9409,.T.);
#6914=ORIENTED_EDGE('',*,*,#9394,.F.);
#6915=ORIENTED_EDGE('',*,*,#9413,.T.);
#6916=ORIENTED_EDGE('',*,*,#9414,.T.);
#6917=ORIENTED_EDGE('',*,*,#9411,.T.);
#6918=ORIENTED_EDGE('',*,*,#9400,.F.);
#6919=ORIENTED_EDGE('',*,*,#9406,.F.);
#6920=ORIENTED_EDGE('',*,*,#9415,.T.);
#6921=ORIENTED_EDGE('',*,*,#9413,.F.);
#6922=ORIENTED_EDGE('',*,*,#9416,.T.);
#6923=ORIENTED_EDGE('',*,*,#9405,.F.);
#6924=ORIENTED_EDGE('',*,*,#9408,.T.);
#6925=ORIENTED_EDGE('',*,*,#9410,.T.);
#6926=ORIENTED_EDGE('',*,*,#9412,.T.);
#6927=ORIENTED_EDGE('',*,*,#9414,.F.);
#6928=ORIENTED_EDGE('',*,*,#9415,.F.);
#6929=ORIENTED_EDGE('',*,*,#9416,.F.);
#6930=VERTEX_POINT('',#15803);
#6931=VERTEX_POINT('',#15804);
#6932=VERTEX_POINT('',#15806);
#6933=VERTEX_POINT('',#15808);
#6934=VERTEX_POINT('',#15810);
#6935=VERTEX_POINT('',#15812);
#6936=VERTEX_POINT('',#15814);
#6937=VERTEX_POINT('',#15816);
#6938=VERTEX_POINT('',#15820);
#6939=VERTEX_POINT('',#15822);
#6940=VERTEX_POINT('',#15826);
#6941=VERTEX_POINT('',#15828);
#6942=VERTEX_POINT('',#15830);
#6943=VERTEX_POINT('',#15832);
#6944=VERTEX_POINT('',#15836);
#6945=VERTEX_POINT('',#15839);
#6946=VERTEX_POINT('',#15845);
#6947=VERTEX_POINT('',#15852);
#6948=VERTEX_POINT('',#15859);
#6949=VERTEX_POINT('',#15860);
#6950=VERTEX_POINT('',#15862);
#6951=VERTEX_POINT('',#15864);
#6952=VERTEX_POINT('',#15868);
#6953=VERTEX_POINT('',#15870);
#6954=VERTEX_POINT('',#15874);
#6955=VERTEX_POINT('',#15876);
#6956=VERTEX_POINT('',#15885);
#6957=VERTEX_POINT('',#15886);
#6958=VERTEX_POINT('',#15888);
#6959=VERTEX_POINT('',#15890);
#6960=VERTEX_POINT('',#15894);
#6961=VERTEX_POINT('',#15896);
#6962=VERTEX_POINT('',#15900);
#6963=VERTEX_POINT('',#15902);
#6964=VERTEX_POINT('',#15911);
#6965=VERTEX_POINT('',#15912);
#6966=VERTEX_POINT('',#15914);
#6967=VERTEX_POINT('',#15916);
#6968=VERTEX_POINT('',#15918);
#6969=VERTEX_POINT('',#15920);
#6970=VERTEX_POINT('',#15924);
#6971=VERTEX_POINT('',#15926);
#6972=VERTEX_POINT('',#15930);
#6973=VERTEX_POINT('',#15932);
#6974=VERTEX_POINT('',#15934);
#6975=VERTEX_POINT('',#15936);
#6976=VERTEX_POINT('',#15949);
#6977=VERTEX_POINT('',#15950);
#6978=VERTEX_POINT('',#15952);
#6979=VERTEX_POINT('',#15954);
#6980=VERTEX_POINT('',#15958);
#6981=VERTEX_POINT('',#15960);
#6982=VERTEX_POINT('',#15964);
#6983=VERTEX_POINT('',#15966);
#6984=VERTEX_POINT('',#15975);
#6985=VERTEX_POINT('',#15976);
#6986=VERTEX_POINT('',#15978);
#6987=VERTEX_POINT('',#15980);
#6988=VERTEX_POINT('',#15982);
#6989=VERTEX_POINT('',#15984);
#6990=VERTEX_POINT('',#15986);
#6991=VERTEX_POINT('',#15990);
#6992=VERTEX_POINT('',#15992);
#6993=VERTEX_POINT('',#15996);
#6994=VERTEX_POINT('',#15997);
#6995=VERTEX_POINT('',#15999);
#6996=VERTEX_POINT('',#16001);
#6997=VERTEX_POINT('',#16003);
#6998=VERTEX_POINT('',#16019);
#6999=VERTEX_POINT('',#16020);
#7000=VERTEX_POINT('',#16022);
#7001=VERTEX_POINT('',#16024);
#7002=VERTEX_POINT('',#16028);
#7003=VERTEX_POINT('',#16030);
#7004=VERTEX_POINT('',#16034);
#7005=VERTEX_POINT('',#16036);
#7006=VERTEX_POINT('',#16045);
#7007=VERTEX_POINT('',#16046);
#7008=VERTEX_POINT('',#16048);
#7009=VERTEX_POINT('',#16050);
#7010=VERTEX_POINT('',#16054);
#7011=VERTEX_POINT('',#16056);
#7012=VERTEX_POINT('',#16060);
#7013=VERTEX_POINT('',#16062);
#7014=VERTEX_POINT('',#16071);
#7015=VERTEX_POINT('',#16072);
#7016=VERTEX_POINT('',#16074);
#7017=VERTEX_POINT('',#16076);
#7018=VERTEX_POINT('',#16080);
#7019=VERTEX_POINT('',#16081);
#7020=VERTEX_POINT('',#16086);
#7021=VERTEX_POINT('',#16087);
#7022=VERTEX_POINT('',#16092);
#7023=VERTEX_POINT('',#16093);
#7024=VERTEX_POINT('',#16099);
#7025=VERTEX_POINT('',#16100);
#7026=VERTEX_POINT('',#16111);
#7027=VERTEX_POINT('',#16112);
#7028=VERTEX_POINT('',#16114);
#7029=VERTEX_POINT('',#16116);
#7030=VERTEX_POINT('',#16120);
#7031=VERTEX_POINT('',#16122);
#7032=VERTEX_POINT('',#16126);
#7033=VERTEX_POINT('',#16128);
#7034=VERTEX_POINT('',#16137);
#7035=VERTEX_POINT('',#16139);
#7036=VERTEX_POINT('',#16142);
#7037=VERTEX_POINT('',#16144);
#7038=VERTEX_POINT('',#16147);
#7039=VERTEX_POINT('',#16149);
#7040=VERTEX_POINT('',#16152);
#7041=VERTEX_POINT('',#16154);
#7042=VERTEX_POINT('',#16157);
#7043=VERTEX_POINT('',#16159);
#7044=VERTEX_POINT('',#16160);
#7045=VERTEX_POINT('',#16162);
#7046=VERTEX_POINT('',#16164);
#7047=VERTEX_POINT('',#16166);
#7048=VERTEX_POINT('',#16168);
#7049=VERTEX_POINT('',#16170);
#7050=VERTEX_POINT('',#16172);
#7051=VERTEX_POINT('',#16174);
#7052=VERTEX_POINT('',#16176);
#7053=VERTEX_POINT('',#16178);
#7054=VERTEX_POINT('',#16180);
#7055=VERTEX_POINT('',#16182);
#7056=VERTEX_POINT('',#16184);
#7057=VERTEX_POINT('',#16186);
#7058=VERTEX_POINT('',#16188);
#7059=VERTEX_POINT('',#16190);
#7060=VERTEX_POINT('',#16192);
#7061=VERTEX_POINT('',#16194);
#7062=VERTEX_POINT('',#16196);
#7063=VERTEX_POINT('',#16198);
#7064=VERTEX_POINT('',#16200);
#7065=VERTEX_POINT('',#16202);
#7066=VERTEX_POINT('',#16204);
#7067=VERTEX_POINT('',#16206);
#7068=VERTEX_POINT('',#16208);
#7069=VERTEX_POINT('',#16210);
#7070=VERTEX_POINT('',#16212);
#7071=VERTEX_POINT('',#16214);
#7072=VERTEX_POINT('',#16216);
#7073=VERTEX_POINT('',#16218);
#7074=VERTEX_POINT('',#16220);
#7075=VERTEX_POINT('',#16222);
#7076=VERTEX_POINT('',#16224);
#7077=VERTEX_POINT('',#16226);
#7078=VERTEX_POINT('',#16228);
#7079=VERTEX_POINT('',#16230);
#7080=VERTEX_POINT('',#16232);
#7081=VERTEX_POINT('',#16234);
#7082=VERTEX_POINT('',#16236);
#7083=VERTEX_POINT('',#16238);
#7084=VERTEX_POINT('',#16240);
#7085=VERTEX_POINT('',#16242);
#7086=VERTEX_POINT('',#16244);
#7087=VERTEX_POINT('',#16246);
#7088=VERTEX_POINT('',#16248);
#7089=VERTEX_POINT('',#16250);
#7090=VERTEX_POINT('',#16252);
#7091=VERTEX_POINT('',#16256);
#7092=VERTEX_POINT('',#16259);
#7093=VERTEX_POINT('',#16260);
#7094=VERTEX_POINT('',#16262);
#7095=VERTEX_POINT('',#16264);
#7096=VERTEX_POINT('',#16266);
#7097=VERTEX_POINT('',#16268);
#7098=VERTEX_POINT('',#16270);
#7099=VERTEX_POINT('',#16272);
#7100=VERTEX_POINT('',#16274);
#7101=VERTEX_POINT('',#16276);
#7102=VERTEX_POINT('',#16278);
#7103=VERTEX_POINT('',#16280);
#7104=VERTEX_POINT('',#16282);
#7105=VERTEX_POINT('',#16284);
#7106=VERTEX_POINT('',#16286);
#7107=VERTEX_POINT('',#16288);
#7108=VERTEX_POINT('',#16290);
#7109=VERTEX_POINT('',#16292);
#7110=VERTEX_POINT('',#16294);
#7111=VERTEX_POINT('',#16296);
#7112=VERTEX_POINT('',#16298);
#7113=VERTEX_POINT('',#16300);
#7114=VERTEX_POINT('',#16302);
#7115=VERTEX_POINT('',#16304);
#7116=VERTEX_POINT('',#16306);
#7117=VERTEX_POINT('',#16308);
#7118=VERTEX_POINT('',#16310);
#7119=VERTEX_POINT('',#16312);
#7120=VERTEX_POINT('',#16314);
#7121=VERTEX_POINT('',#16316);
#7122=VERTEX_POINT('',#16318);
#7123=VERTEX_POINT('',#16320);
#7124=VERTEX_POINT('',#16322);
#7125=VERTEX_POINT('',#16324);
#7126=VERTEX_POINT('',#16326);
#7127=VERTEX_POINT('',#16328);
#7128=VERTEX_POINT('',#16330);
#7129=VERTEX_POINT('',#16332);
#7130=VERTEX_POINT('',#16334);
#7131=VERTEX_POINT('',#16336);
#7132=VERTEX_POINT('',#16338);
#7133=VERTEX_POINT('',#16340);
#7134=VERTEX_POINT('',#16342);
#7135=VERTEX_POINT('',#16344);
#7136=VERTEX_POINT('',#16346);
#7137=VERTEX_POINT('',#16348);
#7138=VERTEX_POINT('',#16350);
#7139=VERTEX_POINT('',#16352);
#7140=VERTEX_POINT('',#16452);
#7141=VERTEX_POINT('',#16454);
#7142=VERTEX_POINT('',#16457);
#7143=VERTEX_POINT('',#16459);
#7144=VERTEX_POINT('',#16462);
#7145=VERTEX_POINT('',#16464);
#7146=VERTEX_POINT('',#16467);
#7147=VERTEX_POINT('',#16469);
#7148=VERTEX_POINT('',#16472);
#7149=VERTEX_POINT('',#16474);
#7150=VERTEX_POINT('',#16475);
#7151=VERTEX_POINT('',#16477);
#7152=VERTEX_POINT('',#16479);
#7153=VERTEX_POINT('',#16481);
#7154=VERTEX_POINT('',#16483);
#7155=VERTEX_POINT('',#16485);
#7156=VERTEX_POINT('',#16487);
#7157=VERTEX_POINT('',#16489);
#7158=VERTEX_POINT('',#16491);
#7159=VERTEX_POINT('',#16493);
#7160=VERTEX_POINT('',#16495);
#7161=VERTEX_POINT('',#16497);
#7162=VERTEX_POINT('',#16499);
#7163=VERTEX_POINT('',#16501);
#7164=VERTEX_POINT('',#16503);
#7165=VERTEX_POINT('',#16505);
#7166=VERTEX_POINT('',#16507);
#7167=VERTEX_POINT('',#16509);
#7168=VERTEX_POINT('',#16511);
#7169=VERTEX_POINT('',#16513);
#7170=VERTEX_POINT('',#16515);
#7171=VERTEX_POINT('',#16517);
#7172=VERTEX_POINT('',#16519);
#7173=VERTEX_POINT('',#16521);
#7174=VERTEX_POINT('',#16523);
#7175=VERTEX_POINT('',#16525);
#7176=VERTEX_POINT('',#16527);
#7177=VERTEX_POINT('',#16529);
#7178=VERTEX_POINT('',#16531);
#7179=VERTEX_POINT('',#16533);
#7180=VERTEX_POINT('',#16535);
#7181=VERTEX_POINT('',#16537);
#7182=VERTEX_POINT('',#16539);
#7183=VERTEX_POINT('',#16541);
#7184=VERTEX_POINT('',#16543);
#7185=VERTEX_POINT('',#16545);
#7186=VERTEX_POINT('',#16547);
#7187=VERTEX_POINT('',#16549);
#7188=VERTEX_POINT('',#16551);
#7189=VERTEX_POINT('',#16553);
#7190=VERTEX_POINT('',#16555);
#7191=VERTEX_POINT('',#16557);
#7192=VERTEX_POINT('',#16559);
#7193=VERTEX_POINT('',#16561);
#7194=VERTEX_POINT('',#16563);
#7195=VERTEX_POINT('',#16565);
#7196=VERTEX_POINT('',#16567);
#7197=VERTEX_POINT('',#16571);
#7198=VERTEX_POINT('',#16574);
#7199=VERTEX_POINT('',#16575);
#7200=VERTEX_POINT('',#16577);
#7201=VERTEX_POINT('',#16579);
#7202=VERTEX_POINT('',#16581);
#7203=VERTEX_POINT('',#16583);
#7204=VERTEX_POINT('',#16585);
#7205=VERTEX_POINT('',#16587);
#7206=VERTEX_POINT('',#16589);
#7207=VERTEX_POINT('',#16591);
#7208=VERTEX_POINT('',#16593);
#7209=VERTEX_POINT('',#16595);
#7210=VERTEX_POINT('',#16597);
#7211=VERTEX_POINT('',#16599);
#7212=VERTEX_POINT('',#16601);
#7213=VERTEX_POINT('',#16603);
#7214=VERTEX_POINT('',#16605);
#7215=VERTEX_POINT('',#16607);
#7216=VERTEX_POINT('',#16609);
#7217=VERTEX_POINT('',#16611);
#7218=VERTEX_POINT('',#16613);
#7219=VERTEX_POINT('',#16615);
#7220=VERTEX_POINT('',#16617);
#7221=VERTEX_POINT('',#16619);
#7222=VERTEX_POINT('',#16621);
#7223=VERTEX_POINT('',#16623);
#7224=VERTEX_POINT('',#16625);
#7225=VERTEX_POINT('',#16627);
#7226=VERTEX_POINT('',#16629);
#7227=VERTEX_POINT('',#16631);
#7228=VERTEX_POINT('',#16633);
#7229=VERTEX_POINT('',#16635);
#7230=VERTEX_POINT('',#16637);
#7231=VERTEX_POINT('',#16639);
#7232=VERTEX_POINT('',#16641);
#7233=VERTEX_POINT('',#16643);
#7234=VERTEX_POINT('',#16645);
#7235=VERTEX_POINT('',#16647);
#7236=VERTEX_POINT('',#16649);
#7237=VERTEX_POINT('',#16651);
#7238=VERTEX_POINT('',#16653);
#7239=VERTEX_POINT('',#16655);
#7240=VERTEX_POINT('',#16657);
#7241=VERTEX_POINT('',#16659);
#7242=VERTEX_POINT('',#16661);
#7243=VERTEX_POINT('',#16663);
#7244=VERTEX_POINT('',#16665);
#7245=VERTEX_POINT('',#16667);
#7246=VERTEX_POINT('',#16767);
#7247=VERTEX_POINT('',#16769);
#7248=VERTEX_POINT('',#16772);
#7249=VERTEX_POINT('',#16774);
#7250=VERTEX_POINT('',#16777);
#7251=VERTEX_POINT('',#16779);
#7252=VERTEX_POINT('',#16782);
#7253=VERTEX_POINT('',#16784);
#7254=VERTEX_POINT('',#16787);
#7255=VERTEX_POINT('',#16789);
#7256=VERTEX_POINT('',#16790);
#7257=VERTEX_POINT('',#16792);
#7258=VERTEX_POINT('',#16794);
#7259=VERTEX_POINT('',#16796);
#7260=VERTEX_POINT('',#16798);
#7261=VERTEX_POINT('',#16800);
#7262=VERTEX_POINT('',#16802);
#7263=VERTEX_POINT('',#16804);
#7264=VERTEX_POINT('',#16806);
#7265=VERTEX_POINT('',#16808);
#7266=VERTEX_POINT('',#16810);
#7267=VERTEX_POINT('',#16812);
#7268=VERTEX_POINT('',#16814);
#7269=VERTEX_POINT('',#16816);
#7270=VERTEX_POINT('',#16818);
#7271=VERTEX_POINT('',#16820);
#7272=VERTEX_POINT('',#16822);
#7273=VERTEX_POINT('',#16824);
#7274=VERTEX_POINT('',#16826);
#7275=VERTEX_POINT('',#16828);
#7276=VERTEX_POINT('',#16830);
#7277=VERTEX_POINT('',#16832);
#7278=VERTEX_POINT('',#16834);
#7279=VERTEX_POINT('',#16836);
#7280=VERTEX_POINT('',#16838);
#7281=VERTEX_POINT('',#16840);
#7282=VERTEX_POINT('',#16842);
#7283=VERTEX_POINT('',#16844);
#7284=VERTEX_POINT('',#16846);
#7285=VERTEX_POINT('',#16848);
#7286=VERTEX_POINT('',#16850);
#7287=VERTEX_POINT('',#16852);
#7288=VERTEX_POINT('',#16854);
#7289=VERTEX_POINT('',#16856);
#7290=VERTEX_POINT('',#16858);
#7291=VERTEX_POINT('',#16860);
#7292=VERTEX_POINT('',#16862);
#7293=VERTEX_POINT('',#16864);
#7294=VERTEX_POINT('',#16866);
#7295=VERTEX_POINT('',#16868);
#7296=VERTEX_POINT('',#16870);
#7297=VERTEX_POINT('',#16872);
#7298=VERTEX_POINT('',#16874);
#7299=VERTEX_POINT('',#16876);
#7300=VERTEX_POINT('',#16878);
#7301=VERTEX_POINT('',#16880);
#7302=VERTEX_POINT('',#16882);
#7303=VERTEX_POINT('',#16886);
#7304=VERTEX_POINT('',#16889);
#7305=VERTEX_POINT('',#16890);
#7306=VERTEX_POINT('',#16892);
#7307=VERTEX_POINT('',#16894);
#7308=VERTEX_POINT('',#16896);
#7309=VERTEX_POINT('',#16898);
#7310=VERTEX_POINT('',#16900);
#7311=VERTEX_POINT('',#16902);
#7312=VERTEX_POINT('',#16904);
#7313=VERTEX_POINT('',#16906);
#7314=VERTEX_POINT('',#16908);
#7315=VERTEX_POINT('',#16910);
#7316=VERTEX_POINT('',#16912);
#7317=VERTEX_POINT('',#16914);
#7318=VERTEX_POINT('',#16916);
#7319=VERTEX_POINT('',#16918);
#7320=VERTEX_POINT('',#16920);
#7321=VERTEX_POINT('',#16922);
#7322=VERTEX_POINT('',#16924);
#7323=VERTEX_POINT('',#16926);
#7324=VERTEX_POINT('',#16928);
#7325=VERTEX_POINT('',#16930);
#7326=VERTEX_POINT('',#16932);
#7327=VERTEX_POINT('',#16934);
#7328=VERTEX_POINT('',#16936);
#7329=VERTEX_POINT('',#16938);
#7330=VERTEX_POINT('',#16940);
#7331=VERTEX_POINT('',#16942);
#7332=VERTEX_POINT('',#16944);
#7333=VERTEX_POINT('',#16946);
#7334=VERTEX_POINT('',#16948);
#7335=VERTEX_POINT('',#16950);
#7336=VERTEX_POINT('',#16952);
#7337=VERTEX_POINT('',#16954);
#7338=VERTEX_POINT('',#16956);
#7339=VERTEX_POINT('',#16958);
#7340=VERTEX_POINT('',#16960);
#7341=VERTEX_POINT('',#16962);
#7342=VERTEX_POINT('',#16964);
#7343=VERTEX_POINT('',#16966);
#7344=VERTEX_POINT('',#16968);
#7345=VERTEX_POINT('',#16970);
#7346=VERTEX_POINT('',#16972);
#7347=VERTEX_POINT('',#16974);
#7348=VERTEX_POINT('',#16976);
#7349=VERTEX_POINT('',#16978);
#7350=VERTEX_POINT('',#16980);
#7351=VERTEX_POINT('',#16982);
#7352=VERTEX_POINT('',#17082);
#7353=VERTEX_POINT('',#17083);
#7354=VERTEX_POINT('',#17085);
#7355=VERTEX_POINT('',#17087);
#7356=VERTEX_POINT('',#17091);
#7357=VERTEX_POINT('',#17093);
#7358=VERTEX_POINT('',#17097);
#7359=VERTEX_POINT('',#17099);
#7360=VERTEX_POINT('',#17112);
#7361=VERTEX_POINT('',#17113);
#7362=VERTEX_POINT('',#17115);
#7363=VERTEX_POINT('',#17117);
#7364=VERTEX_POINT('',#17121);
#7365=VERTEX_POINT('',#17123);
#7366=VERTEX_POINT('',#17127);
#7367=VERTEX_POINT('',#17129);
#7368=VERTEX_POINT('',#17136);
#7369=VERTEX_POINT('',#17138);
#7370=VERTEX_POINT('',#17140);
#7371=VERTEX_POINT('',#17142);
#7372=VERTEX_POINT('',#17144);
#7373=VERTEX_POINT('',#17146);
#7374=VERTEX_POINT('',#17148);
#7375=VERTEX_POINT('',#17150);
#7376=VERTEX_POINT('',#17153);
#7377=VERTEX_POINT('',#17155);
#7378=VERTEX_POINT('',#17157);
#7379=VERTEX_POINT('',#17159);
#7380=VERTEX_POINT('',#17161);
#7381=VERTEX_POINT('',#17163);
#7382=VERTEX_POINT('',#17165);
#7383=VERTEX_POINT('',#17167);
#7384=VERTEX_POINT('',#17172);
#7385=VERTEX_POINT('',#17174);
#7386=VERTEX_POINT('',#17179);
#7387=VERTEX_POINT('',#17181);
#7388=VERTEX_POINT('',#17190);
#7389=VERTEX_POINT('',#17191);
#7390=VERTEX_POINT('',#17193);
#7391=VERTEX_POINT('',#17195);
#7392=VERTEX_POINT('',#17199);
#7393=VERTEX_POINT('',#17200);
#7394=VERTEX_POINT('',#17202);
#7395=VERTEX_POINT('',#17204);
#7396=VERTEX_POINT('',#17208);
#7397=VERTEX_POINT('',#17209);
#7398=VERTEX_POINT('',#17211);
#7399=VERTEX_POINT('',#17213);
#7400=VERTEX_POINT('',#17217);
#7401=VERTEX_POINT('',#17218);
#7402=VERTEX_POINT('',#17220);
#7403=VERTEX_POINT('',#17222);
#7404=VERTEX_POINT('',#17226);
#7405=VERTEX_POINT('',#17228);
#7406=VERTEX_POINT('',#17230);
#7407=VERTEX_POINT('',#17233);
#7408=VERTEX_POINT('',#17235);
#7409=VERTEX_POINT('',#17238);
#7410=VERTEX_POINT('',#17240);
#7411=VERTEX_POINT('',#17243);
#7412=VERTEX_POINT('',#17247);
#7413=VERTEX_POINT('',#17249);
#7414=VERTEX_POINT('',#17252);
#7415=VERTEX_POINT('',#17254);
#7416=VERTEX_POINT('',#17257);
#7417=VERTEX_POINT('',#17259);
#7418=VERTEX_POINT('',#17262);
#7419=VERTEX_POINT('',#17264);
#7420=VERTEX_POINT('',#17288);
#7421=VERTEX_POINT('',#17290);
#7422=VERTEX_POINT('',#17292);
#7423=VERTEX_POINT('',#17294);
#7424=VERTEX_POINT('',#17296);
#7425=VERTEX_POINT('',#17298);
#7426=VERTEX_POINT('',#17300);
#7427=VERTEX_POINT('',#17302);
#7428=VERTEX_POINT('',#17304);
#7429=VERTEX_POINT('',#17306);
#7430=VERTEX_POINT('',#17308);
#7431=VERTEX_POINT('',#17309);
#7432=VERTEX_POINT('',#17311);
#7433=VERTEX_POINT('',#17313);
#7434=VERTEX_POINT('',#17315);
#7435=VERTEX_POINT('',#17317);
#7436=VERTEX_POINT('',#17319);
#7437=VERTEX_POINT('',#17321);
#7438=VERTEX_POINT('',#17323);
#7439=VERTEX_POINT('',#17325);
#7440=VERTEX_POINT('',#17327);
#7441=VERTEX_POINT('',#17329);
#7442=VERTEX_POINT('',#17331);
#7443=VERTEX_POINT('',#17333);
#7444=VERTEX_POINT('',#17335);
#7445=VERTEX_POINT('',#17337);
#7446=VERTEX_POINT('',#17339);
#7447=VERTEX_POINT('',#17341);
#7448=VERTEX_POINT('',#17343);
#7449=VERTEX_POINT('',#17345);
#7450=VERTEX_POINT('',#17347);
#7451=VERTEX_POINT('',#17349);
#7452=VERTEX_POINT('',#17351);
#7453=VERTEX_POINT('',#17353);
#7454=VERTEX_POINT('',#17355);
#7455=VERTEX_POINT('',#17357);
#7456=VERTEX_POINT('',#17359);
#7457=VERTEX_POINT('',#17361);
#7458=VERTEX_POINT('',#17363);
#7459=VERTEX_POINT('',#17365);
#7460=VERTEX_POINT('',#17367);
#7461=VERTEX_POINT('',#17369);
#7462=VERTEX_POINT('',#17371);
#7463=VERTEX_POINT('',#17373);
#7464=VERTEX_POINT('',#17377);
#7465=VERTEX_POINT('',#17379);
#7466=VERTEX_POINT('',#17383);
#7467=VERTEX_POINT('',#17385);
#7468=VERTEX_POINT('',#17389);
#7469=VERTEX_POINT('',#17391);
#7470=VERTEX_POINT('',#17395);
#7471=VERTEX_POINT('',#17397);
#7472=VERTEX_POINT('',#17401);
#7473=VERTEX_POINT('',#17405);
#7474=VERTEX_POINT('',#17409);
#7475=VERTEX_POINT('',#17413);
#7476=VERTEX_POINT('',#17417);
#7477=VERTEX_POINT('',#17419);
#7478=VERTEX_POINT('',#17421);
#7479=VERTEX_POINT('',#17423);
#7480=VERTEX_POINT('',#17425);
#7481=VERTEX_POINT('',#17428);
#7482=VERTEX_POINT('',#17430);
#7483=VERTEX_POINT('',#17432);
#7484=VERTEX_POINT('',#17434);
#7485=VERTEX_POINT('',#17437);
#7486=VERTEX_POINT('',#17439);
#7487=VERTEX_POINT('',#17441);
#7488=VERTEX_POINT('',#17443);
#7489=VERTEX_POINT('',#17446);
#7490=VERTEX_POINT('',#17448);
#7491=VERTEX_POINT('',#17450);
#7492=VERTEX_POINT('',#17452);
#7493=VERTEX_POINT('',#17454);
#7494=VERTEX_POINT('',#17456);
#7495=VERTEX_POINT('',#17458);
#7496=VERTEX_POINT('',#17460);
#7497=VERTEX_POINT('',#17462);
#7498=VERTEX_POINT('',#17465);
#7499=VERTEX_POINT('',#17467);
#7500=VERTEX_POINT('',#17469);
#7501=VERTEX_POINT('',#17471);
#7502=VERTEX_POINT('',#17473);
#7503=VERTEX_POINT('',#17475);
#7504=VERTEX_POINT('',#17477);
#7505=VERTEX_POINT('',#17479);
#7506=VERTEX_POINT('',#17481);
#7507=VERTEX_POINT('',#17483);
#7508=VERTEX_POINT('',#17547);
#7509=VERTEX_POINT('',#17549);
#7510=VERTEX_POINT('',#17552);
#7511=VERTEX_POINT('',#17553);
#7512=VERTEX_POINT('',#17555);
#7513=VERTEX_POINT('',#17557);
#7514=VERTEX_POINT('',#17561);
#7515=VERTEX_POINT('',#17563);
#7516=VERTEX_POINT('',#17567);
#7517=VERTEX_POINT('',#17569);
#7518=VERTEX_POINT('',#17573);
#7519=VERTEX_POINT('',#17575);
#7520=VERTEX_POINT('',#17579);
#7521=VERTEX_POINT('',#17581);
#7522=VERTEX_POINT('',#17584);
#7523=VERTEX_POINT('',#17587);
#7524=VERTEX_POINT('',#17589);
#7525=VERTEX_POINT('',#17592);
#7526=VERTEX_POINT('',#17595);
#7527=VERTEX_POINT('',#17596);
#7528=VERTEX_POINT('',#17598);
#7529=VERTEX_POINT('',#17600);
#7530=VERTEX_POINT('',#17604);
#7531=VERTEX_POINT('',#17606);
#7532=VERTEX_POINT('',#17610);
#7533=VERTEX_POINT('',#17612);
#7534=VERTEX_POINT('',#17616);
#7535=VERTEX_POINT('',#17620);
#7536=VERTEX_POINT('',#17622);
#7537=VERTEX_POINT('',#17625);
#7538=VERTEX_POINT('',#17626);
#7539=VERTEX_POINT('',#17628);
#7540=VERTEX_POINT('',#17630);
#7541=VERTEX_POINT('',#17634);
#7542=VERTEX_POINT('',#17636);
#7543=VERTEX_POINT('',#17640);
#7544=VERTEX_POINT('',#17642);
#7545=VERTEX_POINT('',#17646);
#7546=VERTEX_POINT('',#17648);
#7547=VERTEX_POINT('',#17652);
#7548=VERTEX_POINT('',#17654);
#7549=VERTEX_POINT('',#17658);
#7550=VERTEX_POINT('',#17660);
#7551=VERTEX_POINT('',#17664);
#7552=VERTEX_POINT('',#17665);
#7553=VERTEX_POINT('',#17670);
#7554=VERTEX_POINT('',#17674);
#7555=VERTEX_POINT('',#17679);
#7556=VERTEX_POINT('',#17681);
#7557=VERTEX_POINT('',#17683);
#7558=VERTEX_POINT('',#17687);
#7559=VERTEX_POINT('',#17688);
#7560=VERTEX_POINT('',#17694);
#7561=VERTEX_POINT('',#17700);
#7562=VERTEX_POINT('',#17710);
#7563=VERTEX_POINT('',#17712);
#7564=VERTEX_POINT('',#17715);
#7565=VERTEX_POINT('',#17716);
#7566=VERTEX_POINT('',#17718);
#7567=VERTEX_POINT('',#17720);
#7568=VERTEX_POINT('',#17724);
#7569=VERTEX_POINT('',#17726);
#7570=VERTEX_POINT('',#17730);
#7571=VERTEX_POINT('',#17732);
#7572=VERTEX_POINT('',#17736);
#7573=VERTEX_POINT('',#17738);
#7574=VERTEX_POINT('',#17742);
#7575=VERTEX_POINT('',#17744);
#7576=VERTEX_POINT('',#17747);
#7577=VERTEX_POINT('',#17750);
#7578=VERTEX_POINT('',#17752);
#7579=VERTEX_POINT('',#17755);
#7580=VERTEX_POINT('',#17758);
#7581=VERTEX_POINT('',#17759);
#7582=VERTEX_POINT('',#17761);
#7583=VERTEX_POINT('',#17763);
#7584=VERTEX_POINT('',#17767);
#7585=VERTEX_POINT('',#17769);
#7586=VERTEX_POINT('',#17773);
#7587=VERTEX_POINT('',#17775);
#7588=VERTEX_POINT('',#17779);
#7589=VERTEX_POINT('',#17783);
#7590=VERTEX_POINT('',#17785);
#7591=VERTEX_POINT('',#17788);
#7592=VERTEX_POINT('',#17789);
#7593=VERTEX_POINT('',#17791);
#7594=VERTEX_POINT('',#17793);
#7595=VERTEX_POINT('',#17797);
#7596=VERTEX_POINT('',#17799);
#7597=VERTEX_POINT('',#17803);
#7598=VERTEX_POINT('',#17805);
#7599=VERTEX_POINT('',#17809);
#7600=VERTEX_POINT('',#17811);
#7601=VERTEX_POINT('',#17815);
#7602=VERTEX_POINT('',#17817);
#7603=VERTEX_POINT('',#17821);
#7604=VERTEX_POINT('',#17823);
#7605=VERTEX_POINT('',#17827);
#7606=VERTEX_POINT('',#17828);
#7607=VERTEX_POINT('',#17833);
#7608=VERTEX_POINT('',#17837);
#7609=VERTEX_POINT('',#17842);
#7610=VERTEX_POINT('',#17844);
#7611=VERTEX_POINT('',#17846);
#7612=VERTEX_POINT('',#17850);
#7613=VERTEX_POINT('',#17851);
#7614=VERTEX_POINT('',#17857);
#7615=VERTEX_POINT('',#17863);
#7616=VERTEX_POINT('',#17873);
#7617=VERTEX_POINT('',#17876);
#7618=VERTEX_POINT('',#17884);
#7619=VERTEX_POINT('',#17885);
#7620=VERTEX_POINT('',#17887);
#7621=VERTEX_POINT('',#17889);
#7622=VERTEX_POINT('',#17893);
#7623=VERTEX_POINT('',#17895);
#7624=VERTEX_POINT('',#17899);
#7625=VERTEX_POINT('',#17901);
#7626=VERTEX_POINT('',#17908);
#7627=VERTEX_POINT('',#17910);
#7628=VERTEX_POINT('',#17912);
#7629=VERTEX_POINT('',#17914);
#7630=VERTEX_POINT('',#17916);
#7631=VERTEX_POINT('',#17918);
#7632=VERTEX_POINT('',#17920);
#7633=VERTEX_POINT('',#17922);
#7634=VERTEX_POINT('',#17925);
#7635=VERTEX_POINT('',#17927);
#7636=VERTEX_POINT('',#17929);
#7637=VERTEX_POINT('',#17931);
#7638=VERTEX_POINT('',#17933);
#7639=VERTEX_POINT('',#17935);
#7640=VERTEX_POINT('',#17937);
#7641=VERTEX_POINT('',#17939);
#7642=VERTEX_POINT('',#17944);
#7643=VERTEX_POINT('',#17946);
#7644=VERTEX_POINT('',#17951);
#7645=VERTEX_POINT('',#17953);
#7646=VERTEX_POINT('',#17961);
#7647=VERTEX_POINT('',#17963);
#7648=VERTEX_POINT('',#17966);
#7649=VERTEX_POINT('',#17968);
#7650=VERTEX_POINT('',#17970);
#7651=VERTEX_POINT('',#17973);
#7652=VERTEX_POINT('',#17976);
#7653=VERTEX_POINT('',#17977);
#7654=VERTEX_POINT('',#17979);
#7655=VERTEX_POINT('',#17981);
#7656=VERTEX_POINT('',#17985);
#7657=VERTEX_POINT('',#17986);
#7658=VERTEX_POINT('',#17988);
#7659=VERTEX_POINT('',#17990);
#7660=VERTEX_POINT('',#17992);
#7661=VERTEX_POINT('',#17994);
#7662=VERTEX_POINT('',#18001);
#7663=VERTEX_POINT('',#18005);
#7664=VERTEX_POINT('',#18009);
#7665=VERTEX_POINT('',#18010);
#7666=VERTEX_POINT('',#18012);
#7667=VERTEX_POINT('',#18014);
#7668=VERTEX_POINT('',#18021);
#7669=VERTEX_POINT('',#18023);
#7670=VERTEX_POINT('',#18027);
#7671=VERTEX_POINT('',#18028);
#7672=VERTEX_POINT('',#18030);
#7673=VERTEX_POINT('',#18032);
#7674=VERTEX_POINT('',#18036);
#7675=VERTEX_POINT('',#18038);
#7676=VERTEX_POINT('',#18042);
#7677=VERTEX_POINT('',#18044);
#7678=VERTEX_POINT('',#18048);
#7679=VERTEX_POINT('',#18050);
#7680=VERTEX_POINT('',#18054);
#7681=VERTEX_POINT('',#18058);
#7682=VERTEX_POINT('',#18067);
#7683=VERTEX_POINT('',#18071);
#7684=VERTEX_POINT('',#18075);
#7685=VERTEX_POINT('',#18077);
#7686=VERTEX_POINT('',#18083);
#7687=VERTEX_POINT('',#18084);
#7688=VERTEX_POINT('',#18087);
#7689=VERTEX_POINT('',#18097);
#7690=VERTEX_POINT('',#18101);
#7691=VERTEX_POINT('',#18105);
#7692=VERTEX_POINT('',#18106);
#7693=VERTEX_POINT('',#18111);
#7694=VERTEX_POINT('',#18115);
#7695=VERTEX_POINT('',#18117);
#7696=VERTEX_POINT('',#18123);
#7697=VERTEX_POINT('',#18127);
#7698=VERTEX_POINT('',#18131);
#7699=VERTEX_POINT('',#18135);
#7700=VERTEX_POINT('',#18142);
#7701=VERTEX_POINT('',#18144);
#7702=VERTEX_POINT('',#18147);
#7703=VERTEX_POINT('',#18149);
#7704=VERTEX_POINT('',#18152);
#7705=VERTEX_POINT('',#18154);
#7706=VERTEX_POINT('',#18157);
#7707=VERTEX_POINT('',#18159);
#7708=VERTEX_POINT('',#18162);
#7709=VERTEX_POINT('',#18164);
#7710=VERTEX_POINT('',#18165);
#7711=VERTEX_POINT('',#18167);
#7712=VERTEX_POINT('',#18169);
#7713=VERTEX_POINT('',#18171);
#7714=VERTEX_POINT('',#18173);
#7715=VERTEX_POINT('',#18175);
#7716=VERTEX_POINT('',#18177);
#7717=VERTEX_POINT('',#18179);
#7718=VERTEX_POINT('',#18181);
#7719=VERTEX_POINT('',#18183);
#7720=VERTEX_POINT('',#18185);
#7721=VERTEX_POINT('',#18187);
#7722=VERTEX_POINT('',#18189);
#7723=VERTEX_POINT('',#18191);
#7724=VERTEX_POINT('',#18193);
#7725=VERTEX_POINT('',#18195);
#7726=VERTEX_POINT('',#18197);
#7727=VERTEX_POINT('',#18199);
#7728=VERTEX_POINT('',#18201);
#7729=VERTEX_POINT('',#18203);
#7730=VERTEX_POINT('',#18205);
#7731=VERTEX_POINT('',#18207);
#7732=VERTEX_POINT('',#18209);
#7733=VERTEX_POINT('',#18211);
#7734=VERTEX_POINT('',#18213);
#7735=VERTEX_POINT('',#18215);
#7736=VERTEX_POINT('',#18217);
#7737=VERTEX_POINT('',#18219);
#7738=VERTEX_POINT('',#18221);
#7739=VERTEX_POINT('',#18223);
#7740=VERTEX_POINT('',#18225);
#7741=VERTEX_POINT('',#18227);
#7742=VERTEX_POINT('',#18229);
#7743=VERTEX_POINT('',#18231);
#7744=VERTEX_POINT('',#18233);
#7745=VERTEX_POINT('',#18235);
#7746=VERTEX_POINT('',#18237);
#7747=VERTEX_POINT('',#18239);
#7748=VERTEX_POINT('',#18241);
#7749=VERTEX_POINT('',#18243);
#7750=VERTEX_POINT('',#18245);
#7751=VERTEX_POINT('',#18247);
#7752=VERTEX_POINT('',#18249);
#7753=VERTEX_POINT('',#18251);
#7754=VERTEX_POINT('',#18253);
#7755=VERTEX_POINT('',#18255);
#7756=VERTEX_POINT('',#18257);
#7757=VERTEX_POINT('',#18261);
#7758=VERTEX_POINT('',#18264);
#7759=VERTEX_POINT('',#18265);
#7760=VERTEX_POINT('',#18267);
#7761=VERTEX_POINT('',#18269);
#7762=VERTEX_POINT('',#18271);
#7763=VERTEX_POINT('',#18273);
#7764=VERTEX_POINT('',#18275);
#7765=VERTEX_POINT('',#18277);
#7766=VERTEX_POINT('',#18279);
#7767=VERTEX_POINT('',#18281);
#7768=VERTEX_POINT('',#18283);
#7769=VERTEX_POINT('',#18285);
#7770=VERTEX_POINT('',#18287);
#7771=VERTEX_POINT('',#18289);
#7772=VERTEX_POINT('',#18291);
#7773=VERTEX_POINT('',#18293);
#7774=VERTEX_POINT('',#18295);
#7775=VERTEX_POINT('',#18297);
#7776=VERTEX_POINT('',#18299);
#7777=VERTEX_POINT('',#18301);
#7778=VERTEX_POINT('',#18303);
#7779=VERTEX_POINT('',#18305);
#7780=VERTEX_POINT('',#18307);
#7781=VERTEX_POINT('',#18309);
#7782=VERTEX_POINT('',#18311);
#7783=VERTEX_POINT('',#18313);
#7784=VERTEX_POINT('',#18315);
#7785=VERTEX_POINT('',#18317);
#7786=VERTEX_POINT('',#18319);
#7787=VERTEX_POINT('',#18321);
#7788=VERTEX_POINT('',#18323);
#7789=VERTEX_POINT('',#18325);
#7790=VERTEX_POINT('',#18327);
#7791=VERTEX_POINT('',#18329);
#7792=VERTEX_POINT('',#18331);
#7793=VERTEX_POINT('',#18333);
#7794=VERTEX_POINT('',#18335);
#7795=VERTEX_POINT('',#18337);
#7796=VERTEX_POINT('',#18339);
#7797=VERTEX_POINT('',#18341);
#7798=VERTEX_POINT('',#18343);
#7799=VERTEX_POINT('',#18345);
#7800=VERTEX_POINT('',#18347);
#7801=VERTEX_POINT('',#18349);
#7802=VERTEX_POINT('',#18351);
#7803=VERTEX_POINT('',#18353);
#7804=VERTEX_POINT('',#18355);
#7805=VERTEX_POINT('',#18357);
#7806=VERTEX_POINT('',#18457);
#7807=VERTEX_POINT('',#18460);
#7808=VERTEX_POINT('',#18463);
#7809=VERTEX_POINT('',#18466);
#7810=VERTEX_POINT('',#18467);
#7811=VERTEX_POINT('',#18471);
#7812=VERTEX_POINT('',#18472);
#7813=VERTEX_POINT('',#18477);
#7814=VERTEX_POINT('',#18478);
#7815=VERTEX_POINT('',#18483);
#7816=VERTEX_POINT('',#18484);
#7817=VERTEX_POINT('',#18491);
#7818=VERTEX_POINT('',#18495);
#7819=VERTEX_POINT('',#18496);
#7820=VERTEX_POINT('',#18498);
#7821=VERTEX_POINT('',#18500);
#7822=VERTEX_POINT('',#18504);
#7823=VERTEX_POINT('',#18506);
#7824=VERTEX_POINT('',#18510);
#7825=VERTEX_POINT('',#18512);
#7826=VERTEX_POINT('',#18520);
#7827=VERTEX_POINT('',#18521);
#7828=VERTEX_POINT('',#18523);
#7829=VERTEX_POINT('',#18525);
#7830=VERTEX_POINT('',#18529);
#7831=VERTEX_POINT('',#18531);
#7832=VERTEX_POINT('',#18535);
#7833=VERTEX_POINT('',#18537);
#7834=VERTEX_POINT('',#18544);
#7835=VERTEX_POINT('',#18545);
#7836=VERTEX_POINT('',#18547);
#7837=VERTEX_POINT('',#18549);
#7838=VERTEX_POINT('',#18553);
#7839=VERTEX_POINT('',#18554);
#7840=VERTEX_POINT('',#18556);
#7841=VERTEX_POINT('',#18558);
#7842=VERTEX_POINT('',#18562);
#7843=VERTEX_POINT('',#18563);
#7844=VERTEX_POINT('',#18565);
#7845=VERTEX_POINT('',#18567);
#7846=VERTEX_POINT('',#18571);
#7847=VERTEX_POINT('',#18572);
#7848=VERTEX_POINT('',#18574);
#7849=VERTEX_POINT('',#18576);
#7850=VERTEX_POINT('',#18580);
#7851=VERTEX_POINT('',#18582);
#7852=VERTEX_POINT('',#18586);
#7853=VERTEX_POINT('',#18588);
#7854=VERTEX_POINT('',#18592);
#7855=VERTEX_POINT('',#18594);
#7856=VERTEX_POINT('',#18598);
#7857=VERTEX_POINT('',#18600);
#7858=VERTEX_POINT('',#18604);
#7859=VERTEX_POINT('',#18606);
#7860=VERTEX_POINT('',#18611);
#7861=VERTEX_POINT('',#18617);
#7862=VERTEX_POINT('',#18621);
#7863=VERTEX_POINT('',#18622);
#7864=VERTEX_POINT('',#18624);
#7865=VERTEX_POINT('',#18626);
#7866=VERTEX_POINT('',#18630);
#7867=VERTEX_POINT('',#18632);
#7868=VERTEX_POINT('',#18636);
#7869=VERTEX_POINT('',#18638);
#7870=VERTEX_POINT('',#18645);
#7871=VERTEX_POINT('',#18646);
#7872=VERTEX_POINT('',#18648);
#7873=VERTEX_POINT('',#18650);
#7874=VERTEX_POINT('',#18654);
#7875=VERTEX_POINT('',#18656);
#7876=VERTEX_POINT('',#18660);
#7877=VERTEX_POINT('',#18662);
#7878=VERTEX_POINT('',#18664);
#7879=VERTEX_POINT('',#18668);
#7880=VERTEX_POINT('',#18670);
#7881=VERTEX_POINT('',#18674);
#7882=VERTEX_POINT('',#18675);
#7883=VERTEX_POINT('',#18677);
#7884=VERTEX_POINT('',#18682);
#7885=VERTEX_POINT('',#18686);
#7886=VERTEX_POINT('',#18688);
#7887=VERTEX_POINT('',#18692);
#7888=VERTEX_POINT('',#18694);
#7889=VERTEX_POINT('',#18698);
#7890=VERTEX_POINT('',#18700);
#7891=VERTEX_POINT('',#18704);
#7892=VERTEX_POINT('',#18706);
#7893=VERTEX_POINT('',#18710);
#7894=VERTEX_POINT('',#18712);
#7895=VERTEX_POINT('',#18716);
#7896=VERTEX_POINT('',#18718);
#7897=VERTEX_POINT('',#18722);
#7898=VERTEX_POINT('',#18724);
#7899=VERTEX_POINT('',#18728);
#7900=VERTEX_POINT('',#18732);
#7901=VERTEX_POINT('',#18741);
#7902=VERTEX_POINT('',#18743);
#7903=VERTEX_POINT('',#18747);
#7904=VERTEX_POINT('',#18751);
#7905=VERTEX_POINT('',#18755);
#7906=VERTEX_POINT('',#18762);
#7907=VERTEX_POINT('',#18763);
#7908=VERTEX_POINT('',#18765);
#7909=VERTEX_POINT('',#18767);
#7910=VERTEX_POINT('',#18771);
#7911=VERTEX_POINT('',#18775);
#7912=VERTEX_POINT('',#18776);
#7913=VERTEX_POINT('',#18778);
#7914=VERTEX_POINT('',#18780);
#7915=VERTEX_POINT('',#18784);
#7916=VERTEX_POINT('',#18788);
#7917=VERTEX_POINT('',#18790);
#7918=VERTEX_POINT('',#18794);
#7919=VERTEX_POINT('',#18798);
#7920=VERTEX_POINT('',#18799);
#7921=VERTEX_POINT('',#18811);
#7922=VERTEX_POINT('',#18817);
#7923=VERTEX_POINT('',#18819);
#7924=VERTEX_POINT('',#18823);
#7925=VERTEX_POINT('',#18827);
#7926=VERTEX_POINT('',#18844);
#7927=VERTEX_POINT('',#18845);
#7928=VERTEX_POINT('',#18852);
#7929=VERTEX_POINT('',#18862);
#7930=VERTEX_POINT('',#18866);
#7931=VERTEX_POINT('',#18876);
#7932=VERTEX_POINT('',#18886);
#7933=VERTEX_POINT('',#18888);
#7934=VERTEX_POINT('',#18898);
#7935=VERTEX_POINT('',#18901);
#7936=VERTEX_POINT('',#18904);
#7937=VERTEX_POINT('',#18908);
#7938=VERTEX_POINT('',#18913);
#7939=VERTEX_POINT('',#18917);
#7940=VERTEX_POINT('',#18924);
#7941=VERTEX_POINT('',#18931);
#7942=VERTEX_POINT('',#18938);
#7943=VERTEX_POINT('',#18950);
#7944=EDGE_CURVE('',#6930,#6931,#9417,.T.);
#7945=EDGE_CURVE('',#6932,#6930,#9418,.T.);
#7946=EDGE_CURVE('',#6933,#6932,#9419,.T.);
#7947=EDGE_CURVE('',#6934,#6933,#9420,.T.);
#7948=EDGE_CURVE('',#6935,#6934,#9421,.T.);
#7949=EDGE_CURVE('',#6935,#6936,#9422,.T.);
#7950=EDGE_CURVE('',#6936,#6937,#9423,.T.);
#7951=EDGE_CURVE('',#6931,#6937,#9424,.T.);
#7952=EDGE_CURVE('',#6938,#6935,#9425,.T.);
#7953=EDGE_CURVE('',#6938,#6939,#9426,.T.);
#7954=EDGE_CURVE('',#6939,#6936,#9427,.T.);
#7955=EDGE_CURVE('',#6940,#6938,#9428,.T.);
#7956=EDGE_CURVE('',#6940,#6941,#9429,.T.);
#7957=EDGE_CURVE('',#6942,#6941,#9430,.T.);
#7958=EDGE_CURVE('',#6942,#6943,#9431,.T.);
#7959=EDGE_CURVE('',#6943,#6939,#9432,.T.);
#7960=EDGE_CURVE('',#6944,#6943,#9433,.T.);
#7961=EDGE_CURVE('',#6932,#6942,#9434,.T.);
#7962=EDGE_CURVE('',#6945,#6930,#9435,.T.);
#7963=EDGE_CURVE('',#6944,#6945,#9436,.T.);
#7964=EDGE_CURVE('',#6933,#6941,#9437,.T.);
#7965=EDGE_CURVE('',#6946,#6944,#9438,.T.);
#7966=EDGE_CURVE('',#6946,#6937,#9439,.T.);
#7967=EDGE_CURVE('',#6940,#6934,#9440,.T.);
#7968=EDGE_CURVE('',#6947,#6931,#9441,.T.);
#7969=EDGE_CURVE('',#6945,#6947,#9442,.T.);
#7970=EDGE_CURVE('',#6947,#6946,#9443,.T.);
#7971=EDGE_CURVE('',#6948,#6949,#9444,.T.);
#7972=EDGE_CURVE('',#6950,#6949,#9445,.T.);
#7973=EDGE_CURVE('',#6951,#6950,#9446,.T.);
#7974=EDGE_CURVE('',#6951,#6948,#9447,.T.);
#7975=EDGE_CURVE('',#6949,#6952,#9448,.T.);
#7976=EDGE_CURVE('',#6953,#6952,#9449,.T.);
#7977=EDGE_CURVE('',#6950,#6953,#9450,.T.);
#7978=EDGE_CURVE('',#6952,#6954,#9451,.T.);
#7979=EDGE_CURVE('',#6955,#6954,#9452,.T.);
#7980=EDGE_CURVE('',#6953,#6955,#9453,.T.);
#7981=EDGE_CURVE('',#6954,#6948,#9454,.T.);
#7982=EDGE_CURVE('',#6955,#6951,#9455,.T.);
#7983=EDGE_CURVE('',#6956,#6957,#9456,.T.);
#7984=EDGE_CURVE('',#6958,#6957,#9457,.T.);
#7985=EDGE_CURVE('',#6959,#6958,#9458,.T.);
#7986=EDGE_CURVE('',#6959,#6956,#9459,.T.);
#7987=EDGE_CURVE('',#6957,#6960,#9460,.T.);
#7988=EDGE_CURVE('',#6961,#6960,#9461,.T.);
#7989=EDGE_CURVE('',#6958,#6961,#9462,.T.);
#7990=EDGE_CURVE('',#6960,#6962,#9463,.T.);
#7991=EDGE_CURVE('',#6963,#6962,#9464,.T.);
#7992=EDGE_CURVE('',#6961,#6963,#9465,.T.);
#7993=EDGE_CURVE('',#6962,#6956,#9466,.T.);
#7994=EDGE_CURVE('',#6963,#6959,#9467,.T.);
#7995=EDGE_CURVE('',#6964,#6965,#9468,.T.);
#7996=EDGE_CURVE('',#6966,#6965,#9469,.T.);
#7997=EDGE_CURVE('',#6967,#6966,#9470,.T.);
#7998=EDGE_CURVE('',#6968,#6967,#9471,.T.);
#7999=EDGE_CURVE('',#6968,#6969,#9472,.T.);
#8000=EDGE_CURVE('',#6969,#6964,#9473,.T.);
#8001=EDGE_CURVE('',#6965,#6970,#9474,.T.);
#8002=EDGE_CURVE('',#6971,#6970,#9475,.T.);
#8003=EDGE_CURVE('',#6966,#6971,#9476,.T.);
#8004=EDGE_CURVE('',#6970,#6972,#9477,.T.);
#8005=EDGE_CURVE('',#6972,#6973,#9478,.T.);
#8006=EDGE_CURVE('',#6974,#6973,#9479,.T.);
#8007=EDGE_CURVE('',#6975,#6974,#9480,.T.);
#8008=EDGE_CURVE('',#6971,#6975,#9481,.T.);
#8009=EDGE_CURVE('',#6967,#6975,#9482,.T.);
#8010=EDGE_CURVE('',#6972,#6964,#9483,.T.);
#8011=EDGE_CURVE('',#6973,#6969,#9484,.T.);
#8012=EDGE_CURVE('',#6974,#6968,#9485,.T.);
#8013=EDGE_CURVE('',#6976,#6977,#9486,.T.);
#8014=EDGE_CURVE('',#6978,#6977,#9487,.T.);
#8015=EDGE_CURVE('',#6979,#6978,#9488,.T.);
#8016=EDGE_CURVE('',#6979,#6976,#9489,.T.);
#8017=EDGE_CURVE('',#6977,#6980,#9490,.T.);
#8018=EDGE_CURVE('',#6981,#6980,#9491,.T.);
#8019=EDGE_CURVE('',#6978,#6981,#9492,.T.);
#8020=EDGE_CURVE('',#6980,#6982,#9493,.T.);
#8021=EDGE_CURVE('',#6983,#6982,#9494,.T.);
#8022=EDGE_CURVE('',#6981,#6983,#9495,.T.);
#8023=EDGE_CURVE('',#6982,#6976,#9496,.T.);
#8024=EDGE_CURVE('',#6983,#6979,#9497,.T.);
#8025=EDGE_CURVE('',#6984,#6985,#9498,.T.);
#8026=EDGE_CURVE('',#6984,#6986,#9499,.T.);
#8027=EDGE_CURVE('',#6986,#6987,#9500,.T.);
#8028=EDGE_CURVE('',#6987,#6988,#9501,.T.);
#8029=EDGE_CURVE('',#6989,#6988,#9502,.T.);
#8030=EDGE_CURVE('',#6990,#6989,#9503,.T.);
#8031=EDGE_CURVE('',#6985,#6990,#9504,.T.);
#8032=EDGE_CURVE('',#6988,#6991,#9505,.T.);
#8033=EDGE_CURVE('',#6992,#6991,#9506,.T.);
#8034=EDGE_CURVE('',#6989,#6992,#9507,.T.);
#8035=EDGE_CURVE('',#6993,#6994,#9508,.T.);
#8036=EDGE_CURVE('',#6993,#6995,#9509,.T.);
#8037=EDGE_CURVE('',#6996,#6995,#9510,.T.);
#8038=EDGE_CURVE('',#6996,#6997,#9511,.T.);
#8039=EDGE_CURVE('',#6992,#6997,#9512,.T.);
#8040=EDGE_CURVE('',#6991,#6994,#9513,.T.);
#8041=EDGE_CURVE('',#6986,#6993,#9514,.T.);
#8042=EDGE_CURVE('',#6994,#6987,#9515,.T.);
#8043=EDGE_CURVE('',#6990,#6997,#9516,.T.);
#8044=EDGE_CURVE('',#6985,#6996,#9517,.T.);
#8045=EDGE_CURVE('',#6995,#6984,#9518,.T.);
#8046=EDGE_CURVE('',#6998,#6999,#9519,.T.);
#8047=EDGE_CURVE('',#7000,#6999,#9520,.T.);
#8048=EDGE_CURVE('',#7001,#7000,#9521,.T.);
#8049=EDGE_CURVE('',#7001,#6998,#9522,.T.);
#8050=EDGE_CURVE('',#6999,#7002,#9523,.T.);
#8051=EDGE_CURVE('',#7003,#7002,#9524,.T.);
#8052=EDGE_CURVE('',#7000,#7003,#9525,.T.);
#8053=EDGE_CURVE('',#7002,#7004,#9526,.T.);
#8054=EDGE_CURVE('',#7005,#7004,#9527,.T.);
#8055=EDGE_CURVE('',#7003,#7005,#9528,.T.);
#8056=EDGE_CURVE('',#7004,#6998,#9529,.T.);
#8057=EDGE_CURVE('',#7005,#7001,#9530,.T.);
#8058=EDGE_CURVE('',#7006,#7007,#9531,.T.);
#8059=EDGE_CURVE('',#7008,#7007,#9532,.T.);
#8060=EDGE_CURVE('',#7009,#7008,#9533,.T.);
#8061=EDGE_CURVE('',#7009,#7006,#9534,.T.);
#8062=EDGE_CURVE('',#7007,#7010,#9535,.T.);
#8063=EDGE_CURVE('',#7011,#7010,#9536,.T.);
#8064=EDGE_CURVE('',#7008,#7011,#9537,.T.);
#8065=EDGE_CURVE('',#7010,#7012,#9538,.T.);
#8066=EDGE_CURVE('',#7013,#7012,#9539,.T.);
#8067=EDGE_CURVE('',#7011,#7013,#9540,.T.);
#8068=EDGE_CURVE('',#7012,#7006,#9541,.T.);
#8069=EDGE_CURVE('',#7013,#7009,#9542,.T.);
#8070=EDGE_CURVE('',#7014,#7015,#9543,.T.);
#8071=EDGE_CURVE('',#7014,#7016,#9544,.T.);
#8072=EDGE_CURVE('',#7016,#7017,#9545,.T.);
#8073=EDGE_CURVE('',#7017,#7015,#9546,.T.);
#8074=EDGE_CURVE('',#7018,#7019,#9547,.T.);
#8075=EDGE_CURVE('',#7018,#7014,#9548,.T.);
#8076=EDGE_CURVE('',#7015,#7019,#9549,.T.);
#8077=EDGE_CURVE('',#7020,#7021,#9550,.T.);
#8078=EDGE_CURVE('',#7020,#7018,#9551,.T.);
#8079=EDGE_CURVE('',#7019,#7021,#9552,.T.);
#8080=EDGE_CURVE('',#7022,#7023,#9553,.T.);
#8081=EDGE_CURVE('',#7022,#7020,#9554,.T.);
#8082=EDGE_CURVE('',#7021,#7017,#9555,.T.);
#8083=EDGE_CURVE('',#7016,#7023,#9556,.T.);
#8084=EDGE_CURVE('',#7024,#7025,#9557,.T.);
#8085=EDGE_CURVE('',#7025,#7022,#9558,.T.);
#8086=EDGE_CURVE('',#7023,#7024,#9559,.T.);
#8087=EDGE_CURVE('',#7018,#7025,#9560,.T.);
#8088=EDGE_CURVE('',#7024,#7014,#9561,.T.);
#8089=EDGE_CURVE('',#7026,#7027,#9562,.T.);
#8090=EDGE_CURVE('',#7028,#7027,#9563,.T.);
#8091=EDGE_CURVE('',#7029,#7028,#9564,.T.);
#8092=EDGE_CURVE('',#7029,#7026,#9565,.T.);
#8093=EDGE_CURVE('',#7027,#7030,#9566,.T.);
#8094=EDGE_CURVE('',#7031,#7030,#9567,.T.);
#8095=EDGE_CURVE('',#7028,#7031,#9568,.T.);
#8096=EDGE_CURVE('',#7030,#7032,#9569,.T.);
#8097=EDGE_CURVE('',#7033,#7032,#9570,.T.);
#8098=EDGE_CURVE('',#7031,#7033,#9571,.T.);
#8099=EDGE_CURVE('',#7032,#7026,#9572,.T.);
#8100=EDGE_CURVE('',#7033,#7029,#9573,.T.);
#8101=EDGE_CURVE('',#7034,#7034,#1087,.T.);
#8102=EDGE_CURVE('',#7035,#7035,#1088,.T.);
#8103=EDGE_CURVE('',#7036,#7036,#1089,.T.);
#8104=EDGE_CURVE('',#7037,#7037,#1090,.T.);
#8105=EDGE_CURVE('',#7038,#7038,#1091,.T.);
#8106=EDGE_CURVE('',#7039,#7039,#1092,.T.);
#8107=EDGE_CURVE('',#7040,#7040,#1093,.T.);
#8108=EDGE_CURVE('',#7041,#7041,#1094,.T.);
#8109=EDGE_CURVE('',#7042,#7042,#1095,.T.);
#8110=EDGE_CURVE('',#7043,#7044,#1096,.T.);
#8111=EDGE_CURVE('',#7045,#7043,#9574,.T.);
#8112=EDGE_CURVE('',#7046,#7045,#9575,.T.);
#8113=EDGE_CURVE('',#7047,#7046,#9576,.T.);
#8114=EDGE_CURVE('',#7048,#7047,#9577,.T.);
#8115=EDGE_CURVE('',#7049,#7048,#9578,.T.);
#8116=EDGE_CURVE('',#7050,#7049,#9579,.T.);
#8117=EDGE_CURVE('',#7051,#7050,#9580,.T.);
#8118=EDGE_CURVE('',#7052,#7051,#9581,.T.);
#8119=EDGE_CURVE('',#7053,#7052,#9582,.T.);
#8120=EDGE_CURVE('',#7054,#7053,#9583,.T.);
#8121=EDGE_CURVE('',#7055,#7054,#9584,.T.);
#8122=EDGE_CURVE('',#7056,#7055,#1097,.T.);
#8123=EDGE_CURVE('',#7057,#7056,#9585,.T.);
#8124=EDGE_CURVE('',#7058,#7057,#9586,.T.);
#8125=EDGE_CURVE('',#7059,#7058,#9587,.T.);
#8126=EDGE_CURVE('',#7060,#7059,#9588,.T.);
#8127=EDGE_CURVE('',#7061,#7060,#9589,.T.);
#8128=EDGE_CURVE('',#7062,#7061,#9590,.T.);
#8129=EDGE_CURVE('',#7063,#7062,#9591,.T.);
#8130=EDGE_CURVE('',#7064,#7063,#9592,.T.);
#8131=EDGE_CURVE('',#7065,#7064,#9593,.T.);
#8132=EDGE_CURVE('',#7066,#7065,#9594,.T.);
#8133=EDGE_CURVE('',#7067,#7066,#9595,.T.);
#8134=EDGE_CURVE('',#7068,#7067,#1098,.T.);
#8135=EDGE_CURVE('',#7069,#7068,#9596,.T.);
#8136=EDGE_CURVE('',#7070,#7069,#9597,.T.);
#8137=EDGE_CURVE('',#7071,#7070,#9598,.T.);
#8138=EDGE_CURVE('',#7072,#7071,#9599,.T.);
#8139=EDGE_CURVE('',#7073,#7072,#9600,.T.);
#8140=EDGE_CURVE('',#7074,#7073,#9601,.T.);
#8141=EDGE_CURVE('',#7075,#7074,#9602,.T.);
#8142=EDGE_CURVE('',#7076,#7075,#9603,.T.);
#8143=EDGE_CURVE('',#7077,#7076,#9604,.T.);
#8144=EDGE_CURVE('',#7078,#7077,#9605,.T.);
#8145=EDGE_CURVE('',#7079,#7078,#9606,.T.);
#8146=EDGE_CURVE('',#7080,#7079,#1099,.T.);
#8147=EDGE_CURVE('',#7081,#7080,#9607,.T.);
#8148=EDGE_CURVE('',#7082,#7081,#9608,.T.);
#8149=EDGE_CURVE('',#7083,#7082,#9609,.T.);
#8150=EDGE_CURVE('',#7084,#7083,#9610,.T.);
#8151=EDGE_CURVE('',#7085,#7084,#9611,.T.);
#8152=EDGE_CURVE('',#7086,#7085,#9612,.T.);
#8153=EDGE_CURVE('',#7087,#7086,#9613,.T.);
#8154=EDGE_CURVE('',#7088,#7087,#9614,.T.);
#8155=EDGE_CURVE('',#7089,#7088,#9615,.T.);
#8156=EDGE_CURVE('',#7090,#7089,#9616,.T.);
#8157=EDGE_CURVE('',#7044,#7090,#9617,.T.);
#8158=EDGE_CURVE('',#7091,#7091,#1100,.T.);
#8159=EDGE_CURVE('',#7092,#7093,#1101,.T.);
#8160=EDGE_CURVE('',#7093,#7094,#9618,.T.);
#8161=EDGE_CURVE('',#7094,#7095,#9619,.T.);
#8162=EDGE_CURVE('',#7095,#7096,#9620,.T.);
#8163=EDGE_CURVE('',#7096,#7097,#9621,.T.);
#8164=EDGE_CURVE('',#7097,#7098,#9622,.T.);
#8165=EDGE_CURVE('',#7098,#7099,#9623,.T.);
#8166=EDGE_CURVE('',#7099,#7100,#9624,.T.);
#8167=EDGE_CURVE('',#7100,#7101,#9625,.T.);
#8168=EDGE_CURVE('',#7101,#7102,#9626,.T.);
#8169=EDGE_CURVE('',#7102,#7103,#9627,.T.);
#8170=EDGE_CURVE('',#7103,#7104,#9628,.T.);
#8171=EDGE_CURVE('',#7104,#7105,#1102,.T.);
#8172=EDGE_CURVE('',#7105,#7106,#9629,.T.);
#8173=EDGE_CURVE('',#7106,#7107,#9630,.T.);
#8174=EDGE_CURVE('',#7107,#7108,#9631,.T.);
#8175=EDGE_CURVE('',#7108,#7109,#9632,.T.);
#8176=EDGE_CURVE('',#7109,#7110,#9633,.T.);
#8177=EDGE_CURVE('',#7110,#7111,#9634,.T.);
#8178=EDGE_CURVE('',#7111,#7112,#9635,.T.);
#8179=EDGE_CURVE('',#7112,#7113,#9636,.T.);
#8180=EDGE_CURVE('',#7113,#7114,#9637,.T.);
#8181=EDGE_CURVE('',#7114,#7115,#9638,.T.);
#8182=EDGE_CURVE('',#7115,#7116,#9639,.T.);
#8183=EDGE_CURVE('',#7116,#7117,#1103,.T.);
#8184=EDGE_CURVE('',#7117,#7118,#9640,.T.);
#8185=EDGE_CURVE('',#7118,#7119,#9641,.T.);
#8186=EDGE_CURVE('',#7119,#7120,#9642,.T.);
#8187=EDGE_CURVE('',#7120,#7121,#9643,.T.);
#8188=EDGE_CURVE('',#7121,#7122,#9644,.T.);
#8189=EDGE_CURVE('',#7122,#7123,#9645,.T.);
#8190=EDGE_CURVE('',#7123,#7124,#9646,.T.);
#8191=EDGE_CURVE('',#7124,#7125,#9647,.T.);
#8192=EDGE_CURVE('',#7125,#7126,#9648,.T.);
#8193=EDGE_CURVE('',#7126,#7127,#9649,.T.);
#8194=EDGE_CURVE('',#7127,#7128,#9650,.T.);
#8195=EDGE_CURVE('',#7128,#7129,#1104,.T.);
#8196=EDGE_CURVE('',#7129,#7130,#9651,.T.);
#8197=EDGE_CURVE('',#7130,#7131,#9652,.T.);
#8198=EDGE_CURVE('',#7131,#7132,#9653,.T.);
#8199=EDGE_CURVE('',#7132,#7133,#9654,.T.);
#8200=EDGE_CURVE('',#7133,#7134,#9655,.T.);
#8201=EDGE_CURVE('',#7134,#7135,#9656,.T.);
#8202=EDGE_CURVE('',#7135,#7136,#9657,.T.);
#8203=EDGE_CURVE('',#7136,#7137,#9658,.T.);
#8204=EDGE_CURVE('',#7137,#7138,#9659,.T.);
#8205=EDGE_CURVE('',#7138,#7139,#9660,.T.);
#8206=EDGE_CURVE('',#7139,#7092,#9661,.T.);
#8207=EDGE_CURVE('',#7044,#7093,#9662,.T.);
#8208=EDGE_CURVE('',#7043,#7092,#9663,.T.);
#8209=EDGE_CURVE('',#7045,#7139,#9664,.T.);
#8210=EDGE_CURVE('',#7046,#7138,#9665,.T.);
#8211=EDGE_CURVE('',#7047,#7137,#9666,.T.);
#8212=EDGE_CURVE('',#7048,#7136,#9667,.T.);
#8213=EDGE_CURVE('',#7049,#7135,#9668,.T.);
#8214=EDGE_CURVE('',#7050,#7134,#9669,.T.);
#8215=EDGE_CURVE('',#7051,#7133,#9670,.T.);
#8216=EDGE_CURVE('',#7052,#7132,#9671,.T.);
#8217=EDGE_CURVE('',#7053,#7131,#9672,.T.);
#8218=EDGE_CURVE('',#7054,#7130,#9673,.T.);
#8219=EDGE_CURVE('',#7055,#7129,#9674,.T.);
#8220=EDGE_CURVE('',#7056,#7128,#9675,.T.);
#8221=EDGE_CURVE('',#7057,#7127,#9676,.T.);
#8222=EDGE_CURVE('',#7058,#7126,#9677,.T.);
#8223=EDGE_CURVE('',#7059,#7125,#9678,.T.);
#8224=EDGE_CURVE('',#7060,#7124,#9679,.T.);
#8225=EDGE_CURVE('',#7061,#7123,#9680,.T.);
#8226=EDGE_CURVE('',#7062,#7122,#9681,.T.);
#8227=EDGE_CURVE('',#7063,#7121,#9682,.T.);
#8228=EDGE_CURVE('',#7064,#7120,#9683,.T.);
#8229=EDGE_CURVE('',#7065,#7119,#9684,.T.);
#8230=EDGE_CURVE('',#7066,#7118,#9685,.T.);
#8231=EDGE_CURVE('',#7067,#7117,#9686,.T.);
#8232=EDGE_CURVE('',#7068,#7116,#9687,.T.);
#8233=EDGE_CURVE('',#7069,#7115,#9688,.T.);
#8234=EDGE_CURVE('',#7070,#7114,#9689,.T.);
#8235=EDGE_CURVE('',#7071,#7113,#9690,.T.);
#8236=EDGE_CURVE('',#7072,#7112,#9691,.T.);
#8237=EDGE_CURVE('',#7073,#7111,#9692,.T.);
#8238=EDGE_CURVE('',#7074,#7110,#9693,.T.);
#8239=EDGE_CURVE('',#7075,#7109,#9694,.T.);
#8240=EDGE_CURVE('',#7076,#7108,#9695,.T.);
#8241=EDGE_CURVE('',#7077,#7107,#9696,.T.);
#8242=EDGE_CURVE('',#7078,#7106,#9697,.T.);
#8243=EDGE_CURVE('',#7079,#7105,#9698,.T.);
#8244=EDGE_CURVE('',#7080,#7104,#9699,.T.);
#8245=EDGE_CURVE('',#7081,#7103,#9700,.T.);
#8246=EDGE_CURVE('',#7082,#7102,#9701,.T.);
#8247=EDGE_CURVE('',#7083,#7101,#9702,.T.);
#8248=EDGE_CURVE('',#7084,#7100,#9703,.T.);
#8249=EDGE_CURVE('',#7085,#7099,#9704,.T.);
#8250=EDGE_CURVE('',#7086,#7098,#9705,.T.);
#8251=EDGE_CURVE('',#7087,#7097,#9706,.T.);
#8252=EDGE_CURVE('',#7088,#7096,#9707,.T.);
#8253=EDGE_CURVE('',#7089,#7095,#9708,.T.);
#8254=EDGE_CURVE('',#7090,#7094,#9709,.T.);
#8255=EDGE_CURVE('',#7140,#7140,#1105,.T.);
#8256=EDGE_CURVE('',#7141,#7141,#1106,.T.);
#8257=EDGE_CURVE('',#7142,#7142,#1107,.T.);
#8258=EDGE_CURVE('',#7143,#7143,#1108,.T.);
#8259=EDGE_CURVE('',#7144,#7144,#1109,.T.);
#8260=EDGE_CURVE('',#7145,#7145,#1110,.T.);
#8261=EDGE_CURVE('',#7146,#7146,#1111,.T.);
#8262=EDGE_CURVE('',#7147,#7147,#1112,.T.);
#8263=EDGE_CURVE('',#7148,#7148,#1113,.T.);
#8264=EDGE_CURVE('',#7149,#7150,#1114,.T.);
#8265=EDGE_CURVE('',#7151,#7149,#9710,.T.);
#8266=EDGE_CURVE('',#7152,#7151,#9711,.T.);
#8267=EDGE_CURVE('',#7153,#7152,#9712,.T.);
#8268=EDGE_CURVE('',#7154,#7153,#9713,.T.);
#8269=EDGE_CURVE('',#7155,#7154,#9714,.T.);
#8270=EDGE_CURVE('',#7156,#7155,#9715,.T.);
#8271=EDGE_CURVE('',#7157,#7156,#9716,.T.);
#8272=EDGE_CURVE('',#7158,#7157,#9717,.T.);
#8273=EDGE_CURVE('',#7159,#7158,#9718,.T.);
#8274=EDGE_CURVE('',#7160,#7159,#9719,.T.);
#8275=EDGE_CURVE('',#7161,#7160,#9720,.T.);
#8276=EDGE_CURVE('',#7162,#7161,#1115,.T.);
#8277=EDGE_CURVE('',#7163,#7162,#9721,.T.);
#8278=EDGE_CURVE('',#7164,#7163,#9722,.T.);
#8279=EDGE_CURVE('',#7165,#7164,#9723,.T.);
#8280=EDGE_CURVE('',#7166,#7165,#9724,.T.);
#8281=EDGE_CURVE('',#7167,#7166,#9725,.T.);
#8282=EDGE_CURVE('',#7168,#7167,#9726,.T.);
#8283=EDGE_CURVE('',#7169,#7168,#9727,.T.);
#8284=EDGE_CURVE('',#7170,#7169,#9728,.T.);
#8285=EDGE_CURVE('',#7171,#7170,#9729,.T.);
#8286=EDGE_CURVE('',#7172,#7171,#9730,.T.);
#8287=EDGE_CURVE('',#7173,#7172,#9731,.T.);
#8288=EDGE_CURVE('',#7174,#7173,#1116,.T.);
#8289=EDGE_CURVE('',#7175,#7174,#9732,.T.);
#8290=EDGE_CURVE('',#7176,#7175,#9733,.T.);
#8291=EDGE_CURVE('',#7177,#7176,#9734,.T.);
#8292=EDGE_CURVE('',#7178,#7177,#9735,.T.);
#8293=EDGE_CURVE('',#7179,#7178,#9736,.T.);
#8294=EDGE_CURVE('',#7180,#7179,#9737,.T.);
#8295=EDGE_CURVE('',#7181,#7180,#9738,.T.);
#8296=EDGE_CURVE('',#7182,#7181,#9739,.T.);
#8297=EDGE_CURVE('',#7183,#7182,#9740,.T.);
#8298=EDGE_CURVE('',#7184,#7183,#9741,.T.);
#8299=EDGE_CURVE('',#7185,#7184,#9742,.T.);
#8300=EDGE_CURVE('',#7186,#7185,#1117,.T.);
#8301=EDGE_CURVE('',#7187,#7186,#9743,.T.);
#8302=EDGE_CURVE('',#7188,#7187,#9744,.T.);
#8303=EDGE_CURVE('',#7189,#7188,#9745,.T.);
#8304=EDGE_CURVE('',#7190,#7189,#9746,.T.);
#8305=EDGE_CURVE('',#7191,#7190,#9747,.T.);
#8306=EDGE_CURVE('',#7192,#7191,#9748,.T.);
#8307=EDGE_CURVE('',#7193,#7192,#9749,.T.);
#8308=EDGE_CURVE('',#7194,#7193,#9750,.T.);
#8309=EDGE_CURVE('',#7195,#7194,#9751,.T.);
#8310=EDGE_CURVE('',#7196,#7195,#9752,.T.);
#8311=EDGE_CURVE('',#7150,#7196,#9753,.T.);
#8312=EDGE_CURVE('',#7197,#7197,#1118,.T.);
#8313=EDGE_CURVE('',#7198,#7199,#1119,.T.);
#8314=EDGE_CURVE('',#7199,#7200,#9754,.T.);
#8315=EDGE_CURVE('',#7200,#7201,#9755,.T.);
#8316=EDGE_CURVE('',#7201,#7202,#9756,.T.);
#8317=EDGE_CURVE('',#7202,#7203,#9757,.T.);
#8318=EDGE_CURVE('',#7203,#7204,#9758,.T.);
#8319=EDGE_CURVE('',#7204,#7205,#9759,.T.);
#8320=EDGE_CURVE('',#7205,#7206,#9760,.T.);
#8321=EDGE_CURVE('',#7206,#7207,#9761,.T.);
#8322=EDGE_CURVE('',#7207,#7208,#9762,.T.);
#8323=EDGE_CURVE('',#7208,#7209,#9763,.T.);
#8324=EDGE_CURVE('',#7209,#7210,#9764,.T.);
#8325=EDGE_CURVE('',#7210,#7211,#1120,.T.);
#8326=EDGE_CURVE('',#7211,#7212,#9765,.T.);
#8327=EDGE_CURVE('',#7212,#7213,#9766,.T.);
#8328=EDGE_CURVE('',#7213,#7214,#9767,.T.);
#8329=EDGE_CURVE('',#7214,#7215,#9768,.T.);
#8330=EDGE_CURVE('',#7215,#7216,#9769,.T.);
#8331=EDGE_CURVE('',#7216,#7217,#9770,.T.);
#8332=EDGE_CURVE('',#7217,#7218,#9771,.T.);
#8333=EDGE_CURVE('',#7218,#7219,#9772,.T.);
#8334=EDGE_CURVE('',#7219,#7220,#9773,.T.);
#8335=EDGE_CURVE('',#7220,#7221,#9774,.T.);
#8336=EDGE_CURVE('',#7221,#7222,#9775,.T.);
#8337=EDGE_CURVE('',#7222,#7223,#1121,.T.);
#8338=EDGE_CURVE('',#7223,#7224,#9776,.T.);
#8339=EDGE_CURVE('',#7224,#7225,#9777,.T.);
#8340=EDGE_CURVE('',#7225,#7226,#9778,.T.);
#8341=EDGE_CURVE('',#7226,#7227,#9779,.T.);
#8342=EDGE_CURVE('',#7227,#7228,#9780,.T.);
#8343=EDGE_CURVE('',#7228,#7229,#9781,.T.);
#8344=EDGE_CURVE('',#7229,#7230,#9782,.T.);
#8345=EDGE_CURVE('',#7230,#7231,#9783,.T.);
#8346=EDGE_CURVE('',#7231,#7232,#9784,.T.);
#8347=EDGE_CURVE('',#7232,#7233,#9785,.T.);
#8348=EDGE_CURVE('',#7233,#7234,#9786,.T.);
#8349=EDGE_CURVE('',#7234,#7235,#1122,.T.);
#8350=EDGE_CURVE('',#7235,#7236,#9787,.T.);
#8351=EDGE_CURVE('',#7236,#7237,#9788,.T.);
#8352=EDGE_CURVE('',#7237,#7238,#9789,.T.);
#8353=EDGE_CURVE('',#7238,#7239,#9790,.T.);
#8354=EDGE_CURVE('',#7239,#7240,#9791,.T.);
#8355=EDGE_CURVE('',#7240,#7241,#9792,.T.);
#8356=EDGE_CURVE('',#7241,#7242,#9793,.T.);
#8357=EDGE_CURVE('',#7242,#7243,#9794,.T.);
#8358=EDGE_CURVE('',#7243,#7244,#9795,.T.);
#8359=EDGE_CURVE('',#7244,#7245,#9796,.T.);
#8360=EDGE_CURVE('',#7245,#7198,#9797,.T.);
#8361=EDGE_CURVE('',#7150,#7199,#9798,.T.);
#8362=EDGE_CURVE('',#7149,#7198,#9799,.T.);
#8363=EDGE_CURVE('',#7151,#7245,#9800,.T.);
#8364=EDGE_CURVE('',#7152,#7244,#9801,.T.);
#8365=EDGE_CURVE('',#7153,#7243,#9802,.T.);
#8366=EDGE_CURVE('',#7154,#7242,#9803,.T.);
#8367=EDGE_CURVE('',#7155,#7241,#9804,.T.);
#8368=EDGE_CURVE('',#7156,#7240,#9805,.T.);
#8369=EDGE_CURVE('',#7157,#7239,#9806,.T.);
#8370=EDGE_CURVE('',#7158,#7238,#9807,.T.);
#8371=EDGE_CURVE('',#7159,#7237,#9808,.T.);
#8372=EDGE_CURVE('',#7160,#7236,#9809,.T.);
#8373=EDGE_CURVE('',#7161,#7235,#9810,.T.);
#8374=EDGE_CURVE('',#7162,#7234,#9811,.T.);
#8375=EDGE_CURVE('',#7163,#7233,#9812,.T.);
#8376=EDGE_CURVE('',#7164,#7232,#9813,.T.);
#8377=EDGE_CURVE('',#7165,#7231,#9814,.T.);
#8378=EDGE_CURVE('',#7166,#7230,#9815,.T.);
#8379=EDGE_CURVE('',#7167,#7229,#9816,.T.);
#8380=EDGE_CURVE('',#7168,#7228,#9817,.T.);
#8381=EDGE_CURVE('',#7169,#7227,#9818,.T.);
#8382=EDGE_CURVE('',#7170,#7226,#9819,.T.);
#8383=EDGE_CURVE('',#7171,#7225,#9820,.T.);
#8384=EDGE_CURVE('',#7172,#7224,#9821,.T.);
#8385=EDGE_CURVE('',#7173,#7223,#9822,.T.);
#8386=EDGE_CURVE('',#7174,#7222,#9823,.T.);
#8387=EDGE_CURVE('',#7175,#7221,#9824,.T.);
#8388=EDGE_CURVE('',#7176,#7220,#9825,.T.);
#8389=EDGE_CURVE('',#7177,#7219,#9826,.T.);
#8390=EDGE_CURVE('',#7178,#7218,#9827,.T.);
#8391=EDGE_CURVE('',#7179,#7217,#9828,.T.);
#8392=EDGE_CURVE('',#7180,#7216,#9829,.T.);
#8393=EDGE_CURVE('',#7181,#7215,#9830,.T.);
#8394=EDGE_CURVE('',#7182,#7214,#9831,.T.);
#8395=EDGE_CURVE('',#7183,#7213,#9832,.T.);
#8396=EDGE_CURVE('',#7184,#7212,#9833,.T.);
#8397=EDGE_CURVE('',#7185,#7211,#9834,.T.);
#8398=EDGE_CURVE('',#7186,#7210,#9835,.T.);
#8399=EDGE_CURVE('',#7187,#7209,#9836,.T.);
#8400=EDGE_CURVE('',#7188,#7208,#9837,.T.);
#8401=EDGE_CURVE('',#7189,#7207,#9838,.T.);
#8402=EDGE_CURVE('',#7190,#7206,#9839,.T.);
#8403=EDGE_CURVE('',#7191,#7205,#9840,.T.);
#8404=EDGE_CURVE('',#7192,#7204,#9841,.T.);
#8405=EDGE_CURVE('',#7193,#7203,#9842,.T.);
#8406=EDGE_CURVE('',#7194,#7202,#9843,.T.);
#8407=EDGE_CURVE('',#7195,#7201,#9844,.T.);
#8408=EDGE_CURVE('',#7196,#7200,#9845,.T.);
#8409=EDGE_CURVE('',#7246,#7246,#1123,.T.);
#8410=EDGE_CURVE('',#7247,#7247,#1124,.T.);
#8411=EDGE_CURVE('',#7248,#7248,#1125,.T.);
#8412=EDGE_CURVE('',#7249,#7249,#1126,.T.);
#8413=EDGE_CURVE('',#7250,#7250,#1127,.T.);
#8414=EDGE_CURVE('',#7251,#7251,#1128,.T.);
#8415=EDGE_CURVE('',#7252,#7252,#1129,.T.);
#8416=EDGE_CURVE('',#7253,#7253,#1130,.T.);
#8417=EDGE_CURVE('',#7254,#7254,#1131,.T.);
#8418=EDGE_CURVE('',#7255,#7256,#1132,.T.);
#8419=EDGE_CURVE('',#7257,#7255,#9846,.T.);
#8420=EDGE_CURVE('',#7258,#7257,#9847,.T.);
#8421=EDGE_CURVE('',#7259,#7258,#9848,.T.);
#8422=EDGE_CURVE('',#7260,#7259,#9849,.T.);
#8423=EDGE_CURVE('',#7261,#7260,#9850,.T.);
#8424=EDGE_CURVE('',#7262,#7261,#9851,.T.);
#8425=EDGE_CURVE('',#7263,#7262,#9852,.T.);
#8426=EDGE_CURVE('',#7264,#7263,#9853,.T.);
#8427=EDGE_CURVE('',#7265,#7264,#9854,.T.);
#8428=EDGE_CURVE('',#7266,#7265,#9855,.T.);
#8429=EDGE_CURVE('',#7267,#7266,#9856,.T.);
#8430=EDGE_CURVE('',#7268,#7267,#1133,.T.);
#8431=EDGE_CURVE('',#7269,#7268,#9857,.T.);
#8432=EDGE_CURVE('',#7270,#7269,#9858,.T.);
#8433=EDGE_CURVE('',#7271,#7270,#9859,.T.);
#8434=EDGE_CURVE('',#7272,#7271,#9860,.T.);
#8435=EDGE_CURVE('',#7273,#7272,#9861,.T.);
#8436=EDGE_CURVE('',#7274,#7273,#9862,.T.);
#8437=EDGE_CURVE('',#7275,#7274,#9863,.T.);
#8438=EDGE_CURVE('',#7276,#7275,#9864,.T.);
#8439=EDGE_CURVE('',#7277,#7276,#9865,.T.);
#8440=EDGE_CURVE('',#7278,#7277,#9866,.T.);
#8441=EDGE_CURVE('',#7279,#7278,#9867,.T.);
#8442=EDGE_CURVE('',#7280,#7279,#1134,.T.);
#8443=EDGE_CURVE('',#7281,#7280,#9868,.T.);
#8444=EDGE_CURVE('',#7282,#7281,#9869,.T.);
#8445=EDGE_CURVE('',#7283,#7282,#9870,.T.);
#8446=EDGE_CURVE('',#7284,#7283,#9871,.T.);
#8447=EDGE_CURVE('',#7285,#7284,#9872,.T.);
#8448=EDGE_CURVE('',#7286,#7285,#9873,.T.);
#8449=EDGE_CURVE('',#7287,#7286,#9874,.T.);
#8450=EDGE_CURVE('',#7288,#7287,#9875,.T.);
#8451=EDGE_CURVE('',#7289,#7288,#9876,.T.);
#8452=EDGE_CURVE('',#7290,#7289,#9877,.T.);
#8453=EDGE_CURVE('',#7291,#7290,#9878,.T.);
#8454=EDGE_CURVE('',#7292,#7291,#1135,.T.);
#8455=EDGE_CURVE('',#7293,#7292,#9879,.T.);
#8456=EDGE_CURVE('',#7294,#7293,#9880,.T.);
#8457=EDGE_CURVE('',#7295,#7294,#9881,.T.);
#8458=EDGE_CURVE('',#7296,#7295,#9882,.T.);
#8459=EDGE_CURVE('',#7297,#7296,#9883,.T.);
#8460=EDGE_CURVE('',#7298,#7297,#9884,.T.);
#8461=EDGE_CURVE('',#7299,#7298,#9885,.T.);
#8462=EDGE_CURVE('',#7300,#7299,#9886,.T.);
#8463=EDGE_CURVE('',#7301,#7300,#9887,.T.);
#8464=EDGE_CURVE('',#7302,#7301,#9888,.T.);
#8465=EDGE_CURVE('',#7256,#7302,#9889,.T.);
#8466=EDGE_CURVE('',#7303,#7303,#1136,.T.);
#8467=EDGE_CURVE('',#7304,#7305,#1137,.T.);
#8468=EDGE_CURVE('',#7305,#7306,#9890,.T.);
#8469=EDGE_CURVE('',#7306,#7307,#9891,.T.);
#8470=EDGE_CURVE('',#7307,#7308,#9892,.T.);
#8471=EDGE_CURVE('',#7308,#7309,#9893,.T.);
#8472=EDGE_CURVE('',#7309,#7310,#9894,.T.);
#8473=EDGE_CURVE('',#7310,#7311,#9895,.T.);
#8474=EDGE_CURVE('',#7311,#7312,#9896,.T.);
#8475=EDGE_CURVE('',#7312,#7313,#9897,.T.);
#8476=EDGE_CURVE('',#7313,#7314,#9898,.T.);
#8477=EDGE_CURVE('',#7314,#7315,#9899,.T.);
#8478=EDGE_CURVE('',#7315,#7316,#9900,.T.);
#8479=EDGE_CURVE('',#7316,#7317,#1138,.T.);
#8480=EDGE_CURVE('',#7317,#7318,#9901,.T.);
#8481=EDGE_CURVE('',#7318,#7319,#9902,.T.);
#8482=EDGE_CURVE('',#7319,#7320,#9903,.T.);
#8483=EDGE_CURVE('',#7320,#7321,#9904,.T.);
#8484=EDGE_CURVE('',#7321,#7322,#9905,.T.);
#8485=EDGE_CURVE('',#7322,#7323,#9906,.T.);
#8486=EDGE_CURVE('',#7323,#7324,#9907,.T.);
#8487=EDGE_CURVE('',#7324,#7325,#9908,.T.);
#8488=EDGE_CURVE('',#7325,#7326,#9909,.T.);
#8489=EDGE_CURVE('',#7326,#7327,#9910,.T.);
#8490=EDGE_CURVE('',#7327,#7328,#9911,.T.);
#8491=EDGE_CURVE('',#7328,#7329,#1139,.T.);
#8492=EDGE_CURVE('',#7329,#7330,#9912,.T.);
#8493=EDGE_CURVE('',#7330,#7331,#9913,.T.);
#8494=EDGE_CURVE('',#7331,#7332,#9914,.T.);
#8495=EDGE_CURVE('',#7332,#7333,#9915,.T.);
#8496=EDGE_CURVE('',#7333,#7334,#9916,.T.);
#8497=EDGE_CURVE('',#7334,#7335,#9917,.T.);
#8498=EDGE_CURVE('',#7335,#7336,#9918,.T.);
#8499=EDGE_CURVE('',#7336,#7337,#9919,.T.);
#8500=EDGE_CURVE('',#7337,#7338,#9920,.T.);
#8501=EDGE_CURVE('',#7338,#7339,#9921,.T.);
#8502=EDGE_CURVE('',#7339,#7340,#9922,.T.);
#8503=EDGE_CURVE('',#7340,#7341,#1140,.T.);
#8504=EDGE_CURVE('',#7341,#7342,#9923,.T.);
#8505=EDGE_CURVE('',#7342,#7343,#9924,.T.);
#8506=EDGE_CURVE('',#7343,#7344,#9925,.T.);
#8507=EDGE_CURVE('',#7344,#7345,#9926,.T.);
#8508=EDGE_CURVE('',#7345,#7346,#9927,.T.);
#8509=EDGE_CURVE('',#7346,#7347,#9928,.T.);
#8510=EDGE_CURVE('',#7347,#7348,#9929,.T.);
#8511=EDGE_CURVE('',#7348,#7349,#9930,.T.);
#8512=EDGE_CURVE('',#7349,#7350,#9931,.T.);
#8513=EDGE_CURVE('',#7350,#7351,#9932,.T.);
#8514=EDGE_CURVE('',#7351,#7304,#9933,.T.);
#8515=EDGE_CURVE('',#7256,#7305,#9934,.T.);
#8516=EDGE_CURVE('',#7255,#7304,#9935,.T.);
#8517=EDGE_CURVE('',#7257,#7351,#9936,.T.);
#8518=EDGE_CURVE('',#7258,#7350,#9937,.T.);
#8519=EDGE_CURVE('',#7259,#7349,#9938,.T.);
#8520=EDGE_CURVE('',#7260,#7348,#9939,.T.);
#8521=EDGE_CURVE('',#7261,#7347,#9940,.T.);
#8522=EDGE_CURVE('',#7262,#7346,#9941,.T.);
#8523=EDGE_CURVE('',#7263,#7345,#9942,.T.);
#8524=EDGE_CURVE('',#7264,#7344,#9943,.T.);
#8525=EDGE_CURVE('',#7265,#7343,#9944,.T.);
#8526=EDGE_CURVE('',#7266,#7342,#9945,.T.);
#8527=EDGE_CURVE('',#7267,#7341,#9946,.T.);
#8528=EDGE_CURVE('',#7268,#7340,#9947,.T.);
#8529=EDGE_CURVE('',#7269,#7339,#9948,.T.);
#8530=EDGE_CURVE('',#7270,#7338,#9949,.T.);
#8531=EDGE_CURVE('',#7271,#7337,#9950,.T.);
#8532=EDGE_CURVE('',#7272,#7336,#9951,.T.);
#8533=EDGE_CURVE('',#7273,#7335,#9952,.T.);
#8534=EDGE_CURVE('',#7274,#7334,#9953,.T.);
#8535=EDGE_CURVE('',#7275,#7333,#9954,.T.);
#8536=EDGE_CURVE('',#7276,#7332,#9955,.T.);
#8537=EDGE_CURVE('',#7277,#7331,#9956,.T.);
#8538=EDGE_CURVE('',#7278,#7330,#9957,.T.);
#8539=EDGE_CURVE('',#7279,#7329,#9958,.T.);
#8540=EDGE_CURVE('',#7280,#7328,#9959,.T.);
#8541=EDGE_CURVE('',#7281,#7327,#9960,.T.);
#8542=EDGE_CURVE('',#7282,#7326,#9961,.T.);
#8543=EDGE_CURVE('',#7283,#7325,#9962,.T.);
#8544=EDGE_CURVE('',#7284,#7324,#9963,.T.);
#8545=EDGE_CURVE('',#7285,#7323,#9964,.T.);
#8546=EDGE_CURVE('',#7286,#7322,#9965,.T.);
#8547=EDGE_CURVE('',#7287,#7321,#9966,.T.);
#8548=EDGE_CURVE('',#7288,#7320,#9967,.T.);
#8549=EDGE_CURVE('',#7289,#7319,#9968,.T.);
#8550=EDGE_CURVE('',#7290,#7318,#9969,.T.);
#8551=EDGE_CURVE('',#7291,#7317,#9970,.T.);
#8552=EDGE_CURVE('',#7292,#7316,#9971,.T.);
#8553=EDGE_CURVE('',#7293,#7315,#9972,.T.);
#8554=EDGE_CURVE('',#7294,#7314,#9973,.T.);
#8555=EDGE_CURVE('',#7295,#7313,#9974,.T.);
#8556=EDGE_CURVE('',#7296,#7312,#9975,.T.);
#8557=EDGE_CURVE('',#7297,#7311,#9976,.T.);
#8558=EDGE_CURVE('',#7298,#7310,#9977,.T.);
#8559=EDGE_CURVE('',#7299,#7309,#9978,.T.);
#8560=EDGE_CURVE('',#7300,#7308,#9979,.T.);
#8561=EDGE_CURVE('',#7301,#7307,#9980,.T.);
#8562=EDGE_CURVE('',#7302,#7306,#9981,.T.);
#8563=EDGE_CURVE('',#7352,#7353,#9982,.T.);
#8564=EDGE_CURVE('',#7354,#7353,#9983,.T.);
#8565=EDGE_CURVE('',#7355,#7354,#9984,.T.);
#8566=EDGE_CURVE('',#7355,#7352,#9985,.T.);
#8567=EDGE_CURVE('',#7353,#7356,#9986,.T.);
#8568=EDGE_CURVE('',#7357,#7356,#9987,.T.);
#8569=EDGE_CURVE('',#7354,#7357,#9988,.T.);
#8570=EDGE_CURVE('',#7356,#7358,#9989,.T.);
#8571=EDGE_CURVE('',#7359,#7358,#9990,.T.);
#8572=EDGE_CURVE('',#7357,#7359,#9991,.T.);
#8573=EDGE_CURVE('',#7358,#7352,#9992,.T.);
#8574=EDGE_CURVE('',#7359,#7355,#9993,.T.);
#8575=EDGE_CURVE('',#7360,#7361,#9994,.T.);
#8576=EDGE_CURVE('',#7362,#7361,#9995,.T.);
#8577=EDGE_CURVE('',#7363,#7362,#9996,.T.);
#8578=EDGE_CURVE('',#7363,#7360,#9997,.T.);
#8579=EDGE_CURVE('',#7361,#7364,#9998,.T.);
#8580=EDGE_CURVE('',#7365,#7364,#9999,.T.);
#8581=EDGE_CURVE('',#7362,#7365,#10000,.T.);
#8582=EDGE_CURVE('',#7364,#7366,#10001,.T.);
#8583=EDGE_CURVE('',#7367,#7366,#10002,.T.);
#8584=EDGE_CURVE('',#7365,#7367,#10003,.T.);
#8585=EDGE_CURVE('',#7366,#7360,#10004,.T.);
#8586=EDGE_CURVE('',#7367,#7363,#10005,.T.);
#8587=EDGE_CURVE('',#7368,#7368,#1145,.T.);
#8588=EDGE_CURVE('',#7369,#7369,#1146,.T.);
#8589=EDGE_CURVE('',#7370,#7370,#1147,.T.);
#8590=EDGE_CURVE('',#7371,#7371,#1148,.T.);
#8591=EDGE_CURVE('',#7372,#7372,#1149,.T.);
#8592=EDGE_CURVE('',#7373,#7373,#1150,.T.);
#8593=EDGE_CURVE('',#7374,#7374,#1151,.T.);
#8594=EDGE_CURVE('',#7375,#7375,#1152,.T.);
#8595=EDGE_CURVE('',#7376,#7376,#1153,.T.);
#8596=EDGE_CURVE('',#7377,#7377,#1154,.T.);
#8597=EDGE_CURVE('',#7378,#7378,#1155,.T.);
#8598=EDGE_CURVE('',#7379,#7379,#1156,.T.);
#8599=EDGE_CURVE('',#7380,#7380,#1157,.T.);
#8600=EDGE_CURVE('',#7381,#7381,#1158,.T.);
#8601=EDGE_CURVE('',#7382,#7382,#1159,.T.);
#8602=EDGE_CURVE('',#7383,#7383,#1160,.T.);
#8603=EDGE_CURVE('',#7384,#7384,#1161,.T.);
#8604=EDGE_CURVE('',#7385,#7385,#1162,.T.);
#8605=EDGE_CURVE('',#7386,#7386,#1163,.T.);
#8606=EDGE_CURVE('',#7387,#7387,#1164,.T.);
#8607=EDGE_CURVE('',#7388,#7389,#10006,.T.);
#8608=EDGE_CURVE('',#7388,#7390,#10007,.T.);
#8609=EDGE_CURVE('',#7390,#7391,#10008,.T.);
#8610=EDGE_CURVE('',#7389,#7391,#10009,.T.);
#8611=EDGE_CURVE('',#7392,#7393,#10010,.T.);
#8612=EDGE_CURVE('',#7393,#7394,#10011,.T.);
#8613=EDGE_CURVE('',#7395,#7394,#10012,.T.);
#8614=EDGE_CURVE('',#7392,#7395,#10013,.T.);
#8615=EDGE_CURVE('',#7396,#7397,#10014,.T.);
#8616=EDGE_CURVE('',#7396,#7398,#10015,.T.);
#8617=EDGE_CURVE('',#7398,#7399,#10016,.T.);
#8618=EDGE_CURVE('',#7397,#7399,#10017,.T.);
#8619=EDGE_CURVE('',#7400,#7401,#10018,.T.);
#8620=EDGE_CURVE('',#7401,#7402,#10019,.T.);
#8621=EDGE_CURVE('',#7403,#7402,#10020,.T.);
#8622=EDGE_CURVE('',#7400,#7403,#10021,.T.);
#8623=EDGE_CURVE('',#7393,#7404,#10022,.T.);
#8624=EDGE_CURVE('',#7405,#7392,#10023,.T.);
#8625=EDGE_CURVE('',#7405,#7406,#1165,.T.);
#8626=EDGE_CURVE('',#7390,#7406,#10024,.T.);
#8627=EDGE_CURVE('',#7407,#7388,#10025,.T.);
#8628=EDGE_CURVE('',#7407,#7408,#1166,.T.);
#8629=EDGE_CURVE('',#7401,#7408,#10026,.T.);
#8630=EDGE_CURVE('',#7409,#7400,#10027,.T.);
#8631=EDGE_CURVE('',#7409,#7410,#1167,.T.);
#8632=EDGE_CURVE('',#7398,#7410,#10028,.T.);
#8633=EDGE_CURVE('',#7411,#7396,#10029,.T.);
#8634=EDGE_CURVE('',#7411,#7404,#1168,.T.);
#8635=EDGE_CURVE('',#7412,#7394,#10030,.T.);
#8636=EDGE_CURVE('',#7412,#7413,#1169,.T.);
#8637=EDGE_CURVE('',#7397,#7413,#10031,.T.);
#8638=EDGE_CURVE('',#7414,#7399,#10032,.T.);
#8639=EDGE_CURVE('',#7414,#7415,#1170,.T.);
#8640=EDGE_CURVE('',#7403,#7415,#10033,.T.);
#8641=EDGE_CURVE('',#7416,#7402,#10034,.T.);
#8642=EDGE_CURVE('',#7416,#7417,#1171,.T.);
#8643=EDGE_CURVE('',#7389,#7417,#10035,.T.);
#8644=EDGE_CURVE('',#7418,#7391,#10036,.T.);
#8645=EDGE_CURVE('',#7418,#7419,#1172,.T.);
#8646=EDGE_CURVE('',#7395,#7419,#10037,.T.);
#8647=EDGE_CURVE('',#7415,#7409,#10038,.T.);
#8648=EDGE_CURVE('',#7410,#7414,#10039,.T.);
#8649=EDGE_CURVE('',#7419,#7405,#10040,.T.);
#8650=EDGE_CURVE('',#7406,#7418,#10041,.T.);
#8651=EDGE_CURVE('',#7417,#7407,#10042,.T.);
#8652=EDGE_CURVE('',#7408,#7416,#10043,.T.);
#8653=EDGE_CURVE('',#7404,#7412,#10044,.T.);
#8654=EDGE_CURVE('',#7413,#7411,#10045,.T.);
#8655=EDGE_CURVE('',#7420,#7420,#1173,.T.);
#8656=EDGE_CURVE('',#7421,#7421,#1174,.T.);
#8657=EDGE_CURVE('',#7422,#7422,#1175,.T.);
#8658=EDGE_CURVE('',#7423,#7423,#1176,.T.);
#8659=EDGE_CURVE('',#7424,#7424,#1177,.T.);
#8660=EDGE_CURVE('',#7425,#7425,#1178,.T.);
#8661=EDGE_CURVE('',#7426,#7426,#1179,.T.);
#8662=EDGE_CURVE('',#7427,#7427,#1180,.T.);
#8663=EDGE_CURVE('',#7428,#7428,#1181,.T.);
#8664=EDGE_CURVE('',#7429,#7429,#1182,.T.);
#8665=EDGE_CURVE('',#7430,#7431,#10046,.T.);
#8666=EDGE_CURVE('',#7432,#7430,#10047,.T.);
#8667=EDGE_CURVE('',#7433,#7432,#10048,.T.);
#8668=EDGE_CURVE('',#7433,#7434,#1183,.T.);
#8669=EDGE_CURVE('',#7435,#7434,#10049,.T.);
#8670=EDGE_CURVE('',#7435,#7436,#1184,.T.);
#8671=EDGE_CURVE('',#7437,#7436,#10050,.T.);
#8672=EDGE_CURVE('',#7438,#7437,#10051,.T.);
#8673=EDGE_CURVE('',#7438,#7439,#1185,.T.);
#8674=EDGE_CURVE('',#7440,#7439,#10052,.T.);
#8675=EDGE_CURVE('',#7441,#7440,#10053,.T.);
#8676=EDGE_CURVE('',#7441,#7442,#1186,.T.);
#8677=EDGE_CURVE('',#7443,#7442,#10054,.T.);
#8678=EDGE_CURVE('',#7443,#7444,#1187,.T.);
#8679=EDGE_CURVE('',#7445,#7444,#10055,.T.);
#8680=EDGE_CURVE('',#7446,#7445,#10056,.T.);
#8681=EDGE_CURVE('',#7447,#7446,#10057,.T.);
#8682=EDGE_CURVE('',#7447,#7448,#1188,.T.);
#8683=EDGE_CURVE('',#7449,#7448,#10058,.T.);
#8684=EDGE_CURVE('',#7449,#7450,#1189,.T.);
#8685=EDGE_CURVE('',#7451,#7450,#10059,.T.);
#8686=EDGE_CURVE('',#7452,#7451,#10060,.T.);
#8687=EDGE_CURVE('',#7453,#7452,#10061,.T.);
#8688=EDGE_CURVE('',#7454,#7453,#10062,.T.);
#8689=EDGE_CURVE('',#7455,#7454,#10063,.T.);
#8690=EDGE_CURVE('',#7455,#7456,#1190,.T.);
#8691=EDGE_CURVE('',#7457,#7456,#10064,.T.);
#8692=EDGE_CURVE('',#7457,#7458,#1191,.T.);
#8693=EDGE_CURVE('',#7459,#7458,#10065,.T.);
#8694=EDGE_CURVE('',#7460,#7459,#10066,.T.);
#8695=EDGE_CURVE('',#7461,#7460,#10067,.T.);
#8696=EDGE_CURVE('',#7462,#7461,#10068,.T.);
#8697=EDGE_CURVE('',#7463,#7462,#10069,.T.);
#8698=EDGE_CURVE('',#7463,#7431,#1192,.T.);
#8699=EDGE_CURVE('',#7462,#7464,#10070,.T.);
#8700=EDGE_CURVE('',#7465,#7461,#10071,.T.);
#8701=EDGE_CURVE('',#7464,#7465,#10072,.T.);
#8702=EDGE_CURVE('',#7446,#7466,#10073,.T.);
#8703=EDGE_CURVE('',#7445,#7467,#10074,.T.);
#8704=EDGE_CURVE('',#7466,#7467,#10075,.T.);
#8705=EDGE_CURVE('',#7454,#7468,#10076,.T.);
#8706=EDGE_CURVE('',#7469,#7453,#10077,.T.);
#8707=EDGE_CURVE('',#7468,#7469,#10078,.T.);
#8708=EDGE_CURVE('',#7439,#7470,#10079,.T.);
#8709=EDGE_CURVE('',#7470,#7471,#10080,.T.);
#8710=EDGE_CURVE('',#7440,#7471,#10081,.T.);
#8711=EDGE_CURVE('',#7472,#7452,#10082,.T.);
#8712=EDGE_CURVE('',#7469,#7472,#10083,.T.);
#8713=EDGE_CURVE('',#7451,#7473,#10084,.T.);
#8714=EDGE_CURVE('',#7472,#7473,#10085,.T.);
#8715=EDGE_CURVE('',#7474,#7460,#10086,.T.);
#8716=EDGE_CURVE('',#7465,#7474,#10087,.T.);
#8717=EDGE_CURVE('',#7459,#7475,#10088,.T.);
#8718=EDGE_CURVE('',#7474,#7475,#10089,.T.);
#8719=EDGE_CURVE('',#7464,#7476,#10090,.T.);
#8720=EDGE_CURVE('',#7477,#7475,#10091,.T.);
#8721=EDGE_CURVE('',#7477,#7478,#1193,.T.);
#8722=EDGE_CURVE('',#7479,#7478,#10092,.T.);
#8723=EDGE_CURVE('',#7479,#7480,#1194,.T.);
#8724=EDGE_CURVE('',#7468,#7480,#10093,.T.);
#8725=EDGE_CURVE('',#7481,#7473,#10094,.T.);
#8726=EDGE_CURVE('',#7481,#7482,#1195,.T.);
#8727=EDGE_CURVE('',#7483,#7482,#10095,.T.);
#8728=EDGE_CURVE('',#7483,#7484,#1196,.T.);
#8729=EDGE_CURVE('',#7466,#7484,#10096,.T.);
#8730=EDGE_CURVE('',#7485,#7467,#10097,.T.);
#8731=EDGE_CURVE('',#7485,#7486,#1197,.T.);
#8732=EDGE_CURVE('',#7487,#7486,#10098,.T.);
#8733=EDGE_CURVE('',#7487,#7488,#1198,.T.);
#8734=EDGE_CURVE('',#7471,#7488,#10099,.T.);
#8735=EDGE_CURVE('',#7470,#7489,#1199,.T.);
#8736=EDGE_CURVE('',#7490,#7489,#10100,.T.);
#8737=EDGE_CURVE('',#7491,#7490,#10101,.T.);
#8738=EDGE_CURVE('',#7491,#7492,#1200,.T.);
#8739=EDGE_CURVE('',#7493,#7492,#10102,.T.);
#8740=EDGE_CURVE('',#7493,#7494,#1201,.T.);
#8741=EDGE_CURVE('',#7495,#7494,#10103,.T.);
#8742=EDGE_CURVE('',#7496,#7495,#10104,.T.);
#8743=EDGE_CURVE('',#7497,#7496,#10105,.T.);
#8744=EDGE_CURVE('',#7497,#7476,#1202,.T.);
#8745=EDGE_CURVE('',#7498,#7498,#1203,.T.);
#8746=EDGE_CURVE('',#7499,#7499,#1204,.T.);
#8747=EDGE_CURVE('',#7500,#7500,#1205,.T.);
#8748=EDGE_CURVE('',#7501,#7501,#1206,.T.);
#8749=EDGE_CURVE('',#7502,#7502,#1207,.T.);
#8750=EDGE_CURVE('',#7503,#7503,#1208,.T.);
#8751=EDGE_CURVE('',#7504,#7504,#1209,.T.);
#8752=EDGE_CURVE('',#7505,#7505,#1210,.T.);
#8753=EDGE_CURVE('',#7506,#7506,#1211,.T.);
#8754=EDGE_CURVE('',#7507,#7507,#1212,.T.);
#8755=EDGE_CURVE('',#7430,#7496,#10106,.T.);
#8756=EDGE_CURVE('',#7495,#7432,#10107,.T.);
#8757=EDGE_CURVE('',#7434,#7493,#10108,.T.);
#8758=EDGE_CURVE('',#7492,#7435,#10109,.T.);
#8759=EDGE_CURVE('',#7494,#7433,#10110,.T.);
#8760=EDGE_CURVE('',#7436,#7491,#10111,.T.);
#8761=EDGE_CURVE('',#7490,#7437,#10112,.T.);
#8762=EDGE_CURVE('',#7489,#7438,#10113,.T.);
#8763=EDGE_CURVE('',#7444,#7485,#10114,.T.);
#8764=EDGE_CURVE('',#7488,#7441,#10115,.T.);
#8765=EDGE_CURVE('',#7486,#7443,#10116,.T.);
#8766=EDGE_CURVE('',#7442,#7487,#10117,.T.);
#8767=EDGE_CURVE('',#7480,#7455,#10118,.T.);
#8768=EDGE_CURVE('',#7456,#7479,#10119,.T.);
#8769=EDGE_CURVE('',#7478,#7457,#10120,.T.);
#8770=EDGE_CURVE('',#7458,#7477,#10121,.T.);
#8771=EDGE_CURVE('',#7484,#7447,#10122,.T.);
#8772=EDGE_CURVE('',#7450,#7481,#10123,.T.);
#8773=EDGE_CURVE('',#7482,#7449,#10124,.T.);
#8774=EDGE_CURVE('',#7448,#7483,#10125,.T.);
#8775=EDGE_CURVE('',#7476,#7463,#10126,.T.);
#8776=EDGE_CURVE('',#7431,#7497,#10127,.T.);
#8777=EDGE_CURVE('',#7508,#7508,#1213,.T.);
#8778=EDGE_CURVE('',#7509,#7509,#1214,.T.);
#8779=EDGE_CURVE('',#7510,#7511,#10128,.T.);
#8780=EDGE_CURVE('',#7512,#7511,#10129,.T.);
#8781=EDGE_CURVE('',#7513,#7512,#10130,.T.);
#8782=EDGE_CURVE('',#7513,#7510,#10131,.T.);
#8783=EDGE_CURVE('',#7514,#7510,#10132,.T.);
#8784=EDGE_CURVE('',#7515,#7513,#10133,.T.);
#8785=EDGE_CURVE('',#7515,#7514,#10134,.T.);
#8786=EDGE_CURVE('',#7516,#7514,#10135,.T.);
#8787=EDGE_CURVE('',#7517,#7515,#10136,.T.);
#8788=EDGE_CURVE('',#7517,#7516,#10137,.T.);
#8789=EDGE_CURVE('',#7518,#7516,#10138,.T.);
#8790=EDGE_CURVE('',#7519,#7517,#10139,.T.);
#8791=EDGE_CURVE('',#7519,#7518,#10140,.T.);
#8792=EDGE_CURVE('',#7520,#7520,#1215,.T.);
#8793=EDGE_CURVE('',#7521,#7521,#1216,.T.);
#8794=EDGE_CURVE('',#7522,#7522,#1217,.T.);
#8795=EDGE_CURVE('',#7523,#7523,#1218,.T.);
#8796=EDGE_CURVE('',#7524,#7524,#1219,.T.);
#8797=EDGE_CURVE('',#7525,#7525,#1220,.T.);
#8798=EDGE_CURVE('',#7526,#7527,#10141,.T.);
#8799=EDGE_CURVE('',#7526,#7528,#10142,.T.);
#8800=EDGE_CURVE('',#7528,#7529,#10143,.T.);
#8801=EDGE_CURVE('',#7529,#7527,#10144,.T.);
#8802=EDGE_CURVE('',#7530,#7529,#10145,.T.);
#8803=EDGE_CURVE('',#7528,#7531,#10146,.T.);
#8804=EDGE_CURVE('',#7531,#7530,#10147,.T.);
#8805=EDGE_CURVE('',#7532,#7530,#10148,.T.);
#8806=EDGE_CURVE('',#7531,#7533,#10149,.T.);
#8807=EDGE_CURVE('',#7533,#7532,#10150,.T.);
#8808=EDGE_CURVE('',#7534,#7526,#10151,.T.);
#8809=EDGE_CURVE('',#7533,#7534,#10152,.T.);
#8810=EDGE_CURVE('',#7535,#7535,#1221,.T.);
#8811=EDGE_CURVE('',#7536,#7536,#1222,.T.);
#8812=EDGE_CURVE('',#7537,#7538,#10153,.T.);
#8813=EDGE_CURVE('',#7539,#7538,#1223,.T.);
#8814=EDGE_CURVE('',#7540,#7539,#10154,.T.);
#8815=EDGE_CURVE('',#7537,#7540,#1224,.T.);
#8816=EDGE_CURVE('',#7540,#7541,#10155,.T.);
#8817=EDGE_CURVE('',#7542,#7539,#10156,.T.);
#8818=EDGE_CURVE('',#7541,#7542,#10157,.T.);
#8819=EDGE_CURVE('',#7541,#7543,#10158,.T.);
#8820=EDGE_CURVE('',#7544,#7542,#10159,.T.);
#8821=EDGE_CURVE('',#7543,#7544,#10160,.T.);
#8822=EDGE_CURVE('',#7543,#7545,#10161,.T.);
#8823=EDGE_CURVE('',#7546,#7544,#10162,.T.);
#8824=EDGE_CURVE('',#7545,#7546,#10163,.T.);
#8825=EDGE_CURVE('',#7545,#7547,#10164,.T.);
#8826=EDGE_CURVE('',#7548,#7546,#10165,.T.);
#8827=EDGE_CURVE('',#7547,#7548,#10166,.T.);
#8828=EDGE_CURVE('',#7547,#7549,#10167,.T.);
#8829=EDGE_CURVE('',#7550,#7548,#10168,.T.);
#8830=EDGE_CURVE('',#7549,#7550,#10169,.T.);
#8831=EDGE_CURVE('',#7551,#7552,#10170,.T.);
#8832=EDGE_CURVE('',#7552,#7550,#10171,.T.);
#8833=EDGE_CURVE('',#7538,#7551,#10172,.T.);
#8834=EDGE_CURVE('',#7553,#7537,#10173,.T.);
#8835=EDGE_CURVE('',#7553,#7551,#10174,.T.);
#8836=EDGE_CURVE('',#7553,#7554,#10175,.T.);
#8837=EDGE_CURVE('',#7549,#7554,#10176,.T.);
#8838=EDGE_CURVE('',#7554,#7534,#10177,.T.);
#8839=EDGE_CURVE('',#7527,#7555,#10178,.T.);
#8840=EDGE_CURVE('',#7556,#7555,#10179,.T.);
#8841=EDGE_CURVE('',#7556,#7557,#10180,.T.);
#8842=EDGE_CURVE('',#7557,#7552,#10181,.T.);
#8843=EDGE_CURVE('',#7558,#7559,#10182,.T.);
#8844=EDGE_CURVE('',#7556,#7558,#10183,.T.);
#8845=EDGE_CURVE('',#7555,#7559,#10184,.T.);
#8846=EDGE_CURVE('',#7558,#7519,#1225,.T.);
#8847=EDGE_CURVE('',#7512,#7560,#10185,.T.);
#8848=EDGE_CURVE('',#7560,#7557,#10186,.T.);
#8849=EDGE_CURVE('',#7559,#7518,#1226,.T.);
#8850=EDGE_CURVE('',#7561,#7532,#10187,.T.);
#8851=EDGE_CURVE('',#7511,#7561,#10188,.T.);
#8852=EDGE_CURVE('',#7560,#7561,#10189,.T.);
#8853=EDGE_CURVE('',#7562,#7562,#1227,.T.);
#8854=EDGE_CURVE('',#7563,#7563,#1228,.T.);
#8855=EDGE_CURVE('',#7564,#7565,#10190,.T.);
#8856=EDGE_CURVE('',#7566,#7565,#10191,.T.);
#8857=EDGE_CURVE('',#7567,#7566,#10192,.T.);
#8858=EDGE_CURVE('',#7567,#7564,#10193,.T.);
#8859=EDGE_CURVE('',#7568,#7564,#10194,.T.);
#8860=EDGE_CURVE('',#7569,#7567,#10195,.T.);
#8861=EDGE_CURVE('',#7569,#7568,#10196,.T.);
#8862=EDGE_CURVE('',#7570,#7568,#10197,.T.);
#8863=EDGE_CURVE('',#7571,#7569,#10198,.T.);
#8864=EDGE_CURVE('',#7571,#7570,#10199,.T.);
#8865=EDGE_CURVE('',#7572,#7570,#10200,.T.);
#8866=EDGE_CURVE('',#7573,#7571,#10201,.T.);
#8867=EDGE_CURVE('',#7573,#7572,#10202,.T.);
#8868=EDGE_CURVE('',#7574,#7574,#1229,.T.);
#8869=EDGE_CURVE('',#7575,#7575,#1230,.T.);
#8870=EDGE_CURVE('',#7576,#7576,#1231,.T.);
#8871=EDGE_CURVE('',#7577,#7577,#1232,.T.);
#8872=EDGE_CURVE('',#7578,#7578,#1233,.T.);
#8873=EDGE_CURVE('',#7579,#7579,#1234,.T.);
#8874=EDGE_CURVE('',#7580,#7581,#10203,.T.);
#8875=EDGE_CURVE('',#7580,#7582,#10204,.T.);
#8876=EDGE_CURVE('',#7582,#7583,#10205,.T.);
#8877=EDGE_CURVE('',#7583,#7581,#10206,.T.);
#8878=EDGE_CURVE('',#7584,#7583,#10207,.T.);
#8879=EDGE_CURVE('',#7582,#7585,#10208,.T.);
#8880=EDGE_CURVE('',#7585,#7584,#10209,.T.);
#8881=EDGE_CURVE('',#7586,#7584,#10210,.T.);
#8882=EDGE_CURVE('',#7585,#7587,#10211,.T.);
#8883=EDGE_CURVE('',#7587,#7586,#10212,.T.);
#8884=EDGE_CURVE('',#7588,#7580,#10213,.T.);
#8885=EDGE_CURVE('',#7587,#7588,#10214,.T.);
#8886=EDGE_CURVE('',#7589,#7589,#1235,.T.);
#8887=EDGE_CURVE('',#7590,#7590,#1236,.T.);
#8888=EDGE_CURVE('',#7591,#7592,#10215,.T.);
#8889=EDGE_CURVE('',#7593,#7592,#1237,.T.);
#8890=EDGE_CURVE('',#7594,#7593,#10216,.T.);
#8891=EDGE_CURVE('',#7591,#7594,#1238,.T.);
#8892=EDGE_CURVE('',#7594,#7595,#10217,.T.);
#8893=EDGE_CURVE('',#7596,#7593,#10218,.T.);
#8894=EDGE_CURVE('',#7595,#7596,#10219,.T.);
#8895=EDGE_CURVE('',#7595,#7597,#10220,.T.);
#8896=EDGE_CURVE('',#7598,#7596,#10221,.T.);
#8897=EDGE_CURVE('',#7597,#7598,#10222,.T.);
#8898=EDGE_CURVE('',#7597,#7599,#10223,.T.);
#8899=EDGE_CURVE('',#7600,#7598,#10224,.T.);
#8900=EDGE_CURVE('',#7599,#7600,#10225,.T.);
#8901=EDGE_CURVE('',#7599,#7601,#10226,.T.);
#8902=EDGE_CURVE('',#7602,#7600,#10227,.T.);
#8903=EDGE_CURVE('',#7601,#7602,#10228,.T.);
#8904=EDGE_CURVE('',#7601,#7603,#10229,.T.);
#8905=EDGE_CURVE('',#7604,#7602,#10230,.T.);
#8906=EDGE_CURVE('',#7603,#7604,#10231,.T.);
#8907=EDGE_CURVE('',#7605,#7606,#10232,.T.);
#8908=EDGE_CURVE('',#7606,#7604,#10233,.T.);
#8909=EDGE_CURVE('',#7592,#7605,#10234,.T.);
#8910=EDGE_CURVE('',#7607,#7591,#10235,.T.);
#8911=EDGE_CURVE('',#7607,#7605,#10236,.T.);
#8912=EDGE_CURVE('',#7607,#7608,#10237,.T.);
#8913=EDGE_CURVE('',#7603,#7608,#10238,.T.);
#8914=EDGE_CURVE('',#7608,#7588,#10239,.T.);
#8915=EDGE_CURVE('',#7581,#7609,#10240,.T.);
#8916=EDGE_CURVE('',#7610,#7609,#10241,.T.);
#8917=EDGE_CURVE('',#7610,#7611,#10242,.T.);
#8918=EDGE_CURVE('',#7611,#7606,#10243,.T.);
#8919=EDGE_CURVE('',#7612,#7613,#10244,.T.);
#8920=EDGE_CURVE('',#7610,#7612,#10245,.T.);
#8921=EDGE_CURVE('',#7609,#7613,#10246,.T.);
#8922=EDGE_CURVE('',#7612,#7573,#1239,.T.);
#8923=EDGE_CURVE('',#7566,#7614,#10247,.T.);
#8924=EDGE_CURVE('',#7614,#7611,#10248,.T.);
#8925=EDGE_CURVE('',#7613,#7572,#1240,.T.);
#8926=EDGE_CURVE('',#7615,#7586,#10249,.T.);
#8927=EDGE_CURVE('',#7565,#7615,#10250,.T.);
#8928=EDGE_CURVE('',#7614,#7615,#10251,.T.);
#8929=EDGE_CURVE('',#7616,#7616,#1241,.T.);
#8930=EDGE_CURVE('',#7617,#7617,#1242,.T.);
#8931=EDGE_CURVE('',#7618,#7619,#10252,.T.);
#8932=EDGE_CURVE('',#7620,#7619,#10253,.T.);
#8933=EDGE_CURVE('',#7621,#7620,#10254,.T.);
#8934=EDGE_CURVE('',#7621,#7618,#10255,.T.);
#8935=EDGE_CURVE('',#7619,#7622,#10256,.T.);
#8936=EDGE_CURVE('',#7623,#7622,#10257,.T.);
#8937=EDGE_CURVE('',#7620,#7623,#10258,.T.);
#8938=EDGE_CURVE('',#7622,#7624,#10259,.T.);
#8939=EDGE_CURVE('',#7625,#7624,#10260,.T.);
#8940=EDGE_CURVE('',#7623,#7625,#10261,.T.);
#8941=EDGE_CURVE('',#7624,#7618,#10262,.T.);
#8942=EDGE_CURVE('',#7625,#7621,#10263,.T.);
#8943=EDGE_CURVE('',#7626,#7626,#1247,.T.);
#8944=EDGE_CURVE('',#7627,#7627,#1248,.T.);
#8945=EDGE_CURVE('',#7628,#7628,#1249,.T.);
#8946=EDGE_CURVE('',#7629,#7629,#1250,.T.);
#8947=EDGE_CURVE('',#7630,#7630,#1251,.T.);
#8948=EDGE_CURVE('',#7631,#7631,#1252,.T.);
#8949=EDGE_CURVE('',#7632,#7632,#1253,.T.);
#8950=EDGE_CURVE('',#7633,#7633,#1254,.T.);
#8951=EDGE_CURVE('',#7634,#7634,#1255,.T.);
#8952=EDGE_CURVE('',#7635,#7635,#1256,.T.);
#8953=EDGE_CURVE('',#7636,#7636,#1257,.T.);
#8954=EDGE_CURVE('',#7637,#7637,#1258,.T.);
#8955=EDGE_CURVE('',#7638,#7638,#1259,.T.);
#8956=EDGE_CURVE('',#7639,#7639,#1260,.T.);
#8957=EDGE_CURVE('',#7640,#7640,#1261,.T.);
#8958=EDGE_CURVE('',#7641,#7641,#1262,.T.);
#8959=EDGE_CURVE('',#7642,#7642,#1263,.T.);
#8960=EDGE_CURVE('',#7643,#7643,#1264,.T.);
#8961=EDGE_CURVE('',#7644,#7644,#1265,.T.);
#8962=EDGE_CURVE('',#7645,#7645,#1266,.T.);
#8963=EDGE_CURVE('',#7647,#7647,#1267,.T.);
#8964=EDGE_CURVE('',#7648,#7648,#1268,.T.);
#8965=EDGE_CURVE('',#7650,#7650,#1269,.T.);
#8966=EDGE_CURVE('',#7651,#7651,#1270,.T.);
#8967=EDGE_CURVE('',#7652,#7653,#10264,.T.);
#8968=EDGE_CURVE('',#7653,#7654,#10265,.T.);
#8969=EDGE_CURVE('',#7654,#7655,#10266,.T.);
#8970=EDGE_CURVE('',#7652,#7655,#10267,.T.);
#8971=EDGE_CURVE('',#7656,#7657,#10268,.T.);
#8972=EDGE_CURVE('',#7657,#7658,#1271,.T.);
#8973=EDGE_CURVE('',#7659,#7658,#10269,.T.);
#8974=EDGE_CURVE('',#7660,#7659,#1272,.T.);
#8975=EDGE_CURVE('',#7661,#7660,#10270,.T.);
#8976=EDGE_CURVE('',#7661,#7656,#10271,.T.);
#8977=EDGE_CURVE('',#7661,#7652,#1273,.T.);
#8978=EDGE_CURVE('',#7653,#7660,#1274,.T.);
#8979=EDGE_CURVE('',#7659,#7662,#1275,.T.);
#8980=EDGE_CURVE('',#7653,#7662,#1276,.T.);
#8981=EDGE_CURVE('',#7662,#7663,#10272,.T.);
#8982=EDGE_CURVE('',#7663,#7654,#1277,.T.);
#8983=EDGE_CURVE('',#7664,#7665,#1278,.T.);
#8984=EDGE_CURVE('',#7665,#7666,#10273,.T.);
#8985=EDGE_CURVE('',#7666,#7667,#1279,.T.);
#8986=EDGE_CURVE('',#7664,#7667,#10274,.T.);
#8987=EDGE_CURVE('',#7662,#7664,#10275,.T.);
#8988=EDGE_CURVE('',#7667,#7663,#10276,.T.);
#8989=EDGE_CURVE('',#7664,#7668,#1280,.T.);
#8990=EDGE_CURVE('',#7658,#7669,#10277,.T.);
#8991=EDGE_CURVE('',#7669,#7668,#10278,.T.);
#8992=EDGE_CURVE('',#7670,#7671,#10279,.T.);
#8993=EDGE_CURVE('',#7672,#7670,#1281,.T.);
#8994=EDGE_CURVE('',#7672,#7673,#10280,.T.);
#8995=EDGE_CURVE('',#7671,#7673,#1282,.T.);
#8996=EDGE_CURVE('',#7674,#7671,#10281,.T.);
#8997=EDGE_CURVE('',#7675,#7674,#10282,.T.);
#8998=EDGE_CURVE('',#7670,#7675,#10283,.T.);
#8999=EDGE_CURVE('',#7676,#7671,#1283,.T.);
#9000=EDGE_CURVE('',#7677,#7676,#10284,.T.);
#9001=EDGE_CURVE('',#7674,#7677,#1284,.T.);
#9002=EDGE_CURVE('',#7678,#7677,#1285,.T.);
#9003=EDGE_CURVE('',#7678,#7679,#1286,.T.);
#9004=EDGE_CURVE('',#7679,#7674,#1287,.T.);
#9005=EDGE_CURVE('',#7680,#7679,#10285,.T.);
#9006=EDGE_CURVE('',#7675,#7680,#1288,.T.);
#9007=EDGE_CURVE('',#7680,#7681,#1289,.T.);
#9008=EDGE_CURVE('',#7669,#7681,#1290,.T.);
#9009=EDGE_CURVE('',#7669,#7675,#1291,.T.);
#9010=EDGE_CURVE('',#7670,#7658,#1292,.T.);
#9011=EDGE_CURVE('',#7657,#7672,#1293,.T.);
#9012=EDGE_CURVE('',#7682,#7656,#576,.T.);
#9013=EDGE_CURVE('',#7682,#7672,#10286,.T.);
#9014=EDGE_CURVE('',#7682,#7683,#10287,.T.);
#9015=EDGE_CURVE('',#7673,#7683,#10288,.T.);
#9016=EDGE_CURVE('',#7684,#7683,#577,.T.);
#9017=EDGE_CURVE('',#7685,#7684,#10289,.T.);
#9018=EDGE_CURVE('',#7673,#7685,#1294,.T.);
#9019=EDGE_CURVE('',#7676,#7685,#1295,.T.);
#9020=EDGE_CURVE('',#7686,#7687,#1296,.T.);
#9021=EDGE_CURVE('',#7676,#7686,#10290,.T.);
#9022=EDGE_CURVE('',#7684,#7688,#10291,.T.);
#9023=EDGE_CURVE('',#7687,#7688,#10292,.T.);
#9024=EDGE_CURVE('',#7655,#7688,#1297,.T.);
#9025=EDGE_CURVE('',#7687,#7654,#1298,.T.);
#9026=EDGE_CURVE('',#7663,#7686,#1299,.T.);
#9027=EDGE_CURVE('',#7689,#7667,#1300,.T.);
#9028=EDGE_CURVE('',#7689,#7677,#10293,.T.);
#9029=EDGE_CURVE('',#7666,#7690,#1301,.T.);
#9030=EDGE_CURVE('',#7690,#7689,#1302,.T.);
#9031=EDGE_CURVE('',#7691,#7692,#1303,.T.);
#9032=EDGE_CURVE('',#7691,#7690,#10294,.T.);
#9033=EDGE_CURVE('',#7692,#7666,#10295,.T.);
#9034=EDGE_CURVE('',#7665,#7693,#10296,.T.);
#9035=EDGE_CURVE('',#7693,#7692,#10297,.T.);
#9036=EDGE_CURVE('',#7693,#7694,#1304,.T.);
#9037=EDGE_CURVE('',#7695,#7665,#1305,.T.);
#9038=EDGE_CURVE('',#7695,#7694,#10298,.T.);
#9039=EDGE_CURVE('',#7668,#7695,#1306,.T.);
#9040=EDGE_CURVE('',#7681,#7696,#10299,.T.);
#9041=EDGE_CURVE('',#7696,#7694,#10300,.T.);
#9042=EDGE_CURVE('',#7696,#7697,#578,.T.);
#9043=EDGE_CURVE('',#7680,#7697,#10301,.T.);
#9044=EDGE_CURVE('',#7697,#7698,#10302,.T.);
#9045=EDGE_CURVE('',#7698,#7679,#10303,.T.);
#9046=EDGE_CURVE('',#7698,#7699,#579,.T.);
#9047=EDGE_CURVE('',#7699,#7678,#10304,.T.);
#9048=EDGE_CURVE('',#7691,#7699,#10305,.T.);
#9049=EDGE_CURVE('',#7700,#7700,#1307,.T.);
#9050=EDGE_CURVE('',#7701,#7701,#1308,.T.);
#9051=EDGE_CURVE('',#7702,#7702,#1309,.T.);
#9052=EDGE_CURVE('',#7703,#7703,#1310,.T.);
#9053=EDGE_CURVE('',#7704,#7704,#1311,.T.);
#9054=EDGE_CURVE('',#7705,#7705,#1312,.T.);
#9055=EDGE_CURVE('',#7706,#7706,#1313,.T.);
#9056=EDGE_CURVE('',#7707,#7707,#1314,.T.);
#9057=EDGE_CURVE('',#7708,#7708,#1315,.T.);
#9058=EDGE_CURVE('',#7709,#7710,#1316,.T.);
#9059=EDGE_CURVE('',#7711,#7709,#10306,.T.);
#9060=EDGE_CURVE('',#7712,#7711,#10307,.T.);
#9061=EDGE_CURVE('',#7713,#7712,#10308,.T.);
#9062=EDGE_CURVE('',#7714,#7713,#10309,.T.);
#9063=EDGE_CURVE('',#7715,#7714,#10310,.T.);
#9064=EDGE_CURVE('',#7716,#7715,#10311,.T.);
#9065=EDGE_CURVE('',#7717,#7716,#10312,.T.);
#9066=EDGE_CURVE('',#7718,#7717,#10313,.T.);
#9067=EDGE_CURVE('',#7719,#7718,#10314,.T.);
#9068=EDGE_CURVE('',#7720,#7719,#10315,.T.);
#9069=EDGE_CURVE('',#7721,#7720,#10316,.T.);
#9070=EDGE_CURVE('',#7722,#7721,#1317,.T.);
#9071=EDGE_CURVE('',#7723,#7722,#10317,.T.);
#9072=EDGE_CURVE('',#7724,#7723,#10318,.T.);
#9073=EDGE_CURVE('',#7725,#7724,#10319,.T.);
#9074=EDGE_CURVE('',#7726,#7725,#10320,.T.);
#9075=EDGE_CURVE('',#7727,#7726,#10321,.T.);
#9076=EDGE_CURVE('',#7728,#7727,#10322,.T.);
#9077=EDGE_CURVE('',#7729,#7728,#10323,.T.);
#9078=EDGE_CURVE('',#7730,#7729,#10324,.T.);
#9079=EDGE_CURVE('',#7731,#7730,#10325,.T.);
#9080=EDGE_CURVE('',#7732,#7731,#10326,.T.);
#9081=EDGE_CURVE('',#7733,#7732,#10327,.T.);
#9082=EDGE_CURVE('',#7734,#7733,#1318,.T.);
#9083=EDGE_CURVE('',#7735,#7734,#10328,.T.);
#9084=EDGE_CURVE('',#7736,#7735,#10329,.T.);
#9085=EDGE_CURVE('',#7737,#7736,#10330,.T.);
#9086=EDGE_CURVE('',#7738,#7737,#10331,.T.);
#9087=EDGE_CURVE('',#7739,#7738,#10332,.T.);
#9088=EDGE_CURVE('',#7740,#7739,#10333,.T.);
#9089=EDGE_CURVE('',#7741,#7740,#10334,.T.);
#9090=EDGE_CURVE('',#7742,#7741,#10335,.T.);
#9091=EDGE_CURVE('',#7743,#7742,#10336,.T.);
#9092=EDGE_CURVE('',#7744,#7743,#10337,.T.);
#9093=EDGE_CURVE('',#7745,#7744,#10338,.T.);
#9094=EDGE_CURVE('',#7746,#7745,#1319,.T.);
#9095=EDGE_CURVE('',#7747,#7746,#10339,.T.);
#9096=EDGE_CURVE('',#7748,#7747,#10340,.T.);
#9097=EDGE_CURVE('',#7749,#7748,#10341,.T.);
#9098=EDGE_CURVE('',#7750,#7749,#10342,.T.);
#9099=EDGE_CURVE('',#7751,#7750,#10343,.T.);
#9100=EDGE_CURVE('',#7752,#7751,#10344,.T.);
#9101=EDGE_CURVE('',#7753,#7752,#10345,.T.);
#9102=EDGE_CURVE('',#7754,#7753,#10346,.T.);
#9103=EDGE_CURVE('',#7755,#7754,#10347,.T.);
#9104=EDGE_CURVE('',#7756,#7755,#10348,.T.);
#9105=EDGE_CURVE('',#7710,#7756,#10349,.T.);
#9106=EDGE_CURVE('',#7757,#7757,#1320,.T.);
#9107=EDGE_CURVE('',#7758,#7759,#1321,.T.);
#9108=EDGE_CURVE('',#7759,#7760,#10350,.T.);
#9109=EDGE_CURVE('',#7760,#7761,#10351,.T.);
#9110=EDGE_CURVE('',#7761,#7762,#10352,.T.);
#9111=EDGE_CURVE('',#7762,#7763,#10353,.T.);
#9112=EDGE_CURVE('',#7763,#7764,#10354,.T.);
#9113=EDGE_CURVE('',#7764,#7765,#10355,.T.);
#9114=EDGE_CURVE('',#7765,#7766,#10356,.T.);
#9115=EDGE_CURVE('',#7766,#7767,#10357,.T.);
#9116=EDGE_CURVE('',#7767,#7768,#10358,.T.);
#9117=EDGE_CURVE('',#7768,#7769,#10359,.T.);
#9118=EDGE_CURVE('',#7769,#7770,#10360,.T.);
#9119=EDGE_CURVE('',#7770,#7771,#1322,.T.);
#9120=EDGE_CURVE('',#7771,#7772,#10361,.T.);
#9121=EDGE_CURVE('',#7772,#7773,#10362,.T.);
#9122=EDGE_CURVE('',#7773,#7774,#10363,.T.);
#9123=EDGE_CURVE('',#7774,#7775,#10364,.T.);
#9124=EDGE_CURVE('',#7775,#7776,#10365,.T.);
#9125=EDGE_CURVE('',#7776,#7777,#10366,.T.);
#9126=EDGE_CURVE('',#7777,#7778,#10367,.T.);
#9127=EDGE_CURVE('',#7778,#7779,#10368,.T.);
#9128=EDGE_CURVE('',#7779,#7780,#10369,.T.);
#9129=EDGE_CURVE('',#7780,#7781,#10370,.T.);
#9130=EDGE_CURVE('',#7781,#7782,#10371,.T.);
#9131=EDGE_CURVE('',#7782,#7783,#1323,.T.);
#9132=EDGE_CURVE('',#7783,#7784,#10372,.T.);
#9133=EDGE_CURVE('',#7784,#7785,#10373,.T.);
#9134=EDGE_CURVE('',#7785,#7786,#10374,.T.);
#9135=EDGE_CURVE('',#7786,#7787,#10375,.T.);
#9136=EDGE_CURVE('',#7787,#7788,#10376,.T.);
#9137=EDGE_CURVE('',#7788,#7789,#10377,.T.);
#9138=EDGE_CURVE('',#7789,#7790,#10378,.T.);
#9139=EDGE_CURVE('',#7790,#7791,#10379,.T.);
#9140=EDGE_CURVE('',#7791,#7792,#10380,.T.);
#9141=EDGE_CURVE('',#7792,#7793,#10381,.T.);
#9142=EDGE_CURVE('',#7793,#7794,#10382,.T.);
#9143=EDGE_CURVE('',#7794,#7795,#1324,.T.);
#9144=EDGE_CURVE('',#7795,#7796,#10383,.T.);
#9145=EDGE_CURVE('',#7796,#7797,#10384,.T.);
#9146=EDGE_CURVE('',#7797,#7798,#10385,.T.);
#9147=EDGE_CURVE('',#7798,#7799,#10386,.T.);
#9148=EDGE_CURVE('',#7799,#7800,#10387,.T.);
#9149=EDGE_CURVE('',#7800,#7801,#10388,.T.);
#9150=EDGE_CURVE('',#7801,#7802,#10389,.T.);
#9151=EDGE_CURVE('',#7802,#7803,#10390,.T.);
#9152=EDGE_CURVE('',#7803,#7804,#10391,.T.);
#9153=EDGE_CURVE('',#7804,#7805,#10392,.T.);
#9154=EDGE_CURVE('',#7805,#7758,#10393,.T.);
#9155=EDGE_CURVE('',#7710,#7759,#10394,.T.);
#9156=EDGE_CURVE('',#7709,#7758,#10395,.T.);
#9157=EDGE_CURVE('',#7711,#7805,#10396,.T.);
#9158=EDGE_CURVE('',#7712,#7804,#10397,.T.);
#9159=EDGE_CURVE('',#7713,#7803,#10398,.T.);
#9160=EDGE_CURVE('',#7714,#7802,#10399,.T.);
#9161=EDGE_CURVE('',#7715,#7801,#10400,.T.);
#9162=EDGE_CURVE('',#7716,#7800,#10401,.T.);
#9163=EDGE_CURVE('',#7717,#7799,#10402,.T.);
#9164=EDGE_CURVE('',#7718,#7798,#10403,.T.);
#9165=EDGE_CURVE('',#7719,#7797,#10404,.T.);
#9166=EDGE_CURVE('',#7720,#7796,#10405,.T.);
#9167=EDGE_CURVE('',#7721,#7795,#10406,.T.);
#9168=EDGE_CURVE('',#7722,#7794,#10407,.T.);
#9169=EDGE_CURVE('',#7723,#7793,#10408,.T.);
#9170=EDGE_CURVE('',#7724,#7792,#10409,.T.);
#9171=EDGE_CURVE('',#7725,#7791,#10410,.T.);
#9172=EDGE_CURVE('',#7726,#7790,#10411,.T.);
#9173=EDGE_CURVE('',#7727,#7789,#10412,.T.);
#9174=EDGE_CURVE('',#7728,#7788,#10413,.T.);
#9175=EDGE_CURVE('',#7729,#7787,#10414,.T.);
#9176=EDGE_CURVE('',#7730,#7786,#10415,.T.);
#9177=EDGE_CURVE('',#7731,#7785,#10416,.T.);
#9178=EDGE_CURVE('',#7732,#7784,#10417,.T.);
#9179=EDGE_CURVE('',#7733,#7783,#10418,.T.);
#9180=EDGE_CURVE('',#7734,#7782,#10419,.T.);
#9181=EDGE_CURVE('',#7735,#7781,#10420,.T.);
#9182=EDGE_CURVE('',#7736,#7780,#10421,.T.);
#9183=EDGE_CURVE('',#7737,#7779,#10422,.T.);
#9184=EDGE_CURVE('',#7738,#7778,#10423,.T.);
#9185=EDGE_CURVE('',#7739,#7777,#10424,.T.);
#9186=EDGE_CURVE('',#7740,#7776,#10425,.T.);
#9187=EDGE_CURVE('',#7741,#7775,#10426,.T.);
#9188=EDGE_CURVE('',#7742,#7774,#10427,.T.);
#9189=EDGE_CURVE('',#7743,#7773,#10428,.T.);
#9190=EDGE_CURVE('',#7744,#7772,#10429,.T.);
#9191=EDGE_CURVE('',#7745,#7771,#10430,.T.);
#9192=EDGE_CURVE('',#7746,#7770,#10431,.T.);
#9193=EDGE_CURVE('',#7747,#7769,#10432,.T.);
#9194=EDGE_CURVE('',#7748,#7768,#10433,.T.);
#9195=EDGE_CURVE('',#7749,#7767,#10434,.T.);
#9196=EDGE_CURVE('',#7750,#7766,#10435,.T.);
#9197=EDGE_CURVE('',#7751,#7765,#10436,.T.);
#9198=EDGE_CURVE('',#7752,#7764,#10437,.T.);
#9199=EDGE_CURVE('',#7753,#7763,#10438,.T.);
#9200=EDGE_CURVE('',#7754,#7762,#10439,.T.);
#9201=EDGE_CURVE('',#7755,#7761,#10440,.T.);
#9202=EDGE_CURVE('',#7756,#7760,#10441,.T.);
#9203=EDGE_CURVE('',#7806,#7806,#1325,.T.);
#9204=EDGE_CURVE('',#7807,#7807,#1326,.T.);
#9205=EDGE_CURVE('',#7808,#7808,#1327,.T.);
#9206=EDGE_CURVE('',#7809,#7810,#1328,.T.);
#9207=EDGE_CURVE('',#7810,#7809,#10442,.T.);
#9208=EDGE_CURVE('',#7811,#7812,#10443,.T.);
#9209=EDGE_CURVE('',#7811,#7810,#10444,.T.);
#9210=EDGE_CURVE('',#7809,#7812,#10445,.T.);
#9211=EDGE_CURVE('',#7813,#7814,#10446,.T.);
#9212=EDGE_CURVE('',#7811,#7813,#1329,.T.);
#9213=EDGE_CURVE('',#7814,#7812,#1330,.T.);
#9214=EDGE_CURVE('',#7815,#7816,#10447,.T.);
#9215=EDGE_CURVE('',#7816,#7815,#1331,.T.);
#9216=EDGE_CURVE('',#7813,#7816,#10448,.T.);
#9217=EDGE_CURVE('',#7815,#7814,#10449,.T.);
#9218=EDGE_CURVE('',#7817,#7817,#1332,.T.);
#9219=EDGE_CURVE('',#7818,#7819,#10450,.T.);
#9220=EDGE_CURVE('',#7820,#7818,#10451,.T.);
#9221=EDGE_CURVE('',#7820,#7821,#10452,.T.);
#9222=EDGE_CURVE('',#7821,#7819,#10453,.T.);
#9223=EDGE_CURVE('',#7822,#7818,#10454,.T.);
#9224=EDGE_CURVE('',#7823,#7822,#10455,.T.);
#9225=EDGE_CURVE('',#7823,#7820,#10456,.T.);
#9226=EDGE_CURVE('',#7824,#7822,#10457,.T.);
#9227=EDGE_CURVE('',#7825,#7824,#10458,.T.);
#9228=EDGE_CURVE('',#7825,#7823,#10459,.T.);
#9229=EDGE_CURVE('',#7819,#7824,#10460,.T.);
#9230=EDGE_CURVE('',#7821,#7825,#10461,.T.);
#9231=EDGE_CURVE('',#7826,#7827,#10462,.T.);
#9232=EDGE_CURVE('',#7828,#7826,#10463,.T.);
#9233=EDGE_CURVE('',#7829,#7828,#10464,.T.);
#9234=EDGE_CURVE('',#7829,#7827,#10465,.T.);
#9235=EDGE_CURVE('',#7830,#7829,#1333,.T.);
#9236=EDGE_CURVE('',#7830,#7831,#10466,.T.);
#9237=EDGE_CURVE('',#7827,#7831,#1334,.T.);
#9238=EDGE_CURVE('',#7831,#7832,#10467,.T.);
#9239=EDGE_CURVE('',#7833,#7830,#10468,.T.);
#9240=EDGE_CURVE('',#7833,#7832,#10469,.T.);
#9241=EDGE_CURVE('',#7828,#7833,#1335,.T.);
#9242=EDGE_CURVE('',#7832,#7826,#1336,.T.);
#9243=EDGE_CURVE('',#7834,#7835,#1337,.T.);
#9244=EDGE_CURVE('',#7835,#7836,#10470,.T.);
#9245=EDGE_CURVE('',#7836,#7837,#1338,.T.);
#9246=EDGE_CURVE('',#7834,#7837,#10471,.T.);
#9247=EDGE_CURVE('',#7838,#7839,#10472,.T.);
#9248=EDGE_CURVE('',#7839,#7840,#10473,.T.);
#9249=EDGE_CURVE('',#7841,#7840,#10474,.T.);
#9250=EDGE_CURVE('',#7841,#7838,#10475,.T.);
#9251=EDGE_CURVE('',#7842,#7843,#10476,.T.);
#9252=EDGE_CURVE('',#7844,#7843,#10477,.T.);
#9253=EDGE_CURVE('',#7844,#7845,#10478,.T.);
#9254=EDGE_CURVE('',#7842,#7845,#10479,.T.);
#9255=EDGE_CURVE('',#7846,#7847,#10480,.T.);
#9256=EDGE_CURVE('',#7848,#7846,#10481,.T.);
#9257=EDGE_CURVE('',#7848,#7849,#10482,.T.);
#9258=EDGE_CURVE('',#7847,#7849,#10483,.T.);
#9259=EDGE_CURVE('',#7850,#7847,#10484,.T.);
#9260=EDGE_CURVE('',#7851,#7850,#10485,.T.);
#9261=EDGE_CURVE('',#7846,#7851,#10486,.T.);
#9262=EDGE_CURVE('',#7852,#7850,#10487,.T.);
#9263=EDGE_CURVE('',#7853,#7852,#10488,.T.);
#9264=EDGE_CURVE('',#7851,#7853,#10489,.T.);
#9265=EDGE_CURVE('',#7854,#7852,#10490,.T.);
#9266=EDGE_CURVE('',#7855,#7854,#10491,.T.);
#9267=EDGE_CURVE('',#7853,#7855,#10492,.T.);
#9268=EDGE_CURVE('',#7856,#7854,#10493,.T.);
#9269=EDGE_CURVE('',#7857,#7856,#10494,.T.);
#9270=EDGE_CURVE('',#7855,#7857,#10495,.T.);
#9271=EDGE_CURVE('',#7858,#7856,#10496,.T.);
#9272=EDGE_CURVE('',#7859,#7858,#10497,.T.);
#9273=EDGE_CURVE('',#7857,#7859,#10498,.T.);
#9274=EDGE_CURVE('',#7845,#7858,#10499,.T.);
#9275=EDGE_CURVE('',#7849,#7860,#10500,.T.);
#9276=EDGE_CURVE('',#7860,#7842,#10501,.T.);
#9277=EDGE_CURVE('',#7859,#7844,#10502,.T.);
#9278=EDGE_CURVE('',#7843,#7861,#10503,.T.);
#9279=EDGE_CURVE('',#7861,#7848,#10504,.T.);
#9280=EDGE_CURVE('',#7862,#7863,#10505,.T.);
#9281=EDGE_CURVE('',#7864,#7862,#10506,.T.);
#9282=EDGE_CURVE('',#7865,#7864,#10507,.T.);
#9283=EDGE_CURVE('',#7865,#7863,#10508,.T.);
#9284=EDGE_CURVE('',#7866,#7865,#1339,.T.);
#9285=EDGE_CURVE('',#7866,#7867,#10509,.T.);
#9286=EDGE_CURVE('',#7863,#7867,#1340,.T.);
#9287=EDGE_CURVE('',#7867,#7868,#10510,.T.);
#9288=EDGE_CURVE('',#7869,#7866,#10511,.T.);
#9289=EDGE_CURVE('',#7869,#7868,#10512,.T.);
#9290=EDGE_CURVE('',#7864,#7869,#1341,.T.);
#9291=EDGE_CURVE('',#7868,#7862,#1342,.T.);
#9292=EDGE_CURVE('',#7870,#7871,#10513,.T.);
#9293=EDGE_CURVE('',#7872,#7871,#10514,.T.);
#9294=EDGE_CURVE('',#7872,#7873,#10515,.T.);
#9295=EDGE_CURVE('',#7873,#7870,#10516,.T.);
#9296=EDGE_CURVE('',#7874,#7872,#1343,.T.);
#9297=EDGE_CURVE('',#7871,#7875,#1344,.T.);
#9298=EDGE_CURVE('',#7874,#7875,#10517,.T.);
#9299=EDGE_CURVE('',#7875,#7876,#10518,.T.);
#9300=EDGE_CURVE('',#7877,#7870,#1345,.T.);
#9301=EDGE_CURVE('',#7878,#7877,#10519,.T.);
#9302=EDGE_CURVE('',#7876,#7878,#10520,.T.);
#9303=EDGE_CURVE('',#7876,#7879,#10521,.T.);
#9304=EDGE_CURVE('',#7878,#7880,#10522,.T.);
#9305=EDGE_CURVE('',#7880,#7879,#10523,.T.);
#9306=EDGE_CURVE('',#7881,#7882,#10524,.T.);
#9307=EDGE_CURVE('',#7883,#7881,#10525,.T.);
#9308=EDGE_CURVE('',#7879,#7883,#10526,.T.);
#9309=EDGE_CURVE('',#7861,#7880,#10527,.T.);
#9310=EDGE_CURVE('',#7840,#7860,#10528,.T.);
#9311=EDGE_CURVE('',#7884,#7839,#10529,.T.);
#9312=EDGE_CURVE('',#7882,#7884,#10530,.T.);
#9313=EDGE_CURVE('',#7885,#7882,#10531,.T.);
#9314=EDGE_CURVE('',#7886,#7885,#10532,.T.);
#9315=EDGE_CURVE('',#7881,#7886,#10533,.T.);
#9316=EDGE_CURVE('',#7887,#7885,#10534,.T.);
#9317=EDGE_CURVE('',#7888,#7887,#10535,.T.);
#9318=EDGE_CURVE('',#7886,#7888,#10536,.T.);
#9319=EDGE_CURVE('',#7889,#7887,#10537,.T.);
#9320=EDGE_CURVE('',#7890,#7889,#10538,.T.);
#9321=EDGE_CURVE('',#7888,#7890,#10539,.T.);
#9322=EDGE_CURVE('',#7891,#7889,#10540,.T.);
#9323=EDGE_CURVE('',#7892,#7891,#10541,.T.);
#9324=EDGE_CURVE('',#7890,#7892,#10542,.T.);
#9325=EDGE_CURVE('',#7893,#7891,#10543,.T.);
#9326=EDGE_CURVE('',#7894,#7893,#10544,.T.);
#9327=EDGE_CURVE('',#7892,#7894,#10545,.T.);
#9328=EDGE_CURVE('',#7895,#7893,#10546,.T.);
#9329=EDGE_CURVE('',#7896,#7895,#10547,.T.);
#9330=EDGE_CURVE('',#7894,#7896,#10548,.T.);
#9331=EDGE_CURVE('',#7897,#7895,#10549,.T.);
#9332=EDGE_CURVE('',#7884,#7898,#10550,.T.);
#9333=EDGE_CURVE('',#7898,#7897,#10551,.T.);
#9334=EDGE_CURVE('',#7899,#7897,#10552,.T.);
#9335=EDGE_CURVE('',#7896,#7899,#10553,.T.);
#9336=EDGE_CURVE('',#7899,#7900,#10554,.T.);
#9337=EDGE_CURVE('',#7900,#7883,#10555,.T.);
#9338=EDGE_CURVE('',#7898,#7900,#10556,.T.);
#9339=EDGE_CURVE('',#7838,#7836,#10557,.T.);
#9340=EDGE_CURVE('',#7835,#7874,#10558,.T.);
#9341=EDGE_CURVE('',#7901,#7841,#10559,.T.);
#9342=EDGE_CURVE('',#7902,#7901,#1346,.T.);
#9343=EDGE_CURVE('',#7837,#7902,#10560,.T.);
#9344=EDGE_CURVE('',#7903,#7902,#10561,.T.);
#9345=EDGE_CURVE('',#7903,#7834,#10562,.T.);
#9346=EDGE_CURVE('',#7904,#7903,#1347,.T.);
#9347=EDGE_CURVE('',#7904,#7901,#10563,.T.);
#9348=EDGE_CURVE('',#7905,#7877,#10564,.T.);
#9349=EDGE_CURVE('',#7905,#7904,#10565,.T.);
#9350=EDGE_CURVE('',#7873,#7905,#1348,.T.);
#9351=EDGE_CURVE('',#7906,#7907,#10566,.T.);
#9352=EDGE_CURVE('',#7908,#7907,#1349,.T.);
#9353=EDGE_CURVE('',#7909,#7908,#10567,.T.);
#9354=EDGE_CURVE('',#7909,#7906,#1350,.T.);
#9355=EDGE_CURVE('',#7910,#7906,#1351,.T.);
#9356=EDGE_CURVE('',#7909,#7910,#1352,.T.);
#9357=EDGE_CURVE('',#7911,#7912,#10568,.T.);
#9358=EDGE_CURVE('',#7913,#7912,#1353,.T.);
#9359=EDGE_CURVE('',#7914,#7913,#10569,.T.);
#9360=EDGE_CURVE('',#7911,#7914,#1354,.T.);
#9361=EDGE_CURVE('',#7915,#7912,#1355,.T.);
#9362=EDGE_CURVE('',#7915,#7913,#1356,.T.);
#9363=EDGE_CURVE('',#7915,#7916,#10570,.T.);
#9364=EDGE_CURVE('',#7912,#7917,#10571,.T.);
#9365=EDGE_CURVE('',#7916,#7917,#1357,.T.);
#9366=EDGE_CURVE('',#7911,#7918,#10572,.T.);
#9367=EDGE_CURVE('',#7918,#7917,#10573,.T.);
#9368=EDGE_CURVE('',#7919,#7920,#10574,.T.);
#9369=EDGE_CURVE('',#7917,#7920,#1358,.T.);
#9370=EDGE_CURVE('',#7919,#7918,#1359,.T.);
#9371=EDGE_CURVE('',#7916,#7920,#1360,.T.);
#9372=EDGE_CURVE('',#7916,#7909,#10575,.T.);
#9373=EDGE_CURVE('',#7920,#7910,#10576,.T.);
#9374=EDGE_CURVE('',#7908,#7915,#10577,.T.);
#9375=EDGE_CURVE('',#7908,#7921,#1361,.T.);
#9376=EDGE_CURVE('',#7921,#7913,#10578,.T.);
#9377=EDGE_CURVE('',#7907,#7921,#1362,.T.);
#9378=EDGE_CURVE('',#7922,#7921,#10579,.T.);
#9379=EDGE_CURVE('',#7923,#7907,#10580,.T.);
#9380=EDGE_CURVE('',#7922,#7923,#1363,.T.);
#9381=EDGE_CURVE('',#7924,#7923,#10581,.T.);
#9382=EDGE_CURVE('',#7924,#7906,#10582,.T.);
#9383=EDGE_CURVE('',#7925,#7910,#10583,.T.);
#9384=EDGE_CURVE('',#7924,#7925,#1364,.T.);
#9385=EDGE_CURVE('',#7919,#7925,#10584,.T.);
#9386=EDGE_CURVE('',#7922,#7914,#10585,.T.);
#9387=EDGE_CURVE('',#7926,#7927,#559,.T.);
#9388=EDGE_CURVE('',#7927,#7926,#1367,.T.);
#9389=EDGE_CURVE('',#7927,#7928,#560,.T.);
#9390=EDGE_CURVE('',#7928,#7927,#1368,.T.);
#9391=EDGE_CURVE('',#7928,#7929,#561,.T.);
#9392=EDGE_CURVE('',#7929,#7928,#1369,.T.);
#9393=EDGE_CURVE('',#7930,#7929,#1370,.T.);
#9394=EDGE_CURVE('',#7930,#7929,#562,.T.);
#9395=EDGE_CURVE('',#7926,#7931,#1371,.T.);
#9396=EDGE_CURVE('',#7926,#7931,#563,.T.);
#9397=EDGE_CURVE('',#7932,#7932,#1372,.T.);
#9398=EDGE_CURVE('',#7933,#7933,#1373,.T.);
#9399=EDGE_CURVE('',#7931,#7930,#1374,.T.);
#9400=EDGE_CURVE('',#7931,#7930,#564,.T.);
#9401=EDGE_CURVE('',#7934,#7934,#1375,.T.);
#9402=EDGE_CURVE('',#7935,#7935,#1376,.T.);
#9403=EDGE_CURVE('',#7936,#7936,#1377,.T.);
#9404=EDGE_CURVE('',#7926,#7937,#10586,.T.);
#9405=EDGE_CURVE('',#7937,#7938,#565,.T.);
#9406=EDGE_CURVE('',#7938,#7931,#10587,.T.);
#9407=EDGE_CURVE('',#7939,#7927,#10588,.T.);
#9408=EDGE_CURVE('',#7937,#7939,#566,.T.);
#9409=EDGE_CURVE('',#7940,#7928,#10589,.T.);
#9410=EDGE_CURVE('',#7939,#7940,#567,.T.);
#9411=EDGE_CURVE('',#7941,#7929,#10590,.T.);
#9412=EDGE_CURVE('',#7940,#7941,#568,.T.);
#9413=EDGE_CURVE('',#7930,#7942,#10591,.T.);
#9414=EDGE_CURVE('',#7942,#7941,#569,.T.);
#9415=EDGE_CURVE('',#7938,#7942,#570,.T.);
#9416=EDGE_CURVE('',#7943,#7943,#1378,.T.);
#9417=LINE('',#15802,#10592);
#9418=LINE('',#15805,#10593);
#9419=LINE('',#15807,#10594);
#9420=LINE('',#15809,#10595);
#9421=LINE('',#15811,#10596);
#9422=LINE('',#15813,#10597);
#9423=LINE('',#15815,#10598);
#9424=LINE('',#15817,#10599);
#9425=LINE('',#15819,#10600);
#9426=LINE('',#15821,#10601);
#9427=LINE('',#15823,#10602);
#9428=LINE('',#15825,#10603);
#9429=LINE('',#15827,#10604);
#9430=LINE('',#15829,#10605);
#9431=LINE('',#15831,#10606);
#9432=LINE('',#15833,#10607);
#9433=LINE('',#15835,#10608);
#9434=LINE('',#15837,#10609);
#9435=LINE('',#15838,#10610);
#9436=LINE('',#15840,#10611);
#9437=LINE('',#15842,#10612);
#9438=LINE('',#15844,#10613);
#9439=LINE('',#15846,#10614);
#9440=LINE('',#15848,#10615);
#9441=LINE('',#15851,#10616);
#9442=LINE('',#15853,#10617);
#9443=LINE('',#15855,#10618);
#9444=LINE('',#15858,#10619);
#9445=LINE('',#15861,#10620);
#9446=LINE('',#15863,#10621);
#9447=LINE('',#15865,#10622);
#9448=LINE('',#15867,#10623);
#9449=LINE('',#15869,#10624);
#9450=LINE('',#15871,#10625);
#9451=LINE('',#15873,#10626);
#9452=LINE('',#15875,#10627);
#9453=LINE('',#15877,#10628);
#9454=LINE('',#15879,#10629);
#9455=LINE('',#15880,#10630);
#9456=LINE('',#15884,#10631);
#9457=LINE('',#15887,#10632);
#9458=LINE('',#15889,#10633);
#9459=LINE('',#15891,#10634);
#9460=LINE('',#15893,#10635);
#9461=LINE('',#15895,#10636);
#9462=LINE('',#15897,#10637);
#9463=LINE('',#15899,#10638);
#9464=LINE('',#15901,#10639);
#9465=LINE('',#15903,#10640);
#9466=LINE('',#15905,#10641);
#9467=LINE('',#15906,#10642);
#9468=LINE('',#15910,#10643);
#9469=LINE('',#15913,#10644);
#9470=LINE('',#15915,#10645);
#9471=LINE('',#15917,#10646);
#9472=LINE('',#15919,#10647);
#9473=LINE('',#15921,#10648);
#9474=LINE('',#15923,#10649);
#9475=LINE('',#15925,#10650);
#9476=LINE('',#15927,#10651);
#9477=LINE('',#15929,#10652);
#9478=LINE('',#15931,#10653);
#9479=LINE('',#15933,#10654);
#9480=LINE('',#15935,#10655);
#9481=LINE('',#15937,#10656);
#9482=LINE('',#15939,#10657);
#9483=LINE('',#15941,#10658);
#9484=LINE('',#15943,#10659);
#9485=LINE('',#15945,#10660);
#9486=LINE('',#15948,#10661);
#9487=LINE('',#15951,#10662);
#9488=LINE('',#15953,#10663);
#9489=LINE('',#15955,#10664);
#9490=LINE('',#15957,#10665);
#9491=LINE('',#15959,#10666);
#9492=LINE('',#15961,#10667);
#9493=LINE('',#15963,#10668);
#9494=LINE('',#15965,#10669);
#9495=LINE('',#15967,#10670);
#9496=LINE('',#15969,#10671);
#9497=LINE('',#15970,#10672);
#9498=LINE('',#15974,#10673);
#9499=LINE('',#15977,#10674);
#9500=LINE('',#15979,#10675);
#9501=LINE('',#15981,#10676);
#9502=LINE('',#15983,#10677);
#9503=LINE('',#15985,#10678);
#9504=LINE('',#15987,#10679);
#9505=LINE('',#15989,#10680);
#9506=LINE('',#15991,#10681);
#9507=LINE('',#15993,#10682);
#9508=LINE('',#15995,#10683);
#9509=LINE('',#15998,#10684);
#9510=LINE('',#16000,#10685);
#9511=LINE('',#16002,#10686);
#9512=LINE('',#16004,#10687);
#9513=LINE('',#16005,#10688);
#9514=LINE('',#16007,#10689);
#9515=LINE('',#16008,#10690);
#9516=LINE('',#16010,#10691);
#9517=LINE('',#16013,#10692);
#9518=LINE('',#16015,#10693);
#9519=LINE('',#16018,#10694);
#9520=LINE('',#16021,#10695);
#9521=LINE('',#16023,#10696);
#9522=LINE('',#16025,#10697);
#9523=LINE('',#16027,#10698);
#9524=LINE('',#16029,#10699);
#9525=LINE('',#16031,#10700);
#9526=LINE('',#16033,#10701);
#9527=LINE('',#16035,#10702);
#9528=LINE('',#16037,#10703);
#9529=LINE('',#16039,#10704);
#9530=LINE('',#16040,#10705);
#9531=LINE('',#16044,#10706);
#9532=LINE('',#16047,#10707);
#9533=LINE('',#16049,#10708);
#9534=LINE('',#16051,#10709);
#9535=LINE('',#16053,#10710);
#9536=LINE('',#16055,#10711);
#9537=LINE('',#16057,#10712);
#9538=LINE('',#16059,#10713);
#9539=LINE('',#16061,#10714);
#9540=LINE('',#16063,#10715);
#9541=LINE('',#16065,#10716);
#9542=LINE('',#16066,#10717);
#9543=LINE('',#16070,#10718);
#9544=LINE('',#16073,#10719);
#9545=LINE('',#16075,#10720);
#9546=LINE('',#16077,#10721);
#9547=LINE('',#16079,#10722);
#9548=LINE('',#16082,#10723);
#9549=LINE('',#16083,#10724);
#9550=LINE('',#16085,#10725);
#9551=LINE('',#16088,#10726);
#9552=LINE('',#16089,#10727);
#9553=LINE('',#16091,#10728);
#9554=LINE('',#16094,#10729);
#9555=LINE('',#16095,#10730);
#9556=LINE('',#16096,#10731);
#9557=LINE('',#16098,#10732);
#9558=LINE('',#16101,#10733);
#9559=LINE('',#16102,#10734);
#9560=LINE('',#16105,#10735);
#9561=LINE('',#16106,#10736);
#9562=LINE('',#16110,#10737);
#9563=LINE('',#16113,#10738);
#9564=LINE('',#16115,#10739);
#9565=LINE('',#16117,#10740);
#9566=LINE('',#16119,#10741);
#9567=LINE('',#16121,#10742);
#9568=LINE('',#16123,#10743);
#9569=LINE('',#16125,#10744);
#9570=LINE('',#16127,#10745);
#9571=LINE('',#16129,#10746);
#9572=LINE('',#16131,#10747);
#9573=LINE('',#16132,#10748);
#9574=LINE('',#16161,#10749);
#9575=LINE('',#16163,#10750);
#9576=LINE('',#16165,#10751);
#9577=LINE('',#16167,#10752);
#9578=LINE('',#16169,#10753);
#9579=LINE('',#16171,#10754);
#9580=LINE('',#16173,#10755);
#9581=LINE('',#16175,#10756);
#9582=LINE('',#16177,#10757);
#9583=LINE('',#16179,#10758);
#9584=LINE('',#16181,#10759);
#9585=LINE('',#16185,#10760);
#9586=LINE('',#16187,#10761);
#9587=LINE('',#16189,#10762);
#9588=LINE('',#16191,#10763);
#9589=LINE('',#16193,#10764);
#9590=LINE('',#16195,#10765);
#9591=LINE('',#16197,#10766);
#9592=LINE('',#16199,#10767);
#9593=LINE('',#16201,#10768);
#9594=LINE('',#16203,#10769);
#9595=LINE('',#16205,#10770);
#9596=LINE('',#16209,#10771);
#9597=LINE('',#16211,#10772);
#9598=LINE('',#16213,#10773);
#9599=LINE('',#16215,#10774);
#9600=LINE('',#16217,#10775);
#9601=LINE('',#16219,#10776);
#9602=LINE('',#16221,#10777);
#9603=LINE('',#16223,#10778);
#9604=LINE('',#16225,#10779);
#9605=LINE('',#16227,#10780);
#9606=LINE('',#16229,#10781);
#9607=LINE('',#16233,#10782);
#9608=LINE('',#16235,#10783);
#9609=LINE('',#16237,#10784);
#9610=LINE('',#16239,#10785);
#9611=LINE('',#16241,#10786);
#9612=LINE('',#16243,#10787);
#9613=LINE('',#16245,#10788);
#9614=LINE('',#16247,#10789);
#9615=LINE('',#16249,#10790);
#9616=LINE('',#16251,#10791);
#9617=LINE('',#16253,#10792);
#9618=LINE('',#16261,#10793);
#9619=LINE('',#16263,#10794);
#9620=LINE('',#16265,#10795);
#9621=LINE('',#16267,#10796);
#9622=LINE('',#16269,#10797);
#9623=LINE('',#16271,#10798);
#9624=LINE('',#16273,#10799);
#9625=LINE('',#16275,#10800);
#9626=LINE('',#16277,#10801);
#9627=LINE('',#16279,#10802);
#9628=LINE('',#16281,#10803);
[truncated: 487,202 more chars]
